# Supplementary material for: A Comparative Study of the Arabidopsis thaliana Guard-Cell Transcriptome and Its Modulation by Sucrose
Source: PLoS One. 2012 Nov 21;7(11):e49641. doi: 10.1371/journal.pone.0049641 (PMC3504121; doi:10.1371/journal.pone.0049641)
Supplement: Table S3 — Transcripts that differed by 2-fold or more between intact guard cells and guard cell protoplasts (t-test p<0.05, FDR<0.05). Signal intensities are normalized log2 values. (XLS) [file pone.0049641.s006.xls]

## Sheet: All
Table S3. Transcripts that differed by 2-fold or more between intact guard cells
and guard cell protoplasts. (t-test p<0.05, FDR< 0.05) Signal intensities are normalized, log2 values.
AGI Gene Identifier	Normalized Signal Intensity Intact Guard Cells	Normalized Signal Intensity Guard Cell Protoplasts	Fold Difference	Gene Name/Description
Photosynthesis, chloroplast
psbH	4.97983	10.8034	-33.9134	---
psaA	5.6912	11.3471	-31.9898	---
psbD	6.41456	10.9609	-20.6695	---
psbE	7.57152	12.054	-20.0929	---
ycf10_cemA	6.16722	10.5082	-18.8439	---
At5g64300	7.69848	11.9426	-18.0124	ATGCH; 3,4-dihydroxy-2-butanone-4-phosphate synthase/ GTP cyclohydrolase II
psaJ	6.82825	10.8645	-16.2911	---
rbcL	6.54596	10.4287	-15.0755	---
atpF	6.17454	10.0197	-14.7855	---
ycf4	6.63466	10.1964	-12.6859	---
rpl33	7.74301	10.5739	-8.01408	---
petB	9.85943	12.6628	-7.85889	---
psbA	9.40767	12.1489	-7.5146	---
At3g07480	7.93809	10.4822	-6.47242	electron carrier/ iron-sulfur cluster binding
ndhI	8.93195	11.4732	-6.45807	---
psbF	10.2036	12.6807	-6.13578	---
atpA	9.1896	11.6638	-6.12141	---
psbK	9.41756	11.6522	-4.99359	---
At2g47400	9.94613	11.9552	-4.03627	CP12-1
At1g55670	9.75712	11.6596	-3.61934	PSAG (PHOTOSYSTEM I SUBUNIT G)
At4g05180	8.9455	10.7327	-3.19407	PSBQ-2; calcium ion binding
atpB	11.5291	13.2528	-2.97097	---
At1g08380	8.41892	10.1041	-2.83983	PSAO (photosystem I subunit O)
At4g28750	9.58912	11.1798	-2.53017	PSAE-1 (PSA E1 KNOCKOUT); catalytic
psbL	8.69247	10.2532	-2.43585	---
At1g15820	8.55271	10.0442	-2.22447	LHCB6 (LIGHT HARVESTING COMPLEX PSII SUBUNIT 6); chlorophyll binding
At3g13470	8.60637	10.0425	-2.06253	chaperonin, putative; chloroplast
psbM	11.7068	12.897	-1.41634	---
At2g30570	11.575	10.5366	1.07817	PSBW (PHOTOSYSTEM II REACTION CENTER W)
Respiration, mitochondrion
At5g25450	7.03923	12.2894	-27.5638	ubiquinol-cytochrome C reductase complex 14 kDa protein, putative
At4g21105	6.81165	10.2419	-11.7666	cytochrome-c oxidase/ electron carrier
At1g72750	6.99662	10.2181	-10.3777	ATTIM23-2; P-P-bond-hydrolysis-driven protein transmembrane transporter/ protein transporter
At4g22220	7.59398	10.5051	-8.47451	ISU1; structural molecule
At3g12260	8.31311	11.1946	-8.30316	complex 1 family protein / LVR family protein
At2g07741	7.49394	10.2005	-7.32522	ATPase subunit 6, putative
At2g07707	7.327	10.0308	-7.3106	hydrogen ion transmembrane transporter/ hydrolase, acting on acid anhydrides, catalyzing transmembrane movement of substances
At3g07480	7.93809	10.4822	-6.47242	electron carrier/ iron-sulfur cluster binding
At4g05020	8.89912	11.3108	-5.81598	NDB2 (NAD(P)H dehydrogenase B2); FAD binding / disulfide oxidoreductase/ oxidoreductase
At2g07698	8.81013	11.0951	-5.22108	ATP synthase alpha chain, mitochondrial, putative
At3g27240	8.03651	10.0371	-4.00226	cytochrome c1, putative
At1g49140	9.74434	11.3872	-2.69905	NADH-ubiquinone oxidoreductase-related
At4g37830	9.36389	11.0015	-2.68169	cytochrome c oxidase-related
At5g08530	8.93975	10.5765	-2.67911	CI51 (51 kDa subunit of complex I); 4 iron, 4 sulfur cluster binding / FMN binding / NAD or NADH binding / NADH dehydrogenase (ubiquinone)/ oxidoreductase, acting on NADH or NADPH
At3g22370	11.1021	12.5207	-2.01236	AOX1A (ALTERNATIVE OXIDASE 1A); alternative oxidase
At5g13450	9.27585	10.5495	-1.62206	ATP synthase delta chain, mitochondrial, putative / H(+)-transporting two-sector ATPase, delta (OSCP) subunit, putative
At5g05370	9.25389	10.3401	-1.1799	ubiquinol-cytochrome C reductase complex ubiquinone-binding protein, putative / ubiquinol-cytochrome C reductase complex 8.2 kDa protein, putative
At5g53460	10.8979	8.46266	5.93054	GLT1; glutamate synthase (NADH)
Stress and defense responses
At3g46230	4.41126	12.9228	-72.4455	ATHSP17.4
At5g12030	4.79279	12.6767	-62.156	AT-HSP17.6A (ARABIDOPSIS THALIANA HEAT SHOCK PROTEIN 17.6A); unfolded protein binding
At1g59860	5.45588	12.8156	-54.1658	17.6 kDa class I heat shock protein (HSP17.6A-CI)
At2g29500	4.21124	11.4179	-51.9363	17.6 kDa class I small heat shock protein (HSP17.6B-CI)
At2g46240	4.6824	11.8555	-51.4538	BAG6 (BCL-2-ASSOCIATED ATHANOGENE 6); calmodulin binding / protein binding
At5g12020	4.54049	11.5907	-49.7058	HSP17.6II (17.6 KDA CLASS II HEAT SHOCK PROTEIN)
At4g12400	3.94579	10.6302	-44.6807	stress-inducible protein, putative
At1g16030	5.42936	12.0869	-44.3222	Hsp70b (heat shock protein 70B); ATP binding
At4g25200	4.33697	10.978	-44.1036	ATHSP23.6-MITO (MITOCHONDRION-LOCALIZED SMALL HEAT SHOCK PROTEIN 23.6)
At5g48570	6.047	12.6542	-43.6554	peptidyl-prolyl cis-trans isomerase, putative / FK506-binding protein, putative
At5g51440	5.91665	12.4191	-42.2812	23.5 kDa mitochondrial small heat shock protein (HSP23.5-M)
At1g53540	5.59507	11.9612	-40.5282	17.6 kDa class I small heat shock protein (HSP17.6C-CI) (AA 1-156)
At3g28740	4.37945	10.6369	-39.1553	CYP81D1; electron carrier/ heme binding / iron ion binding / monooxygenase/ oxygen binding
At5g52640	6.8347	13.0237	-38.304	ATHSP90.1 (HEAT SHOCK PROTEIN 90.1); ATP binding / unfolded protein binding
At1g74310	7.6801	13.8553	-38.1337	ATHSP101 (ARABIDOPSIS THALIANA HEAT SHOCK PROTEIN 101); ATP binding / ATPase/ nucleoside-triphosphatase/ nucleotide binding / protein binding
At3g12580	7.84369	13.8175	-35.6864	HSP70 (heat shock protein 70); ATP binding
At1g54050	6.39324	11.9758	-31.1652	17.4 kDa class III heat shock protein (HSP17.4-CIII)
At2g20560	6.08015	11.381	-28.0993	DNAJ heat shock family protein
At3g28210	6.33959	11.3531	-25.1353	PMZ; zinc ion binding
At2g01180	7.10533	11.5343	-19.6157	ATPAP1 (PHOSPHATIDIC ACID PHOSPHATASE 1); phosphatidate phosphatase
At3g09350	8.28062	12.6921	-19.4607	armadillo/beta-catenin repeat family protein; HSP70 binding
At5g09590	7.7566	12.135	-19.1709	MTHSC70-2 (MITOCHONDRIAL HSP70 2); ATP binding
At3g23990	6.49253	10.7605	-18.2154	HSP60 (HEAT SHOCK PROTEIN 60); ATP binding
At3g13310	7.60036	11.7044	-16.8436	DNAJ heat shock N-terminal domain-containing protein
At4g21320	6.1804	10.2806	-16.8116	HSA32 (HEAT-STRESS-ASSOCIATED 32); catalytic
At3g08970	7.02259	11.0352	-16.1008	ATERDJ3A; oxidoreductase
At4g36010	8.92133	12.8292	-15.2714	pathogenesis-related thaumatin family protein
At2g32120	8.35276	12.1823	-14.6658	HSP70T-2 (HEAT-SHOCK PROTEIN 70T-2); ATP binding
At4g35985	9.13912	12.6408	-12.2618	senescence/dehydration-associated protein-related
At3g07770	6.61519	10.0414	-11.7389	ATHSP90.6; ATP binding
At1g20440	8.81545	12.0924	-10.7388	COR47 (COLD-REGULATED 47)
At5g02490	7.90378	11.1701	-10.6689	heat shock cognate 70 kDa protein 2 (HSC70-2) (HSP70-2)
At1g33590	10.0776	13.274	-10.2172	disease resistance protein-related / LRR protein-related
At1g29690	7.52118	10.7085	-10.1588	CAD1 (constitutively activated cell death 1)
At3g14200	7.39906	10.5614	-10.0004	DNAJ heat shock N-terminal domain-containing protein
At1g62390	7.3084	10.4286	-9.73582	octicosapeptide/Phox/Bem1p (PB1) domain-containing protein / tetratricopeptide repeat (TPR)-containing protein
At1g79920	7.42928	10.5334	-9.63542	HSP70-15; ATP binding
At1g09940	7.12178	10.0601	-8.63392	HEMA2; glutamyl-tRNA reductase
At3g25230	9.07663	12.0058	-8.58017	ROF1 (ROTAMASE FKBP 1); FK506 binding / calmodulin binding / peptidyl-prolyl cis-trans isomerase
At5g62520	9.24562	11.9601	-7.36853	SRO5 (SIMILAR TO RCD ONE 5); NAD+ ADP-ribosyltransferase
At4g37910	8.3535	11.0142	-7.07935	mtHsc70-1 (mitochondrial heat shock protein 70-1); ATP binding
At5g56000	10.3597	12.9984	-6.96264	heat shock protein 81-4 (HSP81-4)
At1g10370	9.01476	11.4759	-6.0572	ERD9 (EARLY-RESPONSIVE TO DEHYDRATION 9); glutathione transferase
At5g56030	10.1366	12.5738	-5.94015	HSP81-2 (HEAT SHOCK PROTEIN 81-2); ATP binding
At5g45110	9.74012	12.125	-5.68752	NPR3 (NPR1-LIKE PROTEIN 3); protein binding
At1g68300	8.04819	10.3528	-5.31146	universal stress protein (USP) family protein
At1g08830	9.98577	12.2438	-5.09883	CSD1 (COPPER/ZINC SUPEROXIDE DISMUTASE 1); superoxide dismutase
At1g27760	9.66002	11.9145	-5.08268	interferon-related developmental regulator family protein / IFRD protein family
At3g09440	10.9312	13.1634	-4.98316	heat shock cognate 70 kDa protein 3 (HSC70-3) (HSP70-3)
At5g15450	8.80179	10.9533	-4.62878	CLPB3 (CASEIN LYTIC PROTEINASE B3); ATP binding / ATPase/ nucleoside-triphosphatase/ nucleotide binding / protein binding
At4g20380	8.18578	10.3205	-4.55685	zinc finger protein (LSD1)
At5g03030	9.08936	11.1537	-4.2615	DNAJ heat shock N-terminal domain-containing protein
At5g49910	8.85575	10.7967	-3.76747	CPHSC70-2EAT SHOCK PROTEIN 70-2 (CHLOROPLAST HEAT SHOCK PROTEIN 70-2); ATP binding / unfolded protein binding
At2g47710	9.81676	11.6967	-3.53427	universal stress protein (USP) family protein
At4g36040	10.3544	12.2208	-3.48321	DNAJ heat shock N-terminal domain-containing protein (J11)
At1g28380	9.24237	11.0842	-3.39225	NSL1 (necrotic spotted lesions 1)
At1g80460	8.85228	10.6278	-3.15229	NHO1 (nonhost resistance to P. s. phaseolicola 1); carbohydrate kinase/ glycerol kinase
At3g12050	9.84347	11.5068	-2.76665	Aha1 domain-containing protein
At2g24040	8.42333	10.0848	-2.76061	hydrophobic protein, putative / low temperature and salt responsive protein, putative
At5g02500	12.02	13.4926	-2.1687	HSC70-1 (HEAT SHOCK COGNATE PROTEIN 70-1); ATP binding
At4g00860	10.2351	11.5287	-1.67338	ATOZI1
At2g44490	10.6492	11.8842	-1.52523	PEN2 (PENETRATION 2); hydrolase, hydrolyzing O-glycosyl compounds / thioglucosidase
At2g21620	10.6556	11.8586	-1.44721	RD2
At1g32230	9.4237	10.6265	-1.4466	RCD1 (RADICAL-INDUCED CELL DEATH1); protein binding
At5g22060	9.45202	10.6285	-1.38398	ATJ2; protein binding
At1g07890	11.7285	12.8381	-1.23132	APX1 (ascorbate peroxidase 1); L-ascorbate peroxidase
At1g62740	9.28881	10.391	-1.21471	stress-inducible protein, putative
At3g44110	10.6511	11.713	-1.12774	ATJ3; protein binding; DNAJ heat shock
At2g37570	10.2886	8.98776	1.69229	SLT1 (sodium- and lithium-tolerant 1)
At5g57710	12.1392	10.6181	2.31375	heat shock protein-related
At5g52310	13.3681	10.8259	6.46257	LTI78 (LOW-TEMPERATURE-INDUCED 78)
At1g77020	10.2339	7.40867	7.98177	DNAJ heat shock N-terminal domain-containing protein
At1g06460	10.7389	6.21952	20.4246	ACD32.1 (ALPHA-CRYSTALLIN DOMAIN 32.1)
At5g25610	12.2329	7.52945	22.1227	RD22; nutrient reservoir
At3g04720	10.6323	5.69687	24.3585	PR4 (PATHOGENESIS-RELATED 4); chitin binding
Protein synthesis
rpl23	5.71274	11.7629	-36.6041	---
At1g66580	10.7854	12.8632	-4.31705	60S ribosomal protein L10 (RPL10C)
At1g26630	10.0175	11.9942	-3.90728	FBR12 (FUMONISIN B1-RESISTANT12); translation initiation factor
At2g09990	9.11323	11.038	-3.70465	40S ribosomal protein S16 (RPS16A)
At2g04520	8.68124	10.5686	-3.56208	eukaryotic translation initiation factor 1A, putative / eIF-1A, putative / eIF-4C, putative
At1g01100	8.72336	10.4434	-2.95839	60S acidic ribosomal protein P1 (RPP1A)
At5g20160	8.39951	10.0025	-2.56954	ribosomal protein L7Ae/L30e/S12e/Gadd45 family protein
At5g60390	11.2563	12.8046	-2.39723	elongation factor 1-alpha / EF-1-alpha
At1g54270	9.47893	10.857	-1.89913	EIF4A-2; ATP-dependent helicase/ translation initiation factor
At3g19760	9.61313	10.9037	-1.66543	eukaryotic translation initiation factor 4A, putative / eIF-4A, putative / DEAD box RNA helicase, putative
At1g09640	10.0077	11.2717	-1.59774	elongation factor 1B-gamma, putative / eEF-1B gamma, putative
At1g72370	8.99399	10.0919	-1.20546	P40; structural constituent of ribosome
At5g41520	9.21668	10.2273	-1.02136	40S ribosomal protein S10 (RPS10B)
At1g52300	11.2622	10.2128	1.10123	60S ribosomal protein L37 (RPL37B)
At2g18020	12.2625	11.1762	1.18005	EMB2296 (embryo defective 2296); structural constituent of ribosome
At3g49010	10.5845	9.4688	1.24466	ATBBC1 (ARABIDOPSIS THALIANA BREAST BASIC CONSERVED 1); structural constituent of ribosome
At4g39200	10.493	9.24025	1.56939	40S ribosomal protein S25 (RPS25E)
At4g13780	10.1996	8.52513	2.8037	methionine--tRNA ligase, putative / methionyl-tRNA synthetase, putative / MetRS, putative
At4g08350	10.4557	7.66465	7.79013	GTA2 (GLOBAL TRANSCRIPTION FACTOR GROUP A2); structural constituent of ribosome / transcription elongation regulator/ transcription factor
Posttranslational modification, protein degradation
At1g66160	6.40866	10.1678	-14.1314	U-box domain-containing protein
At4g34870	7.44559	10.6509	-10.2737	ROC5 (ROTAMASE CYCLOPHILIN 5); peptidyl-prolyl cis-trans isomerase
At1g14980	7.4188	10.6169	-10.228	CPN10 (CHAPERONIN 10); chaperone binding
At2g25490	8.16652	11.3074	-9.86528	EBF1 (EIN3-BINDING F BOX PROTEIN 1); protein binding / ubiquitin-protein ligase
At2g35930	10.0937	12.6075	-6.31914	PUB23 (PLANT U-BOX 23); ubiquitin-protein ligase
At3g08690	8.79759	11.2406	-5.96803	UBC11 (UBIQUITIN-CONJUGATING ENZYME 11); ubiquitin-protein ligase
At5g19120	7.95383	10.3523	-5.75286	aspartic-type endopeptidase
At1g06870	8.82426	11.0937	-5.15035	signal peptidase, putative
At5g59140	8.0394	10.2515	-4.89327	SKP1 family protein; ubiquitin-dependent proteolysis
At2g41160	8.05227	10.1903	-4.57112	ubiquitin-associated (UBA)/TS-N domain-containing protein
At3g61980	8.63553	10.6881	-4.21305	serine protease inhibitor, Kazal-type family protein
At3g12630	9.88776	11.9192	-4.12683	SAP5; zinc finger (AN1-like) family protein; ubiquitination
At2g30110	8.69265	10.418	-2.97694	ATUBA1; ubiquitin activating enzyme/ ubiquitin-protein ligase
At1g14400	9.80628	11.3875	-2.50034	UBC1 (UBIQUITIN CARRIER PROTEIN 1); ubiquitin-protein ligase
At4g24690	9.91716	11.3947	-2.18313	ubiquitin-associated (UBA)/TS-N domain-containing protein / octicosapeptide/Phox/Bemp1 (PB1) domain-containing protein
At4g15420	9.63608	11.0367	-1.96188	PRLI-interacting factor K
At3g61820	10.0646	9.04571	1.03822	aspartyl protease family protein
At4g39090	12.8528	11.7883	1.13321	RD19 (RESPONSIVE TO DEHYDRATION 19); cysteine-type endopeptidase/ cysteine-type peptidase
At1g64230	12.0539	10.8338	1.48858	ubiquitin-conjugating enzyme, putative
At2g30950	11.6221	10.3981	1.49824	VAR2 (VARIEGATED 2); ATP-dependent peptidase/ ATPase/ metallopeptidase/ zinc ion binding
At2g37970	10.6768	9.29884	1.89891	SOUL-1; binding
At1g11530	10.0734	8.58324	2.22054	ATCXXS1 (C-terminal cysteine residue is changed to a serine 1); protein disulfide isomerase
At3g18490	12.4076	10.7242	2.83384	ASPG1 (aspartate protease in guard cell 1); aspartyl protease family protein
At1g70320	11.2117	9.28687	3.70509	UPL2 (UBIQUITIN-PROTEIN LIGASE 2); ubiquitin-protein ligase
At4g32940	12.808	10.8014	4.02654	GAMMA-VPE (GAMMA VACUOLAR PROCESSING ENZYME); cysteine-type endopeptidase
At1g47128	12.6668	10.6381	4.11552	RD21 (responsive to dehydration 21); cysteine-type endopeptidase/ cysteine-type peptidase
At1g21410	11.2198	8.56665	7.03919	SKP2A
At3g45010	10.0455	5.90015	17.1842	scpl48 (serine carboxypeptidase-like 48); serine-type carboxypeptidase
Transcription factors and RNA modificaiton
At1g22810	5.66633	11.1534	-30.1085	AP2 domain-containing transcription factor, putative
At2g40350	5.97449	11.4392	-29.8633	DNA binding / transcription factor
At1g20693	5.55131	10.6504	-26.001	HMGB2 (HIGH MOBILITY GROUP B 2); DNA binding / chromatin binding / structural constituent of chromatin / transcription factor
At3g24500	7.77521	12.7098	-24.3502	MBF1C (MULTIPROTEIN BRIDGING FACTOR 1C); DNA binding / transcription coactivator/ transcription factor
At2g37430	6.97588	11.3651	-19.2648	zinc finger (C2H2 type) family protein (ZAT11)
At1g20696	7.03564	11.1998	-17.3404	HMGB3 (HIGH MOBILITY GROUP B 3); DNA binding / chromatin binding / structural constituent of chromatin / transcription factor
At5g22250	7.38075	11.1854	-14.4751	CCR4-NOT transcription complex protein, putative
At1g07350	7.66098	11.3562	-13.6544	transformer serine/arginine-rich ribonucleoprotein, putative
At5g59820	9.88615	13.3735	-12.1613	RHL41 (RESPONSIVE TO HIGH LIGHT 41); nucleic acid binding / transcription factor/ zinc ion binding
At3g55980	8.26542	11.6636	-11.5475	SZF1 (SALT-INDUCIBLE ZINC FINGER 1); transcription factor
At2g27580	6.85591	10.2067	-11.2275	zinc finger (AN1-like) family protein
At3g04730	7.53085	10.7069	-10.0871	IAA16; transcription factor
At2g24500	8.21638	11.1798	-8.78185	FZF; transcription factor
At1g09140	8.0447	10.8462	-7.84857	SF2/ASF-like splicing modulator (SRP30)
At3g52800	9.9577	12.7579	-7.84125	zinc finger (AN1-like) family protein
At1g68840	8.49687	11.2525	-7.59337	RAV2 (REGULATOR OF THE ATPASE OF THE VACUOLAR MEMBRANE); DNA binding / transcription factor/ transcription repressor
At4g31580	7.49783	10.197	-7.28576	SRZ-22; protein binding
At2g40140	8.63001	11.2862	-7.05524	CZF1; transcription factor
At5g04340	9.80575	12.4603	-7.04634	ZAT6 (ZINC FINGER OF ARABIDOPSIS THALIANA 6); nucleic acid binding / transcription factor/ zinc ion binding
At4g17230	7.75959	10.3842	-6.88874	SCL13 (Scarecrow-like 13); transcription factor
At5g62020	8.07345	10.6407	-6.59084	AT-HSFB2A; DNA binding / transcription factor
At1g01720	10.2995	12.8019	-6.26191	ATAF1; transcription activator/ transcription factor
At5g49450	7.8461	10.2921	-5.98303	AtbZIP1 (Arabidopsis thaliana basic leucine-zipper 1); DNA binding / protein heterodimerization/ transcription factor
At1g27730	10.7363	13.1386	-5.77093	STZ (salt tolerance zinc finger); nucleic acid binding / transcription factor/ transcription repressor/ zinc ion binding
At3g19580	9.33585	11.5387	-4.85256	AZF2 (ARABIDOPSIS ZINC-FINGER PROTEIN 2); DNA binding / nucleic acid binding / transcription factor/ transcription repressor/ zinc ion binding
At1g02140	7.82838	10.0126	-4.77067	MAGO (MAGO NASHI); protein binding
At3g49530	9.67821	11.8553	-4.73974	anac062 (Arabidopsis NAC domain containing protein 62); transcription factor
At3g10500	8.7022	10.8665	-4.68407	anac053 (Arabidopsis NAC domain containing protein 53); transcription factor
At5g24590	7.86569	10.0203	-4.64242	TIP (TCV-INTERACTING PROTEIN); transcription coactivator/ transcription factor
At2g47890	9.83529	11.9397	-4.42835	zinc finger (B-box type) family protein
At3g15210	9.00436	11.0448	-4.16352	ERF4 (ETHYLENE RESPONSIVE ELEMENT BINDING FACTOR 4); DNA binding / protein binding / transcription factor/ transcription repressor
At5g28040	8.12101	10.1546	-4.13533	transcription regulator
At5g63790	11.3593	13.3479	-3.95433	ANAC102 (ARABIDOPSIS NAC DOMAIN CONTAINING PROTEIN 102); transcription factor
At2g17870	8.49411	10.481	-3.94763	cold-shock DNA-binding family protein
At4g36020	8.62089	10.3806	-3.09666	CSDP1 (cold shock domain protein 1); RNA binding / double-stranded DNA binding / nucleic acid binding / single-stranded DNA binding
At3g24140	9.46893	11.2188	-3.06221	FMA (FAMA); DNA binding / transcription activator/ transcription factor
At4g18880	8.42105	10.071	-2.72226	AT-HSFA4A; DNA binding / transcription factor
At1g42990	10.1713	11.817	-2.70843	ATBZIP60 (BASIC REGION/LEUCINE ZIPPER MOTIF 60); DNA binding / transcription factor
At5g64270	8.66649	10.1303	-2.14273	splicing factor, putative
At1g80840	9.76034	11.1246	-1.86127	WRKY40; transcription factor
At3g10800	9.53392	10.7141	-1.39276	BZIP28; DNA binding / transcription factor
At2g42280	9.89147	11.0233	-1.28093	basic helix-loop-helix (bHLH) family protein
At5g54680	9.325	10.4138	-1.18537	ILR3 (iaa-leucine resistant3); DNA binding / transcription factor
At5g10960	10.9545	12.0409	-1.18021	CCR4-NOT transcription complex protein, putative
At1g53320	10.2788	9.24114	1.07673	AtTLP7 (TUBBY LIKE PROTEIN 7); phosphoric diester hydrolase/ transcription factor
At3g12480	10.3119	9.09675	1.47664	NF-YC11 (NUCLEAR FACTOR Y, SUBUNIT C11); DNA binding / transcription factor
At2g19810	10.4116	9.16428	1.55574	zinc finger (CCCH-type) family protein
At1g60830	10.1223	8.82536	1.68194	U2 snRNP auxiliary factor large subunit, putative
At3g60030	10.2206	8.71041	2.28069	SPL12 (squamosa promoter-binding protein-like 12); transcription factor
At1g80070	10.4227	8.88529	2.36373	SUS2 (ABNORMAL SUSPENSOR 2); splicing, spliceosome
At4g37260	10.4207	8.74421	2.81054	MYB73 (MYB DOMAIN PROTEIN 73); DNA binding / transcription factor
At5g13180	10.1243	8.41568	2.91939	ANAC083 (ARABIDOPSIS NAC DOMAIN CONTAINING PROTEIN 83); transcription factor
At4g05100	11.2441	9.50767	3.01528	AtMYB74 (myb domain protein 74); DNA binding / transcription factor
At2g35940	10.1217	8.36445	3.08808	BLH1 (BEL1-LIKE HOMEODOMAIN 1); DNA binding / protein heterodimerization/ protein homodimerization/ transcription factor
At3g24520	10.5262	8.54002	3.94513	AT-HSFC1; DNA binding / transcription factor
At4g29190	11.5546	9.50418	4.204	zinc finger (CCCH-type) family protein
At2g23760	10.0316	7.56661	6.07641	BLH4 (BEL1-LIKE HOMEODOMAIN 4); DNA binding / transcription factor
At5g39610	11.8908	9.22589	7.10148	ATNAC6 (ARABIDOPSIS NAC DOMAIN CONTAINING PROTEIN 6); protein heterodimerization/ protein homodimerization/ transcription factor
At3g16770	12.4906	9.64809	8.07959	ATEBP (ETHYLENE-RESPONSIVE ELEMENT BINDING PROTEIN); DNA binding / protein binding / transcription activator/ transcription factor
At3g59060	10.4634	7.57528	8.34118	PIL6 (PHYTOCHROME INTERACTING FACTOR 3-LIKE 6); DNA binding / transcription factor
At3g04070	10.0748	7.18116	8.37342	anac047 (Arabidopsis NAC domain containing protein 47); transcription factor
At3g50060	10.0671	6.98941	9.47185	MYB77; DNA binding / transcription factor
At1g43160	11.2948	7.9339	11.2956	RAP2.6 (related to AP2 6); DNA binding / transcription factor
At5g61590	11.0523	7.48964	12.6927	AP2 domain-containing transcription factor family protein
At5g07580	10.614	6.88072	13.9375	DNA binding / transcription factor
At2g46510	11.4193	7.59928	14.5929	ATAIB (ABA-INDUCIBLE BHLH-TYPE TRANSCRIPTION FACTOR); DNA binding / transcription factor
At2g28200	11.6185	7.42082	17.6203	nucleic acid binding / transcription factor/ zinc ion binding
At2g28550	10.0545	5.81984	17.9325	RAP2.7 (RELATED TO AP2.7); DNA binding / transcription factor
At2g02990	11.9818	7.70965	18.2514	RNS1 (RIBONUCLEASE 1); endoribonuclease/ ribonuclease
At5g67480	11.7316	7.42245	18.569	BT4 (BTB AND TAZ DOMAIN PROTEIN 4); protein binding / transcription regulator
At1g69490	12.2269	5.9692	39.1586	NAP (NAC-like, activated by AP3/PI); transcription factor
Signaling
At3g01830	6.67608	12.2763	-31.3622	calmodulin-related protein, putative
At1g07160	6.10322	10.1699	-16.5375	protein phosphatase 2C, putative / PP2C, putative
At1g70530	8.46827	11.8946	-11.7396	protein kinase family protein
At1g56120	8.25127	11.676	-11.7286	kinase; LRR protein
At5g20010	7.8003	11.1873	-11.4714	RAN-1; GTP binding / GTPase/ protein binding
At2g30020	7.83674	10.9866	-9.92149	protein phosphatase 2C, putative / PP2C, putative
At5g49480	9.28409	12.4296	-9.89423	ATCP1 (Ca2+-binding protein 1); calcium ion binding
At1g26270	7.25818	10.3628	-9.63888	phosphatidylinositol 3- and 4-kinase family protein
At3g10300	7.36513	10.4564	-9.55586	calcium-binding EF hand family protein
At4g34150	8.43094	11.4929	-9.3756	C2 domain-containing protein
At5g37770	8.20932	11.2574	-9.29072	TCH2 (TOUCH 2); calcium ion binding
At3g56800	8.12252	10.9742	-8.13194	CAM3 (CALMODULIN 3); calcium ion binding
At2g02800	8.60353	11.4096	-7.87431	APK2B (PROTEIN KINASE 2B); ATP binding / kinase/ protein kinase/ protein serine/threonine kinase
At4g17615	8.2687	10.9184	-7.02116	CBL1 (CALCINEURIN B-LIKE PROTEIN 1); calcium ion binding
At2g41110	7.69776	10.3398	-6.98038	CAM2 (CALMODULIN 2); calcium ion binding / protein binding
At3g15060	7.47064	10.0503	-6.65476	AtRABA1g (Arabidopsis Rab GTPase homolog A1g); GTP binding
At5g59950	7.65782	10.0325	-5.6392	RNA and export factor-binding protein, putative
At1g76650	9.45633	11.8295	-5.63204	calcium-binding EF hand family protein
At4g28400	8.43782	10.766	-5.42026	protein phosphatase 2C, putative / PP2C, putative
At1g09970	9.63757	11.9259	-5.23623	LRR XI-23; ATP binding / kinase/ protein kinase/ protein serine/threonine kinase
At4g34460	8.85896	11.0801	-4.93358	AGB1 (GTP BINDING PROTEIN BETA 1); GTPase/ nucleotide binding / protein binding
At3g63310	9.09899	11.2508	-4.63019	glutamate binding; brassinosteroid signaling
At3g18690	8.1246	10.2556	-4.54105	MKS1 (MAP kinase substrate 1); protein binding; disease, defense signaling
At3g11820	9.82487	11.9466	-4.50186	SYP121 (SYNTAXIN OF PLANTS 121); SNAP receptor/ protein anchor
At3g02880	9.77804	11.8209	-4.17328	leucine-rich repeat transmembrane protein kinase, putative
At5g21090	9.87686	11.9092	-4.13041	leucine-rich repeat protein, putative
At3g17410	9.40726	11.3671	-3.84078	serine/threonine protein kinase, putative
At4g17170	8.22013	10.1651	-3.78309	RABB1C (ARABIDOPSIS RAB GTPASE HOMOLOG B1C); GTP binding / GTPase
At1g70520	8.86301	10.7206	-3.45063	protein kinase family protein
At5g25930	9.34464	11.1898	-3.40481	leucine-rich repeat family protein / protein kinase family protein
At4g02080	8.69531	10.5205	-3.33131	ATSAR2 (ARABIDOPSIS THALIANA SECRETION-ASSOCIATED RAS SUPER FAMILY 2); GTP binding
At3g16640	10.746	12.5422	-3.22615	TCTP (TRANSLATIONALLY CONTROLLED TUMOR PROTEIN)
At5g40770	8.3406	10.0722	-2.9984	ATPHB3 (PROHIBITIN 3)
At3g54840	8.30153	10.0177	-2.94534	ARA6; GTP binding / GTPase
At2g31880	9.88739	11.5956	-2.9179	leucine-rich repeat transmembrane protein kinase, putative
At5g61530	8.49095	10.1954	-2.90524	small G protein family protein / RhoGAP family protein
At2g44310	8.58053	10.243	-2.76372	calcium-binding EF hand family protein
At1g06840	8.47006	10.0619	-2.53393	leucine-rich repeat transmembrane protein kinase, putative
At3g20500	9.64868	11.2379	-2.52572	PAP18 (PURPLE ACID PHOSPHATASE 18); acid phosphatase/ protein serine/threonine phosphatase
At1g68410	8.63258	10.1847	-2.40909	protein phosphatase 2C-related / PP2C-related
At5g39510	9.05416	10.6038	-2.40147	SGR4 (SHOOT GRAVITROPSIM 4); receptor
At2g46500	9.63151	11.1534	-2.31609	phosphatidylinositol 3- and 4-kinase family protein / ubiquitin family protein
At5g47200	9.58097	11.1017	-2.31279	ATRAB1A; GTP binding
At1g33600	10.2113	11.7088	-2.24278	leucine-rich repeat family protein
At3g02750	8.69486	10.1735	-2.18637	protein phosphatase 2C family protein / PP2C family protein
At3g59350	8.72389	10.199	-2.17604	serine/threonine protein kinase, putative
At2g29700	9.1013	10.5585	-2.1235	ATPH1 (ARABIDOPSIS THALIANA PLECKSTRIN HOMOLOGUE 1); phosphoinositide binding
At3g14050	8.87239	10.3241	-2.10738	RSH2 (RELA-SPOT HOMOLOG 2); GTP diphosphokinase
At1g20110	9.30459	10.7462	-2.0783	zinc finger (FYVE type) family protein
At5g24430	8.73248	10.139	-1.97829	calcium-dependent protein kinase, putative / CDPK, putative
At4g02410	9.51026	10.9067	-1.94997	lectin protein kinase family protein
At3g21630	8.88956	10.2834	-1.94287	CERK1 (CHITIN ELICITOR RECEPTOR KINASE 1); kinase/ receptor signaling protein/ transmembrane receptor protein kinase
At1g14830	8.66363	10.0098	-1.81207	ADL1C (ARABIDOPSIS DYNAMIN-LIKE PROTEIN 1C); GTP binding / GTPase
At1g50370	8.75089	10.097	-1.81203	serine/threonine protein phosphatase, putative
At5g01810	8.90154	10.2457	-1.80683	CIPK15 (CBL-INTERACTING PROTEIN KINASE 15); kinase/ protein kinase
At1g22300	9.64128	10.9824	-1.79853	GRF10 (GENERAL REGULATORY FACTOR 10); ATP binding / protein binding / protein phosphorylated amino acid binding
At4g11330	9.19254	10.5318	-1.79354	ATMPK5 (MAP KINASE 5); MAP kinase/ kinase
At4g35750	11.0855	12.4004	-1.72903	Rho-GTPase-activating protein-related
At5g48380	9.31042	10.5693	-1.58484	leucine-rich repeat family protein / protein kinase family protein
At1g23490	10.6784	11.9342	-1.57697	ATARF1 (ADP-RIBOSYLATION FACTOR 1); GTP binding / phospholipase activator/ protein binding
At2g40180	10.1566	11.332	-1.38159	ATHPP2C5; catalytic/ protein serine/threonine phosphatase
At4g18950	12.0803	13.1993	-1.25211	ankyrin protein kinase, putative
At4g18710	9.70118	10.8062	-1.22107	BIN2 (BRASSINOSTEROID-INSENSITIVE 2); glycogen synthase kinase 3/ kinase/ protein kinase
At1g64850	10.5249	9.49713	1.05632	calcium-binding EF hand family protein
At1g04400	11.0874	10.0565	1.06277	CRY2 (CRYPTOCHROME 2); blue light photoreceptor/ protein homodimerization
At4g24480	10.8497	9.50567	1.80643	serine/threonine protein kinase, putative
At5g64930	10.2034	8.84329	1.84982	CPR5 (CONSTITUTIVE EXPRESSION OF PR GENES 5)
At5g03730	10.0011	8.48197	2.3078	CTR1 (CONSTITUTIVE TRIPLE RESPONSE 1); kinase/ protein binding / protein serine/threonine kinase/ protein serine/threonine/tyrosine kinase
At5g57050	10.2656	8.71607	2.40098	ABI2 (ABA INSENSITIVE 2); protein serine/threonine phosphatase
At1g20090	10.1653	8.61478	2.40425	ROP2 (RHO-RELATED PROTEIN FROM PLANTS 2); GTP binding
At1g53430	10.0754	8.36969	2.90941	leucine-rich repeat family protein / protein kinase family protein
At2g27190	10.1925	8.44741	3.04543	PAP12 (PURPLE ACID PHOSPHATASE 12); acid phosphatase/ protein serine/threonine phosphatase
At2g25070	10.0504	8.23364	3.30073	protein phosphatase 2C, putative / PP2C, putative
At2g46070	12.3498	10.5224	3.33921	MPK12 (MITOGEN-ACTIVATED PROTEIN KINASE 12); MAP kinase/ kinase
At2g17930	10.1972	8.29287	3.6266	binding / inositol or phosphatidylinositol kinase/ phosphotransferase, alcohol group as acceptor
At4g33950	12.1364	10.1483	3.95246	OST1 (OPEN STOMATA 1); calcium-dependent protein serine/threonine kinase/ kinase/ protein kinase
At4g18700	11.7317	9.7073	4.0982	CIPK12 (CBL-INTERACTING PROTEIN KINASE 12); ATP binding / kinase/ protein kinase/ protein serine/threonine kinase
At5g24270	10.0257	7.96783	4.23492	SOS3 (SALT OVERLY SENSITIVE 3); calcium ion binding / calcium-dependent protein serine/threonine phosphatase
At2g28890	10.9825	8.90374	4.32103	PLL4 (POLTERGEIST LIKE 4); catalytic/ protein serine/threonine phosphatase
At3g16570	10.737	8.62126	4.47613	RALFL23 (ralf-like 23); signal transducer
At1g11340	11.4021	9.24858	4.63778	S-locus lectin protein kinase family protein
At3g58640	10.6723	8.47196	4.84139	protein kinase family protein
At2g42580	10.2905	8.07178	4.92262	TTL3 (TETRATRICOPETIDE-REPEAT THIOREDOXIN-LIKE 3); binding / protein binding
At1g68050	10.6528	8.43326	4.92637	FKF1 (FLAVIN-BINDING, KELCH REPEAT, F BOX 1); signal transducer/ two-component sensor/ ubiquitin-protein ligase
At2g39360	11.3134	9.02579	5.23327	protein kinase family protein
At5g07280	10.3449	8.03301	5.34483	EMS1 (EXCESS MICROSPOROCYTES1); kinase/ transmembrane receptor protein kinase
At1g61360	11.1627	8.82039	5.48628	S-locus lectin protein kinase family protein
At4g20260	11.9013	9.46249	5.94791	DREPP plasma membrane polypeptide family protein
At1g63880	10.0362	7.57561	6.0545	disease resistance protein (TIR-NBS-LRR class), putative
At5g54840	10.0509	7.52914	6.35912	SGP1; GTP binding
At1g11410	12.6672	9.97729	7.23575	S-locus protein kinase, putative
At5g20270	12.5111	9.80205	7.33895	HHP1 (HEPTAHELICAL TRANSMEMBRANE PROTEIN1); receptor
At3g14720	11.6164	8.80704	7.89264	ATMPK19; MAP kinase
At3g17510	10.0868	7.27212	7.92231	CIPK1 (CBL-INTERACTING PROTEIN KINASE 1); kinase/ protein binding
At3g45780	10.5948	7.6997	8.38159	PHOT1 (PHOTOTROPIN 1); FMN binding / blue light photoreceptor/ kinase/ protein binding / protein serine/threonine kinase
At2g24540	11.3798	7.89826	12.1214	AFR (ATTENUATED FAR-RED RESPONSE)
At3g24720	10.6104	6.9912	13.0988	protein kinase, putative similar to TYROSINE-PROTEIN KINASE GB:P18160from [Dictyostelium discoideum]
At1g03440	11.2413	7.28419	15.6587	leucine-rich repeat family protein
At5g43040	10.0631	6.09138	15.7742	DC1 domain-containing protein
At1g61380	11.011	6.52964	20.0828	SD1-29 (S-DOMAIN-1 29); carbohydrate binding / kinase/ protein kinase
At2g40080	10.0935	5.0031	25.9117	ELF4 (EARLY FLOWERING 4)
At4g27300	10.8069	4.75392	36.6389	S-locus protein kinase, putative
At5g58350	12.0435	5.69191	40.3427	WNK4 (WITH NO K (=LYSINE) 4); kinase/ protein kinase
Transporters
At2g22500	7.55849	11.3388	-14.2906	UCP5; mitochondrial dicarboxylate transporter
At4g24570	7.59248	11.1988	-13.0057	mitochondrial dicarboxylate transporter
At1g66760	6.62458	10.0269	-11.5756	MATE efflux family protein
At1g64200	7.52154	10.2776	-7.59608	VHA-E3 (VACUOLAR H+-ATPASE SUBUNIT E ISOFORM 3); proton-transporting ATPase, rotational mechanism
At4g39670	8.62357	11.3276	-7.31165	glycolipid binding / glycolipid transporter
At5g58430	8.46617	11.0886	-6.87738	ATEXO70B1 (exocyst subunit EXO70 family protein B1); protein binding
At5g58060	7.87744	10.4588	-6.66329	YKT61; vesicle-meduiated transport
At5g54860	8.43268	10.8045	-5.62541	integral membrane transporter family protein
At1g57990	8.82301	11.0683	-5.04142	ATPUP18; purine transmembrane transporter
At1g27970	8.66515	10.5553	-3.57275	NTF2B (NUCLEAR TRANSPORT FACTOR 2B); Ran GTPase binding / protein transporter
At4g13510	9.64847	11.4519	-3.25217	AMT1;1 (AMMONIUM TRANSPORTER 1;1); ammonium transmembrane transporter
At2g47000	9.25823	11.0108	-3.07158	ABCB4 (ATP BINDING CASSETTE SUBFAMILY B4); ATPase, coupled to transmembrane movement of substances / xenobiotic-transporting ATPase
At5g14040	9.47013	11.208	-3.02009	mitochondrial phosphate transporter
At2g38290	8.42791	10.0499	-2.63098	ATAMT2 (AMMONIUM TRANSPORTER 2); ammonium transmembrane transporter/ high affinity secondary active ammonium transmembrane transporter
At1g19770	10.7014	12.3162	-2.6075	ATPUP14; purine transmembrane transporter
At5g15090	9.42737	10.8909	-2.142	VDAC3 (VOLTAGE DEPENDENT ANION CHANNEL 3); voltage-gated anion channel
At5g59030	9.47909	10.9281	-2.09969	COPT1 (copper transporter 1); copper ion transmembrane transporter
At1g76030	8.87626	10.2768	-1.96143	vacuolar ATP synthase subunit B / V-ATPase B subunit / vacuolar proton pump B subunit / V-ATPase 57 kDa subunit
At5g47730	8.61188	10.0066	-1.9451	SEC14 cytosolic factor, putative / polyphosphoinositide-binding protein, putative
At2g37410	8.90077	10.2617	-1.85216	ATTIM17-2; P-P-bond-hydrolysis-driven protein transmembrane transporter/ protein transporter
At4g21560	9.62212	10.9773	-1.83666	VPS28-1 (VACUOLAR PROTEIN SORTING-ASSOCIATED PROTEIN 28 HOMOLOG 1); transporter
At5g26340	11.5634	12.8786	-1.72982	MSS1; carbohydrate transmembrane transporter/ hexose:hydrogen symporter/ high-affinity hydrogen:glucose symporter/ sugar:hydrogen symporter
At1g30400	9.35614	10.6687	-1.72283	MRP1 (ARABIDOPSIS THALIANA MULTIDRUG RESISTANCE-ASSOCIATED PROTEIN 1); ATPase, coupled to transmembrane movement of substances / xenobiotic-transporting ATPase
At3g01280	9.07593	10.1662	-1.18857	VDAC1 (VOLTAGE DEPENDENT ANION CHANNEL 1); voltage-gated anion channel
At3g59280	9.41853	10.4188	-1.00057	TXR1 (THAXTOMIN A RESISTANT 1)
At3g47960	10.4385	9.2074	1.51558	proton-dependent oligopeptide transport (POT) family protein
At1g01490	11.0873	9.82972	1.58158	heavy-metal-associated domain-containing protein
At4g04770	10.7043	9.43711	1.6057	ATABC1 (ATP BINDING CASSETTE PROTEIN 1); ATPase, coupled to transmembrane movement of substances / protein binding / transporter
At1g63010	11.7501	10.3938	1.83962	SPX (SYG1/Pho81/XPR1) domain-containing protein
At4g29900	10.3985	8.98049	2.01067	ACA10 (AUTOINHIBITED CA(2+)-ATPASE 10); calcium-transporting ATPase/ calmodulin binding
At1g75220	11.2258	9.79597	2.04442	integral membrane protein, carbohydrate transport
At1g75170	10.0719	8.55397	2.30402	SEC14 cytosolic factor family protein / phosphoglyceride transfer family protein
At1g79690	10.1573	8.63916	2.3047	atnudt3 (Arabidopsis thaliana Nudix hydrolase homolog 3); hydrolase
At3g53720	13.1414	11.6016	2.37098	ATCHX20 (CATION/H+ EXCHANGER 20); monovalent cation:proton antiporter/ sodium:hydrogen antiporter
At1g51500	11.8216	10.2633	2.42845	CER5 (ECERIFERUM 5); ATPase, coupled to transmembrane movement of substances
At5g55930	11.2083	9.49299	2.9422	OPT1 (OLIGOPEPTIDE TRANSPORTER 1); oligopeptide transporter
At2g38170	12.0637	10.3341	2.99152	CAX1 (cation exchanger 1); calcium ion transmembrane transporter/ calcium:cation antiporter/ calcium:hydrogen antiporter
At5g67330	10.2692	8.42098	3.41584	ATNRAMP4; inorganic anion transmembrane transporter/ manganese ion transmembrane transporter/ metal ion transmembrane transporter
At1g14820	10.254	8.37666	3.52426	SEC14 cytosolic factor family protein / phosphoglyceride transfer family protein
At4g00430	11.5192	9.64175	3.52501	PIP1;4 (PLASMA MEMBRANE INTRINSIC PROTEIN 1;4); water channel
At3g51670	11.5723	9.68185	3.57379	SEC14 cytosolic factor family protein / phosphoglyceride transfer family protein
At1g24400	11.5172	9.45836	4.23871	LHT2 (LYSINE HISTIDINE TRANSPORTER 2); acidic amino acid transmembrane transporter/ amino acid transmembrane transporter/ neutral amino acid transmembrane transporter
At3g53420	10.7834	8.62389	4.66347	PIP2A (PLASMA MEMBRANE INTRINSIC PROTEIN 2A); water channel
At5g27350	11.1212	8.90604	4.90671	SFP1; carbohydrate transmembrane transporter/ sugar:hydrogen symporter
At5g40780	12.6345	10.4011	4.98834	LHT1; amino acid transmembrane transporter
At2g16850	11.8973	9.6561	5.02289	PIP2;8 (PLASMA MEMBRANE INTRINSIC PROTEIN 2;8); water channel
At3g47750	10.0014	7.75026	5.06755	ABCA4 (ATP BINDING CASSETTE SUBFAMILY A4); ATPase, coupled to transmembrane movement of substances / transporter
At2g26690	10.8949	8.49769	5.74687	nitrate transporter (NTP2)
At2g16660	11.4403	9.0276	5.82123	nodulin family protein
At1g12480	11.7916	9.26745	6.3712	OZS1 (OZONE-SENSITIVE 1); transporter
At5g50200	10.8064	8.25116	6.52899	WR3 (WOUND-RESPONSIVE 3); nitrate transmembrane transporter
At3g51600	13.7916	11.0299	7.62668	LTP5 (Lipid transfer protein 5); lipid transporter
At5g44110	10.2766	7.49406	7.74246	POP1; transporter
At5g46240	11.5495	8.71175	8.05271	KAT1 (POTASSIUM CHANNEL IN ARABIDOPSIS THALIANA 1); cyclic nucleotide binding / inward rectifier potassium channel
At3g18830	11.6062	8.68593	8.52828	ATPLT5 (POLYOL TRANSPORTER 5); D-ribose transmembrane transporter/ D-xylose transmembrane transporter/ carbohydrate transmembrane transporter/ galactose transmembrane transporter/ glucose transmembrane transporter/ glycerol transmembrane transporter/ mann
At2g45960	11.4527	8.49686	8.73672	PIP1B (NAMED PLASMA MEMBRANE INTRINSIC PROTEIN 1B); water channel
At1g71880	10.5047	7.53705	8.80693	SUC1 (Sucrose-proton symporter 1); carbohydrate transmembrane transporter/ sucrose:hydrogen symporter/ sugar:hydrogen symporter
At4g23400	10.6156	7.61953	8.97629	PIP1;5 (PLASMA MEMBRANE INTRINSIC PROTEIN 1;5); water channel
At1g60160	10.5915	7.38588	10.2757	potassium transporter family protein
At5g27150	11.0088	7.63758	11.3653	NHX1 (NA+/H+ EXCHANGER); protein binding / sodium ion transmembrane transporter/ sodium:hydrogen antiporter
At3g52310	12.208	8.60359	12.9919	ABC transporter family protein
At1g80830	10.5421	6.92644	13.073	NRAMP1 (NATURAL RESISTANCE-ASSOCIATED MACROPHAGE PROTEIN 1); inorganic anion transmembrane transporter/ manganese ion transmembrane transporter/ metal ion transmembrane transporter
At3g61430	10.9791	7.2731	13.7341	PIP1A (PLASMA MEMBRANE INTRINSIC PROTEIN 1A); water channel
At5g49990	10.2893	6.51734	14.2277	xanthine/uracil permease family protein
At2g28260	11.0082	7.09048	15.3485	ATCNGC15; calmodulin binding / cation channel/ cyclic nucleotide binding
At3g23550	12.7885	8.73649	16.4188	MATE efflux family protein
At4g29140	10.667	6.16401	20.2767	MATE efflux protein-related
At1g28230	10.441	5.7005	22.4727	PUP1 (PURINE PERMEASE 1); purine nucleoside transmembrane transporter/ purine transmembrane transporter
At1g71140	11.1595	5.96789	26.9526	MATE efflux family protein
Carbohydrate metabolism
At4g25260	9.80195	12.1715	-5.61486	invertase/pectin methylesterase inhibitor family protein
At5g51830	8.48317	10.7689	-5.2244	pfkB-type carbohydrate kinase family protein
At3g57520	11.8041	10.0487	3.08167	AtSIP2 (Arabidopsis thaliana seed imbibition 2); hydrolase, hydrolyzing O-glycosyl compounds
At3g56310	11.3523	9.54656	3.26068	alpha-galactosidase, putative / melibiase, putative / alpha-D-galactoside galactohydrolase, putative
At3g06500	10.3273	8.41313	3.66415	beta-fructofuranosidase, putative / invertase, putative / saccharase, putative / beta-fructosidase, putative
At4g12430	10.9626	8.90709	4.225	TPPF; trehalose-6-phosphate phosphatase
At3g13790	10.8627	8.7828	4.32598	ATBFRUCT1; beta-fructofuranosidase/ hydrolase, hydrolyzing O-glycosyl compounds
At2g40840	10.3084	8.12071	4.78599	DPE2 (DISPROPORTIONATING ENZYME 2); 4-alpha-glucanotransferase/ heteroglycan binding
At1g70290	11.0878	8.0714	9.09869	ATTPS8; alpha,alpha-trehalose-phosphate synthase (UDP-forming)/ transferase, transferring glycosyl groups / trehalose-phosphatase
At1g10760	10.6978	6.93785	14.1374	SEX1 (STARCH EXCESS 1); alpha-glucan, water dikinase
At5g18670	11.8154	7.71657	16.8004	BMY3; beta-amylase/ catalytic/ cation binding
Redox
At3g44190	8.79983	13.0479	-18.0461	pyridine nucleotide-disulphide oxidoreductase family protein
At1g28480	6.79158	11.0283	-17.95	GRX480; electron carrier/ protein disulfide oxidoreductase
At1g75270	8.21789	12.2365	-16.1493	DHAR2 (DEHYDROASCORBATE REDUCTASE 2); glutathione binding / glutathione dehydrogenase (ascorbate)
At1g17170	6.96989	10.6903	-13.8413	ATGSTU24 (GLUTATHIONE S-TRANSFERASE TAU 24); glutathione binding / glutathione transferase
At2g29450	8.18572	11.2206	-9.21077	ATGSTU5 (ARABIDOPSIS THALIANA GLUTATHIONE S-TRANSFERASE TAU 5); glutathione binding / glutathione transferase
At1g76690	10.8534	13.7125	-8.17431	OPR2
At4g02940	9.5681	12.4191	-8.12832	oxidoreductase, 2OG-Fe(II) oxygenase family protein
At2g47730	11.1863	13.9203	-7.47489	ATGSTF8 (ARABIDOPSIS THALIANA GLUTATHIONE S-TRANSFERASE PHI 8); glutathione binding / glutathione transferase
At5g13810	7.42105	10.1523	-7.45988	glutaredoxin family protein
At5g21105	7.41709	10.0653	-7.01302	L-ascorbate oxidase/ copper ion binding / oxidoreductase
At4g29670	10.1003	12.3535	-5.07673	thioredoxin family protein
At4g21990	9.91353	11.9189	-4.0215	APR3 (APS REDUCTASE 3); adenylyl-sulfate reductase
At4g25130	8.55849	10.444	-3.55523	peptide methionine sulfoxide reductase, putative
At4g20830	10.3431	12.0688	-2.97813	FAD-binding domain-containing protein
At4g11600	10.9836	12.6675	-2.83535	ATGPX6 (GLUTATHIONE PEROXIDASE 6); glutathione peroxidase
At1g78380	11.449	12.9469	-2.24393	ATGSTU19 (GLUTATHIONE S-TRANSFERASE TAU 19); glutathione binding / glutathione transferase
At5g10860	9.08333	10.5489	-2.14798	CBS domain-containing protein
At5g54500	10.3234	11.7693	-2.0907	FQR1 (FLAVODOXIN-LIKE QUINONE REDUCTASE 1); FMN binding / oxidoreductase, acting on NADH or NADPH, quinone or similar compound as acceptor
At4g34120	10.4254	11.8481	-2.02393	LEJ1 (LOSS OF THE TIMING OF ET AND JA BIOSYNTHESIS 1)
At3g24170	11.2392	9.39649	3.39547	ATGR1 (glutathione-disulfide reductase); FAD binding / NADP or NADPH binding / glutathione-disulfide reductase/ oxidoreductase
At2g37540	12.7642	10.7046	4.24224	short-chain dehydrogenase/reductase (SDR) family protein
At4g08930	10.9618	8.62311	5.46946	ATAPRL6 (APR-like 6)
At4g38540	10.4278	7.89357	6.42211	monooxygenase, putative (MO2)
At3g43800	10.9433	7.79376	9.91944	ATGSTU27 (GLUTATHIONE S-TRANSFERASE TAU 27); glutathione transferase
At1g27130	10.1593	6.73276	11.7411	ATGSTU13 (ARABIDOPSIS THALIANA GLUTATHIONE S-TRANSFERASE TAU 13); glutathione transferase
At2g30860	11.4463	7.71387	13.931	ATGSTF9 (GLUTATHIONE S-TRANSFERASE PHI 9); copper ion binding / glutathione binding / glutathione peroxidase/ glutathione transferase
At2g43020	12.3994	8.60877	14.3685	ATPAO2 (Polyamine oxidase 2); amine oxidase/ electron carrier/ oxidoreductase
At3g55970	12.5262	8.18089	18.8815	oxidoreductase, 2OG-Fe(II) oxygenase family protein
At5g49730	10.3269	4.92343	29.1969	ATFRO6 (FERRIC REDUCTION OXIDASE 6); ferric-chelate reductase/ oxidoreductase
Cell cycle, chromatin component
At1g06760	7.21858	12.3543	-26.3754	histone H1, putative
At2g30620	7.70301	11.696	-15.944	histone H1.2
At5g54640	8.91259	12.046	-9.81854	RAT5 (RESISTANT TO AGROBACTERIUM TRANSFORMATION 5); Histone 2A; DNA binding
At4g40040	10.0504	12.9787	-8.57523	histone H3.2
At1g51060	8.07003	10.6198	-6.50121	HTA10; DNA binding
At5g59690	8.78332	11.1939	-5.81088	histone H4
At1g08880	7.82479	10.2252	-5.76195	H2AXA; DNA binding
At3g15430	8.41906	10.789	-5.61657	regulator of chromosome condensation (RCC1) family protein
At3g53230	7.88529	10.1923	-5.32233	cell division cycle protein 48, putative / CDC48, putative
At3g20670	7.98307	10.2792	-5.27214	HTA13; DNA binding
At1g09815	8.07398	10.1835	-4.45023	POLD4 (POLYMERASE DELTA 4); DNA-directed DNA polymerase
At4g27230	8.1781	10.2443	-4.26915	HTA2 (histone H2A); DNA binding
At3g45980	8.89504	10.8649	-3.88034	HTB9; DNA binding
At5g10980	10.6422	12.505	-3.47012	histone H3
At5g59910	9.30195	10.9526	-2.7247	HTB4; DNA binding
At4g40030	10.9262	12.5705	-2.70348	histone H3.2
At1g79050	10.1605	6.48599	13.502	DNA repair protein recA
Cell wall
At3g55500	7.58292	12.4321	-23.5148	ATEXPA16 (ARABIDOPSIS THALIANA EXPANSIN A16)
At3g07390	7.81752	11.6982	-15.0593	AIR12; extracellular matrix structural constituent
At1g17860	7.84983	10.9607	-9.67767	trypsin and protease inhibitor family protein / Kunitz family protein
At5g64310	9.59033	12.1656	-6.63187	AGP1 (ARABINOGALACTAN PROTEIN 1)
At2g33120	9.73518	11.662	-3.71255	SAR1 (SYNAPTOBREVIN-RELATED PROTEIN 1)
At1g03220	10.6716	12.369	-2.88124	extracellular dermal glycoprotein, putative / EDGP, putative
At2g46330	9.98335	11.5939	-2.59388	AGP16 (ARABINOGALACTAN PROTEIN 16)
At3g55430	10.4463	11.8588	-1.99523	glycosyl hydrolase family 17 protein / beta-1,3-glucanase, putative
At5g11740	12.3278	13.576	-1.55813	AGP15 (ARABINOGALACTAN PROTEIN 15)
At2g17120	10.0654	11.2075	-1.30433	LYM2 (LYSM DOMAIN GPI-ANCHORED PROTEIN 2 PRECURSOR)
At2g01850	12.4491	10.8436	2.57773	EXGT-A3; hydrolase, acting on glycosyl bonds / xyloglucan:xyloglucosyl transferase
At2g26440	10.0296	8.21084	3.3077	pectinesterase family protein
At3g23730	11.2655	9.23262	4.13251	xyloglucan:xyloglucosyl transferase, putative / xyloglucan endotransglycosylase, putative / endo-xyloglucan transferase, putative
At4g19410	12.7864	10.2238	6.56682	pectinacetylesterase, putative
At1g55850	10.2722	7.47608	7.81824	ATCSLE1; cellulose synthase/ transferase, transferring glycosyl groups
At5g33290	10.3513	5.91433	19.6865	XGD1 (XYLOGALACTURONAN DEFICIENT 1); UDP-xylosyltransferase/ catalytic
At1g26770	11.6486	6.96946	21.8941	ATEXPA10 (ARABIDOPSIS THALIANA EXPANSIN A 10); structural constituent of cell wall
Development and hormone Responses
At5g42080	7.73326	10.1157	-5.67589	ADL1 (ARABIDOPSIS DYNAMIN-LIKE PROTEIN); GTP binding / GTPase/ protein binding
At5g35735	9.78569	12.1026	-5.36796	auxin-responsive family protein
At4g11280	9.74596	11.7073	-3.84707	ACS6 (1-AMINOCYCLOPROPANE-1-CARBOXYLIC ACID (ACC) SYNTHASE 6); 1-aminocyclopropane-1-carboxylate synthase
At1g73030	8.93837	10.429	-2.22198	VPS46.2
At1g05010	12.5596	9.90766	7.03304	EFE (ETHYLENE-FORMING ENZYME); 1-aminocyclopropane-1-carboxylate oxidase
At3g50660	11.0139	8.27325	7.51145	DWF4 (DWARF 4); steroid 22-alpha hydroxylase
At5g67030	11.0831	7.77115	10.9688	ABA1 (ABA DEFICIENT 1); zeaxanthin epoxidase
At1g62380	12.6116	8.50488	16.8649	ACO2 (ACC OXIDASE 2); 1-aminocyclopropane-1-carboxylate oxidase
Structural, cytoskeleton, ER golgi peroxisome components
At2g31200	7.14825	10.0711	-8.54324	ADF6 (ACTIN DEPOLYMERIZING FACTOR 6); actin binding
At1g04820	7.51363	10.0421	-6.39335	TUA4; structural constituent of cytoskeleton
At4g14960	8.05378	10.4191	-5.59486	TUA6; structural constituent of cytoskeleton
At4g04020	8.39401	10.4355	-4.16768	FIB (FIBRILLIN); structural molecule
At5g51430	8.16745	10.0847	-3.67595	EYE (EMBRYO YELLOW); golgi component
At3g57090	8.49024	10.2218	-2.99821	BIGYIN; binding
At5g19770	9.62455	11.334	-2.92222	TUA3; structural constituent of cytoskeleton
At4g29950	8.5146	10.0242	-2.27882	microtubule-associated protein
At2g46170	8.81146	10.2768	-2.14738	reticulon family protein (RTNLB5)
At2g45140	8.99153	10.364	-1.88374	PVA12 (PLANT VAP HOMOLOG 12); structural molecule
At3g61070	8.97687	10.3259	-1.81983	PEX11E
At4g14420	8.8888	10.0098	-1.25659	lesion inducing protein-related
At3g60600	9.35208	10.3949	-1.08757	VAP (VESICLE ASSOCIATED PROTEIN); protein binding
At3g25690	11.2441	8.81774	5.88713	CHUP1 (CHLOROPLAST UNUSUAL POSITIONING 1)
At4g19400	11.5834	6.10197	30.0463	actin binding
Enzymes
At3g16050	6.93274	11.889	-24.5648	A37; protein heterodimerization; pyridoxin biosynthesis
At1g55920	8.22009	13.0955	-23.7701	ATSERAT2;1 (SERINE ACETYLTRANSFERASE 2;1); serine O-acetyltransferase
At4g34135	8.5272	13.0442	-20.4037	UGT73B2 (UDP-GLUCOSYLTRANSFERASE 73B2); UDP-glucosyltransferase/ UDP-glycosyltransferase/ flavonol 3-O-glucosyltransferase/ quercetin 7-O-glucosyltransferase
At2g15480	7.61761	12.0755	-19.8725	UGT73B5 (UDP-glucosyl transferase 73B5); UDP-glucosyltransferase/ UDP-glycosyltransferase/ quercetin 3-O-glucosyltransferase/ transferase, transferring glycosyl groups
At5g07860	6.68949	10.7582	-16.554	transferase family protein
At5g07870	6.60049	10.5319	-15.4559	transferase family protein
At2g19800	7.20968	11.1405	-15.4515	MIOX2 (MYO-INOSITOL OXYGENASE 2); inositol oxygenase
At4g24160	9.78484	13.3092	-12.4207	hydrolase, alpha/beta fold family protein
At4g34200	7.49881	10.6761	-10.095	EDA9 (embryo sac development arrest 9); ATP binding; phosphoglycerate dehydrogenase
At4g37370	9.20588	12.3147	-9.66492	CYP81D8; electron carrier/ heme binding / iron ion binding / monooxygenase/ oxygen binding
At3g48520	8.86321	11.9059	-9.25795	CYP94B3; electron carrier/ heme binding / iron ion binding / monooxygenase/ oxygen binding
At2g47180	7.96286	10.7953	-8.02269	AtGolS1 (Arabidopsis thaliana galactinol synthase 1); transferase, transferring glycosyl groups / transferase, transferring hexosyl groups
At3g55410	7.58763	10.3303	-7.52222	2-oxoglutarate dehydrogenase E1 component, putative / oxoglutarate decarboxylase, putative / alpha-ketoglutaric dehydrogenase, putative
At2g15490	7.47797	10.1887	-7.34793	UGT73B4 (UDP-GLYCOSYLTRANSFERASE 73B4); UDP-glucosyltransferase/ UDP-glycosyltransferase/ quercetin 3-O-glucosyltransferase/ quercetin 7-O-glucosyltransferase/ transferase, transferring glycosyl groups
At4g26270	7.62967	10.224	-6.73062	PFK3 (PHOSPHOFRUCTOKINASE 3); 6-phosphofructokinase
At3g16150	8.74165	11.2168	-6.12627	L-asparaginase, putative / L-asparagine amidohydrolase, putative
At3g03640	8.29484	10.723	-5.89608	BGLU25 (BETA GLUCOSIDASE 25); catalytic/ cation binding / hydrolase, hydrolyzing O-glycosyl compounds
At5g26030	9.50426	11.9088	-5.78208	FC1 (ferrochelatase 1); ferrochelatase
At3g04120	10.9298	13.2651	-5.45328	GAPC1 (GLYCERALDEHYDE-3-PHOSPHATE DEHYDROGENASE C SUBUNIT 1); glyceraldehyde-3-phosphate dehydrogenase (phosphorylating)/ glyceraldehyde-3-phosphate dehydrogenase
At4g30210	8.98039	11.2601	-5.19733	ATR2 (ARABIDOPSIS P450 REDUCTASE 2); NADPH-hemoprotein reductase
At5g64250	9.25226	11.439	-4.78182	2-nitropropane dioxygenase family / NPD family
At3g57550	8.54636	10.6744	-4.52835	AGK2 (GUANYLATE KINASE); guanylate kinase
At2g29420	9.80569	11.9145	-4.4472	ATGSTU7 (ARABIDOPSIS THALIANA GLUTATHIONE S-TRANSFERASE TAU 7); glutathione transferase
At1g78280	9.55161	11.5982	-4.18861	transferase, transferring glycosyl groups
At3g10920	8.51166	10.5475	-4.14465	MSD1 (MANGANESE SUPEROXIDE DISMUTASE 1); metal ion binding / superoxide dismutase
At5g56350	8.38019	10.4121	-4.12858	pyruvate kinase, putative
At3g13110	10.1363	12.1301	-3.97543	ATSERAT2;2 (SERINE ACETYLTRANSFERASE 2;2); serine O-acetyltransferase
At4g13180	9.45003	11.3924	-3.77259	short-chain dehydrogenase/reductase (SDR) family protein
At2g36460	9.84764	11.7785	-3.72839	fructose-bisphosphate aldolase, putative
At1g79550	9.77755	11.6602	-3.54428	PGK (PHOSPHOGLYCERATE KINASE); phosphoglycerate kinase
At1g71697	9.3186	11.1739	-3.44215	ATCK1 (CHOLINE KINASE 1); choline kinase
At3g25610	9.21354	11.0688	-3.44197	haloacid dehalogenase-like hydrolase family protein
At5g07440	9.43898	11.2784	-3.38347	GDH2 (GLUTAMATE DEHYDROGENASE 2); ATP binding / glutamate dehydrogenase [NAD(P)+]/ glutamate dehydrogenase/ oxidoreductase
At3g60750	8.50804	10.2908	-3.17807	transketolase, putative
At5g15870	9.5427	11.284	-3.03193	glycosyl hydrolase family 81 protein
At2g20420	8.3603	10.0909	-2.99514	succinyl-CoA ligase (GDP-forming) beta-chain, mitochondrial, putative / succinyl-CoA synthetase, beta chain, putative / SCS-beta, putative
At2g27500	8.356	10.0641	-2.91756	glycosyl hydrolase family 17 protein
At1g74470	8.42813	10.1319	-2.9028	geranylgeranyl reductase
At5g39050	8.88416	10.5542	-2.78903	transferase/ transferase, transferring acyl groups other than amino-acyl groups
At4g34180	10.2505	11.918	-2.78062	cyclase family protein
At3g08590	9.94136	11.586	-2.70491	2,3-biphosphoglycerate-independent phosphoglycerate mutase, putative / phosphoglyceromutase, putative
At1g20630	8.54709	10.1369	-2.52743	CAT1 (CATALASE 1); catalase
At4g34710	10.2955	11.8673	-2.47049	ADC2 (ARGININE DECARBOXYLASE 2); arginine decarboxylase
At2g44750	9.34604	10.8519	-2.26769	TPK2 (Thiamin pyrophosphokinase 2); thiamin diphosphokinase
At3g51840	9.18551	10.6738	-2.21516	ACX4 (ACYL-COA OXIDASE 4); acyl-CoA oxidase/ oxidoreductase
At1g55450	10.2706	11.6595	-1.92918	embryo-abundant protein-related, SAM synthesis
At1g02890	8.66636	10.0091	-1.80297	AAA-type ATPase family protein
At2g01670	9.40936	10.7421	-1.77627	atnudt17 (Arabidopsis thaliana Nudix hydrolase homolog 17); hydrolase
At3g17820	9.19218	10.5199	-1.76287	ATGSKB6; copper ion binding / glutamate-ammonia ligase
At5g56630	8.7475	10.0386	-1.66701	PFK7 (PHOSPHOFRUCTOKINASE 7); 6-phosphofructokinase
At1g76990	9.03026	10.2431	-1.47105	ACR3; amino acid binding
At4g14716	9.40519	10.5962	-1.41844	ATARD1 (ACIREDUCTONE DIOXYGENASE 1); acireductone dioxygenase [iron(II)-requiring]/ metal ion binding
At5g43330	9.44364	10.4731	-1.05985	malate dehydrogenase, cytosolic, putative
At5g11520	10.2467	11.2679	-1.0429	ASP3 (ASPARTATE AMINOTRANSFERASE 3); L-aspartate:2-oxoglutarate aminotransferase
At3g55440	11.4538	12.4734	-1.03943	TPI (TRIOSEPHOSPHATE ISOMERASE); triose-phosphate isomerase
At5g65110	10.3748	9.21606	1.34274	ACX2 (ACYL-COA OXIDASE 2); acyl-CoA oxidase
At3g57020	12.4672	11.3073	1.34537	strictosidine synthase family protein
At1g23310	10.3919	9.20914	1.39903	GGT1 (GLUTAMATE:GLYOXYLATE AMINOTRANSFERASE); L-alanine:2-oxoglutarate aminotransferase/ glycine:2-oxoglutarate aminotransferase
At1g64660	11.3625	10.1268	1.52699	ATMGL (ARABIDOPSIS THALIANA METHIONINE GAMMA-LYASE); catalytic/ methionine gamma-lyase
At3g50000	10.3093	9.04766	1.59179	CKA2 (CASEIN KINASE II, ALPHA CHAIN 2); kinase
At3g48000	11.578	10.1635	2.00095	ALDH2B4 (ALDEHYDE DEHYDROGENASE 2B4); 3-chloroallyl aldehyde dehydrogenase/ ATP binding / aldehyde dehydrogenase (NAD)
At3g15350	10.3928	8.83456	2.42819	glycosyltransferase family 14 protein / core-2/I-branching enzyme family protein
At5g05730	10.4611	8.82136	2.68892	ASA1 (ANTHRANILATE SYNTHASE ALPHA SUBUNIT 1); anthranilate synthase
At3g24503	11.6065	9.96472	2.69526	ALDH2C4; 3-chloroallyl aldehyde dehydrogenase/ aldehyde dehydrogenase (NAD)/ coniferyl-aldehyde dehydrogenase
At4g13250	10.82	9.16173	2.74979	short-chain dehydrogenase/reductase (SDR) family protein
At5g43850	10.6435	8.9809	2.76422	ARD4; acireductone dioxygenase [iron(II)-requiring]/ metal ion binding
At4g37930	10.9027	9.20408	2.88549	SHM1 (SERINE TRANSHYDROXYMETHYLTRANSFERASE 1); glycine hydroxymethyltransferase/ poly(U) binding
At4g26850	10.8433	9.14249	2.89268	VTC2 (vitamin c defective 2); GDP-D-glucose phosphorylase/ GDP-galactose:glucose-1-phosphate guanyltransferase/ GDP-galactose:mannose-1-phosphate guanyltransferase/ GDP-galactose:myoinositol-1-phosphate guanyltransferase/ galactose-1-phosphate guanylyltra
At1g60440	10.2922	8.57107	2.96237	ATPANK1 (PANTOTHENATE KINASE 1); pantothenate kinase
At2g26800	10.7233	8.99174	2.99831	hydroxymethylglutaryl-CoA lyase, putative / 3-hydroxy-3-methylglutarate-CoA lyase, putative / HMG-CoA lyase, putative
At3g44300	12.1005	10.3187	3.17459	NIT2 (nitrilase 2); indole-3-acetonitrile nitrilase/ indole-3-acetonitrile nitrile hydratase/ nitrilase
At1g50480	10.3863	8.57481	3.28147	THFS (10-FORMYLTETRAHYDROFOLATE SYNTHETASE); ATP binding / copper ion binding / formate-tetrahydrofolate ligase
At4g30470	10.8799	9.03875	3.38993	cinnamoyl-CoA reductase-related
At1g73880	10.5368	8.69311	3.39932	UGT89B1 (UDP-GLUCOSYL TRANSFERASE 89B1); UDP-glycosyltransferase/ quercetin 3-O-glucosyltransferase/ quercetin 4-O-glucosyltransferase/ quercetin 7-O-glucosyltransferase/ transferase, transferring glycosyl groups / transferase, transferring hexosyl group
At1g31910	10.9148	9.06577	3.41882	GHMP kinase family protein
At2g30140	11.6304	9.76243	3.48951	UDP-glucoronosyl/UDP-glucosyl transferase family protein
At2g30550	10.0521	8.04111	4.04394	lipase class 3 family protein
At3g48460	12.1065	10.0058	4.41293	GDSL-motif lipase/hydrolase family protein
At3g03990	12.0106	9.88339	4.5248	esterase/lipase/thioesterase family protein
At2g26740	10.4582	8.30627	4.63075	ATSEH (Arabidopsis thaliana soluble epoxide hydrolase); epoxide hydrolase
At5g37600	12.9108	10.7022	4.87769	ATGSR1; glutamate synthase; copper ion binding / glutamate-ammonia ligase
At2g42490	10.2928	8.07241	4.92999	copper amine oxidase, putative
At4g23730	10.4526	8.23198	4.931	aldose 1-epimerase family protein
At1g33990	10.57	8.32282	5.04973	MES14 (METHYL ESTERASE 14); hydrolase
At1g15950	10.2602	8.01092	5.05919	CCR1 (CINNAMOYL COA REDUCTASE 1); cinnamoyl-CoA reductase
At3g49120	12.3255	10.0655	5.10805	PRXCB (PEROXIDASE CB); peroxidase
At1g23740	10.7255	8.30171	5.87465	oxidoreductase, zinc-binding dehydrogenase family protein
At3g23410	12.4338	9.95857	6.12699	alcohol oxidase-related
At5g36220	10.0331	7.46018	6.61994	CYP81D1 (CYTOCHROME P450 81D1); electron carrier/ heme binding / iron ion binding / monooxygenase/ oxygen binding
At1g66200	10.2242	7.5426	7.19074	ATGSR2; copper ion binding / glutamate-ammonia ligase
At2g25450	12.2515	9.55086	7.29359	2-oxoglutarate-dependent dioxygenase, putative
At1g73650	10.7935	8.062	7.4612	oxidoreductase, acting on the CH-CH group of donors
At2g43920	10.6279	7.89104	7.49011	thiol methyltransferase, putative
At1g20620	11.112	8.34023	7.68288	CAT3 (CATALASE 3); catalase
At3g15820	10.106	7.26886	8.04926	phosphatidic acid phosphatase-related / PAP2-related
At1g65960	11.9897	9.09139	8.40008	GAD2 (GLUTAMATE DECARBOXYLASE 2); calmodulin binding / glutamate decarboxylase
At5g36160	10.4681	7.47892	8.9355	aminotransferase-related
At1g22360	10.8629	7.86482	8.9883	AtUGT85A2 (UDP-glucosyl transferase 85A2); UDP-glycosyltransferase/ glucuronosyltransferase/ transferase, transferring glycosyl groups
At4g31500	10.16	7.05732	9.62633	CYP83B1 (CYTOCHROME P450 MONOOXYGENASE 83B1); oxidoreductase, acting on paired donors, with incorporation or reduction of molecular oxygen, NADH or NADPH as one donor, and incorporation of one atom of oxygen / oxygen binding
At3g51430	10.3364	7.02277	10.9801	YLS2; strictosidine synthase
At2g38540	12.1689	8.80813	11.2948	LP1; calmodulin binding
At1g28670	10.5345	6.84961	13.5786	ARAB-1; carboxylesterase/ hydrolase, acting on ester bonds
At4g37470	11.407	7.37568	16.2519	hydrolase, alpha/beta fold family protein
At3g23840	10.9831	6.80765	17.4343	transferase family protein
At5g43450	10.0662	5.75321	18.6015	2-oxoglutarate-dependent dioxygenase, putative
At3g61220	10.8136	5.97328	23.4285	short-chain dehydrogenase/reductase (SDR) family protein
At1g27980	10.4313	5.43189	24.9937	DPL1; carboxy-lyase/ catalytic/ pyridoxal phosphate binding
At1g13110	11.8478	6.74725	26.0159	CYP71B7; electron carrier/ heme binding / iron ion binding / monooxygenase/ oxygen binding
At2g23590	11.0443	5.68185	28.7558	MES8 (METHYL ESTERASE 8); hydrolase/ hydrolase, acting on ester bonds
Other/Unknown function
At5g35320	6.62305	11.5784	-24.5557	hypothetical protein
At5g12340	5.34168	10.124	-22.8705	hypothetical protein
At5g47830	5.31806	10.0269	-22.1734	hypothetical protein
At2g32190	6.94304	11.4764	-20.5514	hypothetical protein
At2g02230	6.62456	11.127	-20.2719	AtPP2-B1 (Phloem protein 2-B1); carbohydrate binding
At3g10020	7.28071	11.7814	-20.2566	hypothetical protein
At2g19310	6.15686	10.5831	-19.5914	hypothetical protein
At1g30070	6.82346	11.2359	-19.4699	SGS domain-containing protein
At4g01870	7.67538	11.9172	-17.9929	tolB protein-related
At2g36220	7.50269	11.7091	-17.694	hypothetical protein
At5g64510	6.76165	10.9611	-17.6358	hypothetical protein
At2g32210	7.17823	11.3143	-17.1075	hypothetical protein
At2g46230	7.47855	11.4724	-15.9507	hypothetical protein
At5g10695	8.19035	12.1445	-15.6349	hypothetical protein
At2g42310	6.27444	10.2073	-15.4672	hypothetical protein
At5g13200	7.88148	11.7563	-15.0143	GRAM domain-containing protein / ABA-responsive protein-related
At4g27652	6.48982	10.3102	-14.5952	hypothetical protein
At1g18740	7.91277	11.6	-13.5957	hypothetical protein
At2g16900	7.2747	10.8677	-12.91	hypothetical protein
At3g54000	6.81232	10.2822	-12.0403	hypothetical protein
At1g32920	8.99247	12.4068	-11.6577	hypothetical protein
At2g31945	8.0155	11.4195	-11.5872	hypothetical protein
At1g50740	8.52287	11.9191	-11.534	hypothetical protein
At1g05340	6.78542	10.1501	-11.3212	hypothetical protein
At3g05500	9.25891	12.5852	-11.0639	rubber elongation factor (REF) family protein
At5g11090	7.25955	10.5564	-10.8692	serine-rich protein-related
At3g56880	7.30875	10.5931	-10.7873	VQ motif-containing protein
At1g78070	6.92766	10.2113	-10.7823	hypothetical protein
At1g03070	7.90032	11.1683	-10.6799	glutamate binding; BAX-inhibitor 1 family protein
At2g27080	8.04414	11.2755	-10.4416	harpin-induced protein-related / HIN1-related / harpin-responsive protein-related
At1g74450	7.95108	11.0653	-9.69849	hypothetical protein
At1g80110	6.96155	10.0736	-9.68484	ATPP2-B11 (ARABIDOPSIS THALIANA PHLOEM PROTEIN 2-B11); carbohydrate binding
At1g14200	8.84179	11.9437	-9.62212	zinc finger (C3HC4-type RING finger) family protein
At4g29780	8.8475	11.8863	-9.23428	hypothetical protein
At1g07310	7.2043	10.2263	-9.13275	C2 domain-containing protein
At5g18150	8.22053	11.0905	-8.23661	hypothetical protein
At3g49780	9.06117	11.9129	-8.13251	ATPSK4 (PHYTOSULFOKINE 4 PRECURSOR); growth factor
At1g55530	8.86519	11.7068	-8.07503	zinc finger (C3HC4-type RING finger) family protein
At3g55470	8.26515	11.0702	-7.86818	C2 domain-containing protein
At4g24380	9.24393	12.0046	-7.62144	hypothetical protein
At5g17190	8.33966	11.0958	-7.59643	hypothetical protein
At1g09070	10.8811	13.6089	-7.44076	SRC2 (SOYBEAN GENE REGULATED BY COLD-2); protein binding
At5g59550	9.51471	12.241	-7.43252	zinc finger (C3HC4-type RING finger) family protein
At4g02880	7.81841	10.528	-7.34162	hypothetical protein
At4g25670	8.43131	11.1237	-7.24908	hypothetical protein
At1g14330	7.78343	10.4635	-7.18305	kelch repeat-containing F-box family protein
At5g13190	9.66328	12.3345	-7.13517	hypothetical protein
At1g63840	7.68143	10.3246	-6.98629	zinc finger (C3HC4-type RING finger) family protein
At5g42570	8.67758	11.2962	-6.85704	hypothetical protein
At4g38550	7.73985	10.3446	-6.78473	hypothetical protein
At5g66070	7.47483	10.0447	-6.60413	zinc finger (C3HC4-type RING finger) family protein
At3g46620	9.67263	12.2314	-6.5472	zinc finger (C3HC4-type RING finger) family protein
At5g58070	9.97917	12.5168	-6.43929	TIL (TEMPERATURE-INDUCED LIPOCALIN); binding / transporter
At5g08290	8.88713	11.3954	-6.29155	YLS8; catalytic
At5g47120	10.2737	12.7809	-6.28617	ATBI1 (BAX INHIBITOR 1)
At1g67360	8.18572	10.6913	-6.27774	rubber elongation factor (REF) family protein
At3g07090	10.0436	12.5154	-6.10976	hypothetical protein
At1g19020	10.3511	12.7661	-5.83212	hypothetical protein
At4g19200	8.57127	10.9486	-5.65167	proline-rich family protein
At2g27260	8.12116	10.486	-5.59236	hypothetical protein
At1g05575	8.2828	10.6243	-5.48258	hypothetical protein
At5g16110	7.98093	10.3164	-5.45441	hypothetical protein
At5g25280	8.46546	10.7917	-5.41144	serine-rich protein-related
At5g42090	8.53921	10.8499	-5.33953	hypothetical protein
At2g21120	7.75772	10.0533	-5.26955	hypothetical protein
At5g45350	9.86275	12.1497	-5.23015	proline-rich family protein
At3g48070	7.83946	10.1164	-5.18431	protein binding / zinc ion binding
At5g48655	8.67366	10.9004	-4.95839	zinc finger (C3HC4-type RING finger) family protein
At5g18400	9.27592	11.4903	-4.90337	hypothetical protein
At5g06320	9.72053	11.8969	-4.7366	NHL3
At4g20150	8.23696	10.4078	-4.71233	hypothetical protein
At1g25400	8.53196	10.6507	-4.48885	hypothetical protein
At4g09150	8.79493	10.9026	-4.44238	T-complex protein 11
At2g39570	7.90793	10.0066	-4.4044	ACT domain-containing protein
At3g09570	8.79601	10.8908	-4.38826	hypothetical protein
At3g56090	7.94419	10.0242	-4.32647	ATFER3 (ferritin 3); binding / ferric iron binding / oxidoreductase/ transition metal ion binding
At3g48140	10.3465	12.4063	-4.24288	senescence-associated protein, putative
At1g31812	9.01822	11.0759	-4.2342	ACBP6 (acyl-CoA-binding protein 6); acyl-CoA binding / phosphatidylcholine binding
At4g36500	9.93145	11.9726	-4.16638	hypothetical protein
At1g47420	8.46704	10.4771	-4.0403	hypothetical protein
At1g67920	8.32764	10.28	-3.81181	hypothetical protein
At1g70590	8.44201	10.3939	-3.80989	F-box family protein
At4g24960	8.34718	10.2916	-3.78068	ATHVA22D
At3g04640	8.92236	10.8085	-3.55761	glycine-rich protein
At4g19880	10.1457	12.019	-3.50941	hypothetical protein
At1g28200	8.88822	10.7358	-3.41345	FIP1 (FH INTERACTING PROTEIN 1)
At2g37940	8.45319	10.2977	-3.40213	hypothetical protein
At4g30010	9.04985	10.8591	-3.27328	hypothetical protein
At4g30390	8.66749	10.4413	-3.14657	hypothetical protein
At2g35900	8.25333	10.0128	-3.0957	hypothetical protein
At3g26000	8.59828	10.3462	-3.05523	F-box family protein
At2g21870	8.78467	10.5265	-3.03396	hypothetical protein
At4g18070	9.06891	10.7943	-2.97702	hypothetical protein
At5g27760	10.7232	12.4366	-2.93574	hypoxia-responsive family protein
At1g76600	11.252	12.9534	-2.89468	hypothetical protein
At4g32020	10.0594	11.7514	-2.86273	hypothetical protein
At1g63830	8.70955	10.3221	-2.60033	proline-rich family protein
At4g35110	8.73011	10.3335	-2.57086	hypothetical protein
At3g19240	10.6355	12.2378	-2.56737	hypothetical protein
At3g50910	9.21658	10.7772	-2.43538	hypothetical protein
At3g06760	9.45259	10.9402	-2.21292	hypothetical protein
At1g51200	9.64817	11.1236	-2.17689	zinc finger (AN1-like) family protein
At1g10590	8.82725	10.2882	-2.13443	DNA-binding protein-related
At4g12040	8.98463	10.3965	-1.99352	zinc finger (AN1-like) family protein
At3g51730	10.1981	11.6095	-1.99221	saposin B domain-containing protein
At1g13990	9.29816	10.696	-1.95403	hypothetical protein
At1g69890	8.88235	10.2699	-1.92541	hypothetical protein
At1g64140	9.1485	10.5184	-1.87656	hypothetical protein
At5g48480	10.1775	11.5204	-1.80341	hypothetical protein
At2g38360	9.25081	10.5901	-1.79382	PRA1.B4 (PRENYLATED RAB ACCEPTOR 1.B4)
At5g61210	10.0434	11.3254	-1.64341	SNAP33 (SOLUBLE N-ETHYLMALEIMIDE-SENSITIVE FACTOR ADAPTOR PROTEIN 33); SNAP receptor/ protein binding
At5g17650	9.69509	10.9265	-1.51638	glycine/proline-rich protein
At1g23710	9.49864	10.7219	-1.49648	hypothetical protein
At5g01710	10.9605	12.1814	-1.49054	hypothetical protein
At4g31130	9.19247	10.3254	-1.28362	hypothetical protein
At1g36980	9.56414	10.6784	-1.24164	hypothetical protein
At1g32460	10.4603	11.5487	-1.18472	hypothetical protein
At5g42050	10.1607	11.2289	-1.14103	hypothetical protein
At5g11680	9.35191	10.4174	-1.13533	hypothetical protein
At2g36320	9.75194	10.8173	-1.13505	zinc finger (AN1-like) family protein
At5g64130	9.52502	10.5896	-1.13333	hypothetical protein
At1g31130	9.10793	10.1364	-1.05786	hypothetical protein
At1g15430	11.1577	10.1259	1.06453	hypothetical protein
At3g49260	10.4634	9.23233	1.5154	iqd21 (IQ-domain 21); calmodulin binding
At4g17840	11.3626	10.109	1.57147	hypothetical protein
At1g10150	10.6899	9.32383	1.86628	carbohydrate binding
At5g46020	10.0597	8.66712	1.93934	hypothetical protein
At1g79660	10.8725	9.43234	2.07412	hypothetical protein
At1g12320	10.3359	8.88391	2.10829	hypothetical protein
At5g24610	10.4779	9.01578	2.13785	hypothetical protein
At4g14500	10.2724	8.75262	2.3097	hypothetical protein
At5g59540	10.3694	8.84834	2.31363	oxidoreductase, 2OG-Fe(II) oxygenase family protein
At2g29670	10.4239	8.89704	2.33139	binding
At5g25840	12.4947	10.9572	2.36391	hypothetical protein
At2g28840	10.698	9.01798	2.82246	ankyrin repeat family protein
At2g05520	13.5233	11.8038	2.95651	GRP-3 (GLYCINE-RICH PROTEIN 3)
At5g18650	11.4604	9.73817	2.96609	zinc finger (C3HC4-type RING finger) family protein
At1g72150	11.5316	9.60879	3.69709	PATL1 (PATELLIN 1); transporter
At1g12640	10.5262	8.59065	3.74651	membrane bound O-acyl transferase (MBOAT) family protein
At1g68440	11.6865	9.72253	3.85729	hypothetical protein
At1g17210	10.3352	8.24478	4.36985	zinc ion binding
At3g12360	10.1984	8.07055	4.52789	ITN1 (INCREASED TOLERANCE TO NACL); protein binding
At5g47020	10.132	7.91646	4.90852	glycine-rich protein
At5g65470	12.2299	9.9205	5.33334	hypothetical protein
At1g16750	10.6025	8.29236	5.33662	hypothetical protein
At2g05380	10.948	8.62425	5.39956	GRP3S (GLYCINE-RICH PROTEIN 3 SHORT ISOFORM)
At5g57060	10.4585	8.07641	5.67422	hypothetical protein
At4g05150	11.1574	8.69307	6.0728	octicosapeptide/Phox/Bem1p (PB1) domain-containing protein
At3g52870	11.5686	9.06637	6.26089	calmodulin-binding family protein
At4g35070	10.4784	7.92772	6.50612	hypothetical protein
At2g40710	12.3545	9.78843	6.58496	hypothetical protein
At5g22270	11.8867	9.24254	6.99148	hypothetical protein
At5g52120	10.4803	7.83278	7.00963	AtPP2-A14 (Phloem protein 2-A14); carbohydrate binding
At1g68500	11.8534	9.14367	7.34235	hypothetical protein
At2g35760	11.5419	8.78198	7.61716	integral membrane family protein
At1g13930	12.8047	9.96452	8.06633	hypothetical protein
At4g02540	10.868	7.94064	8.56958	DC1 domain-containing protein
At4g05070	10.874	7.88258	8.94871	hypothetical protein
At5g67020	10.2638	7.19387	9.42453	hypothetical protein
At1g62030	10.5517	7.44756	9.6358	DC1 domain-containing protein
At1g12710	10.3173	7.13291	10.1401	AtPP2-A12 (Phloem protein 2-A12); carbohydrate binding
At1g79770	12.7512	9.55817	10.1956	hypothetical protein
At2g34070	10.9004	7.58495	10.9925	hypothetical protein
At5g25630	10.6192	7.09904	12.3919	pentatricopeptide (PPR) repeat-containing protein
At5g09440	11.4885	7.93782	12.607	EXL4 (EXORDIUM LIKE 4)
At5g39080	12.0252	8.47221	12.6234	transferase family protein
At1g78460	10.8643	7.31114	12.6253	SOUL heme-binding family protein
At1g76190	10.4101	6.74195	13.4551	auxin-responsive family protein
At1g12330	10.8892	7.20235	13.5925	hypothetical protein
At1g61260	11.2284	7.47194	14.1108	hypothetical protein
At5g18590	10.3511	6.56491	14.3354	kelch repeat-containing protein
At5g18130	10.367	6.38417	15.8626	hypothetical protein
At4g17245	10.7154	6.71407	16.0105	zinc finger (C3HC4-type RING finger) family protein
At1g09310	12.3734	8.34749	16.208	hypothetical protein
At3g23880	10.002	5.95486	16.3794	F-box family protein
At5g38980	10.1436	6.00643	17.1164	hypothetical protein
At1g73750	10.9098	6.65082	18.1385	hypothetical protein
At1g07280	11.0939	6.82836	18.195	binding
At5g12170	11.3059	6.87089	19.6698	hypothetical protein
At3g17120	10.1679	5.71118	19.8623	hypothetical protein
At4g15630	10.6976	6.14483	20.7279	integral membrane family protein
At5g40450	10.9406	6.04099	24.0065	hypothetical protein
At2g15050	10.2997	5.37979	24.2052	LTP; lipid binding
At1g07590	11.3966	6.27945	26.185	pentatricopeptide (PPR) repeat-containing protein

## Sheet: Photosyn
Gene Identifier	Normalized Signal Intensity Intact Guard Cells	Normalized Signal Intensity Guard Cell Protoplasts	Fold Difference	Gene Name
Photosynthesis, chloroplast
psbH	4.97983	10.8034	-33.9134	---
psaA	5.6912	11.3471	-31.9898	---
psbD	6.41456	10.9609	-20.6695	---
psbE	7.57152	12.054	-20.0929	---
ycf10_cemA	6.16722	10.5082	-18.8439	---
At5g64300	7.69848	11.9426	-18.0124	ATGCH; 3,4-dihydroxy-2-butanone-4-phosphate synthase/ GTP cyclohydrolase II
psaJ	6.82825	10.8645	-16.2911	---
rbcL	6.54596	10.4287	-15.0755	---
atpF	6.17454	10.0197	-14.7855	---
ycf4	6.63466	10.1964	-12.6859	---
rpl33	7.74301	10.5739	-8.01408	---
petB	9.85943	12.6628	-7.85889	---
psbA	9.40767	12.1489	-7.5146	---
At3g07480	7.93809	10.4822	-6.47242	electron carrier/ iron-sulfur cluster binding
ndhI	8.93195	11.4732	-6.45807	---
psbF	10.2036	12.6807	-6.13578	---
atpA	9.1896	11.6638	-6.12141	---
psbK	9.41756	11.6522	-4.99359	---
At2g47400	9.94613	11.9552	-4.03627	CP12-1
At1g55670	9.75712	11.6596	-3.61934	PSAG (PHOTOSYSTEM I SUBUNIT G)
At4g05180	8.9455	10.7327	-3.19407	PSBQ-2; calcium ion binding
atpB	11.5291	13.2528	-2.97097	---
At1g08380	8.41892	10.1041	-2.83983	PSAO (photosystem I subunit O)
At4g28750	9.58912	11.1798	-2.53017	PSAE-1 (PSA E1 KNOCKOUT); catalytic
psbL	8.69247	10.2532	-2.43585	---
At1g15820	8.55271	10.0442	-2.22447	LHCB6 (LIGHT HARVESTING COMPLEX PSII SUBUNIT 6); chlorophyll binding
At3g13470	8.60637	10.0425	-2.06253	chaperonin, putative; chloroplast
psbM	11.7068	12.897	-1.41634	---
At2g30570	11.575	10.5366	1.07817	PSBW (PHOTOSYSTEM II REACTION CENTER W)

## Sheet: Respire
Gene Identifier	Normalized Signal Intensity Intact Guard Cells	Normalized Signal Intensity Guard Cell Protoplasts	Fold Difference	Gene Name/Description
Respiration, mitochondrion
At5g25450	7.03923	12.2894	-27.5638	ubiquinol-cytochrome C reductase complex 14 kDa protein, putative
At4g21105	6.81165	10.2419	-11.7666	cytochrome-c oxidase/ electron carrier
At1g72750	6.99662	10.2181	-10.3777	ATTIM23-2; P-P-bond-hydrolysis-driven protein transmembrane transporter/ protein transporter
At4g22220	7.59398	10.5051	-8.47451	ISU1; structural molecule
At3g12260	8.31311	11.1946	-8.30316	complex 1 family protein / LVR family protein
At2g07741	7.49394	10.2005	-7.32522	ATPase subunit 6, putative
At2g07707	7.327	10.0308	-7.3106	hydrogen ion transmembrane transporter/ hydrolase, acting on acid anhydrides, catalyzing transmembrane movement of substances
At3g07480	7.93809	10.4822	-6.47242	electron carrier/ iron-sulfur cluster binding
At4g05020	8.89912	11.3108	-5.81598	NDB2 (NAD(P)H dehydrogenase B2); FAD binding / disulfide oxidoreductase/ oxidoreductase
At2g07698	8.81013	11.0951	-5.22108	ATP synthase alpha chain, mitochondrial, putative
At3g27240	8.03651	10.0371	-4.00226	cytochrome c1, putative
At1g49140	9.74434	11.3872	-2.69905	NADH-ubiquinone oxidoreductase-related
At4g37830	9.36389	11.0015	-2.68169	cytochrome c oxidase-related
At5g08530	8.93975	10.5765	-2.67911	CI51 (51 kDa subunit of complex I); 4 iron, 4 sulfur cluster binding / FMN binding / NAD or NADH binding / NADH dehydrogenase (ubiquinone)/ oxidoreductase, acting on NADH or NADPH
At3g22370	11.1021	12.5207	-2.01236	AOX1A (ALTERNATIVE OXIDASE 1A); alternative oxidase
At5g13450	9.27585	10.5495	-1.62206	ATP synthase delta chain, mitochondrial, putative / H(+)-transporting two-sector ATPase, delta (OSCP) subunit, putative
At5g05370	9.25389	10.3401	-1.1799	ubiquinol-cytochrome C reductase complex ubiquinone-binding protein, putative / ubiquinol-cytochrome C reductase complex 8.2 kDa protein, putative
At5g53460	10.8979	8.46266	5.93054	GLT1; glutamate synthase (NADH)

## Sheet: Stress
Gene Identifier	Normalized Signal Intensity Intact Guard Cells	Normalized Signal Intensity Guard Cell Protoplasts	Fold Difference	Gene Name/Description
Stress and defense responses
At3g46230	4.41126	12.9228	-72.4455	ATHSP17.4
At5g12030	4.79279	12.6767	-62.156	AT-HSP17.6A (ARABIDOPSIS THALIANA HEAT SHOCK PROTEIN 17.6A); unfolded protein binding
At1g59860	5.45588	12.8156	-54.1658	17.6 kDa class I heat shock protein (HSP17.6A-CI)
At2g29500	4.21124	11.4179	-51.9363	17.6 kDa class I small heat shock protein (HSP17.6B-CI)
At2g46240	4.6824	11.8555	-51.4538	BAG6 (BCL-2-ASSOCIATED ATHANOGENE 6); calmodulin binding / protein binding
At5g12020	4.54049	11.5907	-49.7058	HSP17.6II (17.6 KDA CLASS II HEAT SHOCK PROTEIN)
At4g12400	3.94579	10.6302	-44.6807	stress-inducible protein, putative
At1g16030	5.42936	12.0869	-44.3222	Hsp70b (heat shock protein 70B); ATP binding
At4g25200	4.33697	10.978	-44.1036	ATHSP23.6-MITO (MITOCHONDRION-LOCALIZED SMALL HEAT SHOCK PROTEIN 23.6)
At5g48570	6.047	12.6542	-43.6554	peptidyl-prolyl cis-trans isomerase, putative / FK506-binding protein, putative
At5g51440	5.91665	12.4191	-42.2812	23.5 kDa mitochondrial small heat shock protein (HSP23.5-M)
At1g53540	5.59507	11.9612	-40.5282	17.6 kDa class I small heat shock protein (HSP17.6C-CI) (AA 1-156)
At3g28740	4.37945	10.6369	-39.1553	CYP81D1; electron carrier/ heme binding / iron ion binding / monooxygenase/ oxygen binding
At5g52640	6.8347	13.0237	-38.304	ATHSP90.1 (HEAT SHOCK PROTEIN 90.1); ATP binding / unfolded protein binding
At1g74310	7.6801	13.8553	-38.1337	ATHSP101 (ARABIDOPSIS THALIANA HEAT SHOCK PROTEIN 101); ATP binding / ATPase/ nucleoside-triphosphatase/ nucleotide binding / protein binding
At3g12580	7.84369	13.8175	-35.6864	HSP70 (heat shock protein 70); ATP binding
At1g54050	6.39324	11.9758	-31.1652	17.4 kDa class III heat shock protein (HSP17.4-CIII)
At2g20560	6.08015	11.381	-28.0993	DNAJ heat shock family protein
At3g28210	6.33959	11.3531	-25.1353	PMZ; zinc ion binding
At2g01180	7.10533	11.5343	-19.6157	ATPAP1 (PHOSPHATIDIC ACID PHOSPHATASE 1); phosphatidate phosphatase
At3g09350	8.28062	12.6921	-19.4607	armadillo/beta-catenin repeat family protein; HSP70 binding
At5g09590	7.7566	12.135	-19.1709	MTHSC70-2 (MITOCHONDRIAL HSP70 2); ATP binding
At3g23990	6.49253	10.7605	-18.2154	HSP60 (HEAT SHOCK PROTEIN 60); ATP binding
At3g13310	7.60036	11.7044	-16.8436	DNAJ heat shock N-terminal domain-containing protein
At4g21320	6.1804	10.2806	-16.8116	HSA32 (HEAT-STRESS-ASSOCIATED 32); catalytic
At3g08970	7.02259	11.0352	-16.1008	ATERDJ3A; oxidoreductase
At4g36010	8.92133	12.8292	-15.2714	pathogenesis-related thaumatin family protein
At2g32120	8.35276	12.1823	-14.6658	HSP70T-2 (HEAT-SHOCK PROTEIN 70T-2); ATP binding
At4g35985	9.13912	12.6408	-12.2618	senescence/dehydration-associated protein-related
At3g07770	6.61519	10.0414	-11.7389	ATHSP90.6; ATP binding
At1g20440	8.81545	12.0924	-10.7388	COR47 (COLD-REGULATED 47)
At5g02490	7.90378	11.1701	-10.6689	heat shock cognate 70 kDa protein 2 (HSC70-2) (HSP70-2)
At1g33590	10.0776	13.274	-10.2172	disease resistance protein-related / LRR protein-related
At1g29690	7.52118	10.7085	-10.1588	CAD1 (constitutively activated cell death 1)
At3g14200	7.39906	10.5614	-10.0004	DNAJ heat shock N-terminal domain-containing protein
At1g62390	7.3084	10.4286	-9.73582	octicosapeptide/Phox/Bem1p (PB1) domain-containing protein / tetratricopeptide repeat (TPR)-containing protein
At1g79920	7.42928	10.5334	-9.63542	HSP70-15; ATP binding
At1g09940	7.12178	10.0601	-8.63392	HEMA2; glutamyl-tRNA reductase
At3g25230	9.07663	12.0058	-8.58017	ROF1 (ROTAMASE FKBP 1); FK506 binding / calmodulin binding / peptidyl-prolyl cis-trans isomerase
At5g62520	9.24562	11.9601	-7.36853	SRO5 (SIMILAR TO RCD ONE 5); NAD+ ADP-ribosyltransferase
At4g37910	8.3535	11.0142	-7.07935	mtHsc70-1 (mitochondrial heat shock protein 70-1); ATP binding
At5g56000	10.3597	12.9984	-6.96264	heat shock protein 81-4 (HSP81-4)
At1g10370	9.01476	11.4759	-6.0572	ERD9 (EARLY-RESPONSIVE TO DEHYDRATION 9); glutathione transferase
At5g56030	10.1366	12.5738	-5.94015	HSP81-2 (HEAT SHOCK PROTEIN 81-2); ATP binding
At5g45110	9.74012	12.125	-5.68752	NPR3 (NPR1-LIKE PROTEIN 3); protein binding
At1g68300	8.04819	10.3528	-5.31146	universal stress protein (USP) family protein
At1g08830	9.98577	12.2438	-5.09883	CSD1 (COPPER/ZINC SUPEROXIDE DISMUTASE 1); superoxide dismutase
At1g27760	9.66002	11.9145	-5.08268	interferon-related developmental regulator family protein / IFRD protein family
At3g09440	10.9312	13.1634	-4.98316	heat shock cognate 70 kDa protein 3 (HSC70-3) (HSP70-3)
At5g15450	8.80179	10.9533	-4.62878	CLPB3 (CASEIN LYTIC PROTEINASE B3); ATP binding / ATPase/ nucleoside-triphosphatase/ nucleotide binding / protein binding
At4g20380	8.18578	10.3205	-4.55685	zinc finger protein (LSD1)
At5g03030	9.08936	11.1537	-4.2615	DNAJ heat shock N-terminal domain-containing protein
At5g49910	8.85575	10.7967	-3.76747	CPHSC70-2EAT SHOCK PROTEIN 70-2 (CHLOROPLAST HEAT SHOCK PROTEIN 70-2); ATP binding / unfolded protein binding
At2g47710	9.81676	11.6967	-3.53427	universal stress protein (USP) family protein
At4g36040	10.3544	12.2208	-3.48321	DNAJ heat shock N-terminal domain-containing protein (J11)
At1g28380	9.24237	11.0842	-3.39225	NSL1 (necrotic spotted lesions 1)
At1g80460	8.85228	10.6278	-3.15229	NHO1 (nonhost resistance to P. s. phaseolicola 1); carbohydrate kinase/ glycerol kinase
At3g12050	9.84347	11.5068	-2.76665	Aha1 domain-containing protein
At2g24040	8.42333	10.0848	-2.76061	hydrophobic protein, putative / low temperature and salt responsive protein, putative
At5g02500	12.02	13.4926	-2.1687	HSC70-1 (HEAT SHOCK COGNATE PROTEIN 70-1); ATP binding
At4g00860	10.2351	11.5287	-1.67338	ATOZI1
At2g44490	10.6492	11.8842	-1.52523	PEN2 (PENETRATION 2); hydrolase, hydrolyzing O-glycosyl compounds / thioglucosidase
At2g21620	10.6556	11.8586	-1.44721	RD2
At1g32230	9.4237	10.6265	-1.4466	RCD1 (RADICAL-INDUCED CELL DEATH1); protein binding
At5g22060	9.45202	10.6285	-1.38398	ATJ2; protein binding
At1g07890	11.7285	12.8381	-1.23132	APX1 (ascorbate peroxidase 1); L-ascorbate peroxidase
At1g62740	9.28881	10.391	-1.21471	stress-inducible protein, putative
At3g44110	10.6511	11.713	-1.12774	ATJ3; protein binding; DNAJ heat shock
At2g37570	10.2886	8.98776	1.69229	SLT1 (sodium- and lithium-tolerant 1)
At5g57710	12.1392	10.6181	2.31375	heat shock protein-related
At5g52310	13.3681	10.8259	6.46257	LTI78 (LOW-TEMPERATURE-INDUCED 78)
At1g77020	10.2339	7.40867	7.98177	DNAJ heat shock N-terminal domain-containing protein
At1g06460	10.7389	6.21952	20.4246	ACD32.1 (ALPHA-CRYSTALLIN DOMAIN 32.1)
At5g25610	12.2329	7.52945	22.1227	RD22; nutrient reservoir
At3g04720	10.6323	5.69687	24.3585	PR4 (PATHOGENESIS-RELATED 4); chitin binding

## Sheet: Prot Syn
Gene Identifier	Normalized Signal Intensity Intact Guard Cells	Normalized Signal Intensity Guard Cell Protoplasts	Fold Difference	Gene Name/Description
Protein synthesis
rpl23	5.71274	11.7629	-36.6041	---
At1g66580	10.7854	12.8632	-4.31705	60S ribosomal protein L10 (RPL10C)
At1g26630	10.0175	11.9942	-3.90728	FBR12 (FUMONISIN B1-RESISTANT12); translation initiation factor
At2g09990	9.11323	11.038	-3.70465	40S ribosomal protein S16 (RPS16A)
At2g04520	8.68124	10.5686	-3.56208	eukaryotic translation initiation factor 1A, putative / eIF-1A, putative / eIF-4C, putative
At1g01100	8.72336	10.4434	-2.95839	60S acidic ribosomal protein P1 (RPP1A)
At5g20160	8.39951	10.0025	-2.56954	ribosomal protein L7Ae/L30e/S12e/Gadd45 family protein
At5g60390	11.2563	12.8046	-2.39723	elongation factor 1-alpha / EF-1-alpha
At1g54270	9.47893	10.857	-1.89913	EIF4A-2; ATP-dependent helicase/ translation initiation factor
At3g19760	9.61313	10.9037	-1.66543	eukaryotic translation initiation factor 4A, putative / eIF-4A, putative / DEAD box RNA helicase, putative
At1g09640	10.0077	11.2717	-1.59774	elongation factor 1B-gamma, putative / eEF-1B gamma, putative
At1g72370	8.99399	10.0919	-1.20546	P40; structural constituent of ribosome
At5g41520	9.21668	10.2273	-1.02136	40S ribosomal protein S10 (RPS10B)
At1g52300	11.2622	10.2128	1.10123	60S ribosomal protein L37 (RPL37B)
At2g18020	12.2625	11.1762	1.18005	EMB2296 (embryo defective 2296); structural constituent of ribosome
At3g49010	10.5845	9.4688	1.24466	ATBBC1 (ARABIDOPSIS THALIANA BREAST BASIC CONSERVED 1); structural constituent of ribosome
At4g39200	10.493	9.24025	1.56939	40S ribosomal protein S25 (RPS25E)
At4g13780	10.1996	8.52513	2.8037	methionine--tRNA ligase, putative / methionyl-tRNA synthetase, putative / MetRS, putative
At4g08350	10.4557	7.66465	7.79013	GTA2 (GLOBAL TRANSCRIPTION FACTOR GROUP A2); structural constituent of ribosome / transcription elongation regulator/ transcription factor

## Sheet: Posttransl. mod.
Gene Identifier	Normalized Signal Intensity Intact Guard Cells	Normalized Signal Intensity Guard Cell Protoplasts	Fold Difference	Gene Name/Description
Posttranslational modification, protein degradation
At1g66160	6.40866	10.1678	-14.1314	U-box domain-containing protein
At4g34870	7.44559	10.6509	-10.2737	ROC5 (ROTAMASE CYCLOPHILIN 5); peptidyl-prolyl cis-trans isomerase
At1g14980	7.4188	10.6169	-10.228	CPN10 (CHAPERONIN 10); chaperone binding
At2g25490	8.16652	11.3074	-9.86528	EBF1 (EIN3-BINDING F BOX PROTEIN 1); protein binding / ubiquitin-protein ligase
At2g35930	10.0937	12.6075	-6.31914	PUB23 (PLANT U-BOX 23); ubiquitin-protein ligase
At3g08690	8.79759	11.2406	-5.96803	UBC11 (UBIQUITIN-CONJUGATING ENZYME 11); ubiquitin-protein ligase
At5g19120	7.95383	10.3523	-5.75286	aspartic-type endopeptidase
At1g06870	8.82426	11.0937	-5.15035	signal peptidase, putative
At5g59140	8.0394	10.2515	-4.89327	SKP1 family protein; ubiquitin-dependent proteolysis
At2g41160	8.05227	10.1903	-4.57112	ubiquitin-associated (UBA)/TS-N domain-containing protein
At3g61980	8.63553	10.6881	-4.21305	serine protease inhibitor, Kazal-type family protein
At3g12630	9.88776	11.9192	-4.12683	SAP5; zinc finger (AN1-like) family protein; ubiquitination
At2g30110	8.69265	10.418	-2.97694	ATUBA1; ubiquitin activating enzyme/ ubiquitin-protein ligase
At1g14400	9.80628	11.3875	-2.50034	UBC1 (UBIQUITIN CARRIER PROTEIN 1); ubiquitin-protein ligase
At4g24690	9.91716	11.3947	-2.18313	ubiquitin-associated (UBA)/TS-N domain-containing protein / octicosapeptide/Phox/Bemp1 (PB1) domain-containing protein
At4g15420	9.63608	11.0367	-1.96188	PRLI-interacting factor K
At3g61820	10.0646	9.04571	1.03822	aspartyl protease family protein
At4g39090	12.8528	11.7883	1.13321	RD19 (RESPONSIVE TO DEHYDRATION 19); cysteine-type endopeptidase/ cysteine-type peptidase
At1g64230	12.0539	10.8338	1.48858	ubiquitin-conjugating enzyme, putative
At2g30950	11.6221	10.3981	1.49824	VAR2 (VARIEGATED 2); ATP-dependent peptidase/ ATPase/ metallopeptidase/ zinc ion binding
At2g37970	10.6768	9.29884	1.89891	SOUL-1; binding
At1g11530	10.0734	8.58324	2.22054	ATCXXS1 (C-terminal cysteine residue is changed to a serine 1); protein disulfide isomerase
At3g18490	12.4076	10.7242	2.83384	ASPG1 (aspartate protease in guard cell 1); aspartyl protease family protein
At1g70320	11.2117	9.28687	3.70509	UPL2 (UBIQUITIN-PROTEIN LIGASE 2); ubiquitin-protein ligase
At4g32940	12.808	10.8014	4.02654	GAMMA-VPE (GAMMA VACUOLAR PROCESSING ENZYME); cysteine-type endopeptidase
At1g47128	12.6668	10.6381	4.11552	RD21 (responsive to dehydration 21); cysteine-type endopeptidase/ cysteine-type peptidase
At1g21410	11.2198	8.56665	7.03919	SKP2A
At3g45010	10.0455	5.90015	17.1842	scpl48 (serine carboxypeptidase-like 48); serine-type carboxypeptidase

## Sheet: transcript
Gene Identifier	Normalized Signal Intensity Intact Guard Cells	Normalized Signal Intensity Guard Cell Protoplasts	Fold Difference	Gene Name/Description
Transcription factors and RNA modificaiton
At1g22810	5.66633	11.1534	-30.1085	AP2 domain-containing transcription factor, putative
At2g40350	5.97449	11.4392	-29.8633	DNA binding / transcription factor
At1g20693	5.55131	10.6504	-26.001	HMGB2 (HIGH MOBILITY GROUP B 2); DNA binding / chromatin binding / structural constituent of chromatin / transcription factor
At3g24500	7.77521	12.7098	-24.3502	MBF1C (MULTIPROTEIN BRIDGING FACTOR 1C); DNA binding / transcription coactivator/ transcription factor
At2g37430	6.97588	11.3651	-19.2648	zinc finger (C2H2 type) family protein (ZAT11)
At1g20696	7.03564	11.1998	-17.3404	HMGB3 (HIGH MOBILITY GROUP B 3); DNA binding / chromatin binding / structural constituent of chromatin / transcription factor
At5g22250	7.38075	11.1854	-14.4751	CCR4-NOT transcription complex protein, putative
At1g07350	7.66098	11.3562	-13.6544	transformer serine/arginine-rich ribonucleoprotein, putative
At5g59820	9.88615	13.3735	-12.1613	RHL41 (RESPONSIVE TO HIGH LIGHT 41); nucleic acid binding / transcription factor/ zinc ion binding
At3g55980	8.26542	11.6636	-11.5475	SZF1 (SALT-INDUCIBLE ZINC FINGER 1); transcription factor
At2g27580	6.85591	10.2067	-11.2275	zinc finger (AN1-like) family protein
At3g04730	7.53085	10.7069	-10.0871	IAA16; transcription factor
At2g24500	8.21638	11.1798	-8.78185	FZF; transcription factor
At1g09140	8.0447	10.8462	-7.84857	SF2/ASF-like splicing modulator (SRP30)
At3g52800	9.9577	12.7579	-7.84125	zinc finger (AN1-like) family protein
At1g68840	8.49687	11.2525	-7.59337	RAV2 (REGULATOR OF THE ATPASE OF THE VACUOLAR MEMBRANE); DNA binding / transcription factor/ transcription repressor
At4g31580	7.49783	10.197	-7.28576	SRZ-22; protein binding
At2g40140	8.63001	11.2862	-7.05524	CZF1; transcription factor
At5g04340	9.80575	12.4603	-7.04634	ZAT6 (ZINC FINGER OF ARABIDOPSIS THALIANA 6); nucleic acid binding / transcription factor/ zinc ion binding
At4g17230	7.75959	10.3842	-6.88874	SCL13 (Scarecrow-like 13); transcription factor
At5g62020	8.07345	10.6407	-6.59084	AT-HSFB2A; DNA binding / transcription factor
At1g01720	10.2995	12.8019	-6.26191	ATAF1; transcription activator/ transcription factor
At5g49450	7.8461	10.2921	-5.98303	AtbZIP1 (Arabidopsis thaliana basic leucine-zipper 1); DNA binding / protein heterodimerization/ transcription factor
At1g27730	10.7363	13.1386	-5.77093	STZ (salt tolerance zinc finger); nucleic acid binding / transcription factor/ transcription repressor/ zinc ion binding
At3g19580	9.33585	11.5387	-4.85256	AZF2 (ARABIDOPSIS ZINC-FINGER PROTEIN 2); DNA binding / nucleic acid binding / transcription factor/ transcription repressor/ zinc ion binding
At1g02140	7.82838	10.0126	-4.77067	MAGO (MAGO NASHI); protein binding
At3g49530	9.67821	11.8553	-4.73974	anac062 (Arabidopsis NAC domain containing protein 62); transcription factor
At3g10500	8.7022	10.8665	-4.68407	anac053 (Arabidopsis NAC domain containing protein 53); transcription factor
At5g24590	7.86569	10.0203	-4.64242	TIP (TCV-INTERACTING PROTEIN); transcription coactivator/ transcription factor
At2g47890	9.83529	11.9397	-4.42835	zinc finger (B-box type) family protein
At3g15210	9.00436	11.0448	-4.16352	ERF4 (ETHYLENE RESPONSIVE ELEMENT BINDING FACTOR 4); DNA binding / protein binding / transcription factor/ transcription repressor
At5g28040	8.12101	10.1546	-4.13533	transcription regulator
At5g63790	11.3593	13.3479	-3.95433	ANAC102 (ARABIDOPSIS NAC DOMAIN CONTAINING PROTEIN 102); transcription factor
At2g17870	8.49411	10.481	-3.94763	cold-shock DNA-binding family protein
At4g36020	8.62089	10.3806	-3.09666	CSDP1 (cold shock domain protein 1); RNA binding / double-stranded DNA binding / nucleic acid binding / single-stranded DNA binding
At3g24140	9.46893	11.2188	-3.06221	FMA (FAMA); DNA binding / transcription activator/ transcription factor
At4g18880	8.42105	10.071	-2.72226	AT-HSFA4A; DNA binding / transcription factor
At1g42990	10.1713	11.817	-2.70843	ATBZIP60 (BASIC REGION/LEUCINE ZIPPER MOTIF 60); DNA binding / transcription factor
At5g64270	8.66649	10.1303	-2.14273	splicing factor, putative
At1g80840	9.76034	11.1246	-1.86127	WRKY40; transcription factor
At3g10800	9.53392	10.7141	-1.39276	BZIP28; DNA binding / transcription factor
At2g42280	9.89147	11.0233	-1.28093	basic helix-loop-helix (bHLH) family protein
At5g54680	9.325	10.4138	-1.18537	ILR3 (iaa-leucine resistant3); DNA binding / transcription factor
At5g10960	10.9545	12.0409	-1.18021	CCR4-NOT transcription complex protein, putative
At1g53320	10.2788	9.24114	1.07673	AtTLP7 (TUBBY LIKE PROTEIN 7); phosphoric diester hydrolase/ transcription factor
At3g12480	10.3119	9.09675	1.47664	NF-YC11 (NUCLEAR FACTOR Y, SUBUNIT C11); DNA binding / transcription factor
At2g19810	10.4116	9.16428	1.55574	zinc finger (CCCH-type) family protein
At1g60830	10.1223	8.82536	1.68194	U2 snRNP auxiliary factor large subunit, putative
At3g60030	10.2206	8.71041	2.28069	SPL12 (squamosa promoter-binding protein-like 12); transcription factor
At1g80070	10.4227	8.88529	2.36373	SUS2 (ABNORMAL SUSPENSOR 2); splicing, spliceosome
At4g37260	10.4207	8.74421	2.81054	MYB73 (MYB DOMAIN PROTEIN 73); DNA binding / transcription factor
At5g13180	10.1243	8.41568	2.91939	ANAC083 (ARABIDOPSIS NAC DOMAIN CONTAINING PROTEIN 83); transcription factor
At4g05100	11.2441	9.50767	3.01528	AtMYB74 (myb domain protein 74); DNA binding / transcription factor
At2g35940	10.1217	8.36445	3.08808	BLH1 (BEL1-LIKE HOMEODOMAIN 1); DNA binding / protein heterodimerization/ protein homodimerization/ transcription factor
At3g24520	10.5262	8.54002	3.94513	AT-HSFC1; DNA binding / transcription factor
At4g29190	11.5546	9.50418	4.204	zinc finger (CCCH-type) family protein
At2g23760	10.0316	7.56661	6.07641	BLH4 (BEL1-LIKE HOMEODOMAIN 4); DNA binding / transcription factor
At5g39610	11.8908	9.22589	7.10148	ATNAC6 (ARABIDOPSIS NAC DOMAIN CONTAINING PROTEIN 6); protein heterodimerization/ protein homodimerization/ transcription factor
At3g16770	12.4906	9.64809	8.07959	ATEBP (ETHYLENE-RESPONSIVE ELEMENT BINDING PROTEIN); DNA binding / protein binding / transcription activator/ transcription factor
At3g59060	10.4634	7.57528	8.34118	PIL6 (PHYTOCHROME INTERACTING FACTOR 3-LIKE 6); DNA binding / transcription factor
At3g04070	10.0748	7.18116	8.37342	anac047 (Arabidopsis NAC domain containing protein 47); transcription factor
At3g50060	10.0671	6.98941	9.47185	MYB77; DNA binding / transcription factor
At1g43160	11.2948	7.9339	11.2956	RAP2.6 (related to AP2 6); DNA binding / transcription factor
At5g61590	11.0523	7.48964	12.6927	AP2 domain-containing transcription factor family protein
At5g07580	10.614	6.88072	13.9375	DNA binding / transcription factor
At2g46510	11.4193	7.59928	14.5929	ATAIB (ABA-INDUCIBLE BHLH-TYPE TRANSCRIPTION FACTOR); DNA binding / transcription factor
At2g28200	11.6185	7.42082	17.6203	nucleic acid binding / transcription factor/ zinc ion binding
At2g28550	10.0545	5.81984	17.9325	RAP2.7 (RELATED TO AP2.7); DNA binding / transcription factor
At2g02990	11.9818	7.70965	18.2514	RNS1 (RIBONUCLEASE 1); endoribonuclease/ ribonuclease
At5g67480	11.7316	7.42245	18.569	BT4 (BTB AND TAZ DOMAIN PROTEIN 4); protein binding / transcription regulator
At1g69490	12.2269	5.9692	39.1586	NAP (NAC-like, activated by AP3/PI); transcription factor

## Sheet: signal
Gene Identifier	Normalized Signal Intensity Intact Guard Cells	Normalized Signal Intensity Guard Cell Protoplasts	Fold Difference	Gene Name/Description
Signaling
At3g01830	6.67608	12.2763	-31.3622	calmodulin-related protein, putative
At1g07160	6.10322	10.1699	-16.5375	protein phosphatase 2C, putative / PP2C, putative
At1g70530	8.46827	11.8946	-11.7396	protein kinase family protein
At1g56120	8.25127	11.676	-11.7286	kinase; LRR protein
At5g20010	7.8003	11.1873	-11.4714	RAN-1; GTP binding / GTPase/ protein binding
At2g30020	7.83674	10.9866	-9.92149	protein phosphatase 2C, putative / PP2C, putative
At5g49480	9.28409	12.4296	-9.89423	ATCP1 (Ca2+-binding protein 1); calcium ion binding
At1g26270	7.25818	10.3628	-9.63888	phosphatidylinositol 3- and 4-kinase family protein
At3g10300	7.36513	10.4564	-9.55586	calcium-binding EF hand family protein
At4g34150	8.43094	11.4929	-9.3756	C2 domain-containing protein
At5g37770	8.20932	11.2574	-9.29072	TCH2 (TOUCH 2); calcium ion binding
At3g56800	8.12252	10.9742	-8.13194	CAM3 (CALMODULIN 3); calcium ion binding
At2g02800	8.60353	11.4096	-7.87431	APK2B (PROTEIN KINASE 2B); ATP binding / kinase/ protein kinase/ protein serine/threonine kinase
At4g17615	8.2687	10.9184	-7.02116	CBL1 (CALCINEURIN B-LIKE PROTEIN 1); calcium ion binding
At2g41110	7.69776	10.3398	-6.98038	CAM2 (CALMODULIN 2); calcium ion binding / protein binding
At3g15060	7.47064	10.0503	-6.65476	AtRABA1g (Arabidopsis Rab GTPase homolog A1g); GTP binding
At5g59950	7.65782	10.0325	-5.6392	RNA and export factor-binding protein, putative
At1g76650	9.45633	11.8295	-5.63204	calcium-binding EF hand family protein
At4g28400	8.43782	10.766	-5.42026	protein phosphatase 2C, putative / PP2C, putative
At1g09970	9.63757	11.9259	-5.23623	LRR XI-23; ATP binding / kinase/ protein kinase/ protein serine/threonine kinase
At4g34460	8.85896	11.0801	-4.93358	AGB1 (GTP BINDING PROTEIN BETA 1); GTPase/ nucleotide binding / protein binding
At3g63310	9.09899	11.2508	-4.63019	glutamate binding; brassinosteroid signaling
At3g18690	8.1246	10.2556	-4.54105	MKS1 (MAP kinase substrate 1); protein binding; disease, defense signaling
At3g11820	9.82487	11.9466	-4.50186	SYP121 (SYNTAXIN OF PLANTS 121); SNAP receptor/ protein anchor
At3g02880	9.77804	11.8209	-4.17328	leucine-rich repeat transmembrane protein kinase, putative
At5g21090	9.87686	11.9092	-4.13041	leucine-rich repeat protein, putative
At3g17410	9.40726	11.3671	-3.84078	serine/threonine protein kinase, putative
At4g17170	8.22013	10.1651	-3.78309	RABB1C (ARABIDOPSIS RAB GTPASE HOMOLOG B1C); GTP binding / GTPase
At1g70520	8.86301	10.7206	-3.45063	protein kinase family protein
At5g25930	9.34464	11.1898	-3.40481	leucine-rich repeat family protein / protein kinase family protein
At4g02080	8.69531	10.5205	-3.33131	ATSAR2 (ARABIDOPSIS THALIANA SECRETION-ASSOCIATED RAS SUPER FAMILY 2); GTP binding
At3g16640	10.746	12.5422	-3.22615	TCTP (TRANSLATIONALLY CONTROLLED TUMOR PROTEIN)
At5g40770	8.3406	10.0722	-2.9984	ATPHB3 (PROHIBITIN 3)
At3g54840	8.30153	10.0177	-2.94534	ARA6; GTP binding / GTPase
At2g31880	9.88739	11.5956	-2.9179	leucine-rich repeat transmembrane protein kinase, putative
At5g61530	8.49095	10.1954	-2.90524	small G protein family protein / RhoGAP family protein
At2g44310	8.58053	10.243	-2.76372	calcium-binding EF hand family protein
At1g06840	8.47006	10.0619	-2.53393	leucine-rich repeat transmembrane protein kinase, putative
At3g20500	9.64868	11.2379	-2.52572	PAP18 (PURPLE ACID PHOSPHATASE 18); acid phosphatase/ protein serine/threonine phosphatase
At1g68410	8.63258	10.1847	-2.40909	protein phosphatase 2C-related / PP2C-related
At5g39510	9.05416	10.6038	-2.40147	SGR4 (SHOOT GRAVITROPSIM 4); receptor
At2g46500	9.63151	11.1534	-2.31609	phosphatidylinositol 3- and 4-kinase family protein / ubiquitin family protein
At5g47200	9.58097	11.1017	-2.31279	ATRAB1A; GTP binding
At1g33600	10.2113	11.7088	-2.24278	leucine-rich repeat family protein
At3g02750	8.69486	10.1735	-2.18637	protein phosphatase 2C family protein / PP2C family protein
At3g59350	8.72389	10.199	-2.17604	serine/threonine protein kinase, putative
At2g29700	9.1013	10.5585	-2.1235	ATPH1 (ARABIDOPSIS THALIANA PLECKSTRIN HOMOLOGUE 1); phosphoinositide binding
At3g14050	8.87239	10.3241	-2.10738	RSH2 (RELA-SPOT HOMOLOG 2); GTP diphosphokinase
At1g20110	9.30459	10.7462	-2.0783	zinc finger (FYVE type) family protein
At5g24430	8.73248	10.139	-1.97829	calcium-dependent protein kinase, putative / CDPK, putative
At4g02410	9.51026	10.9067	-1.94997	lectin protein kinase family protein
At3g21630	8.88956	10.2834	-1.94287	CERK1 (CHITIN ELICITOR RECEPTOR KINASE 1); kinase/ receptor signaling protein/ transmembrane receptor protein kinase
At1g14830	8.66363	10.0098	-1.81207	ADL1C (ARABIDOPSIS DYNAMIN-LIKE PROTEIN 1C); GTP binding / GTPase
At1g50370	8.75089	10.097	-1.81203	serine/threonine protein phosphatase, putative
At5g01810	8.90154	10.2457	-1.80683	CIPK15 (CBL-INTERACTING PROTEIN KINASE 15); kinase/ protein kinase
At1g22300	9.64128	10.9824	-1.79853	GRF10 (GENERAL REGULATORY FACTOR 10); ATP binding / protein binding / protein phosphorylated amino acid binding
At4g11330	9.19254	10.5318	-1.79354	ATMPK5 (MAP KINASE 5); MAP kinase/ kinase
At4g35750	11.0855	12.4004	-1.72903	Rho-GTPase-activating protein-related
At5g48380	9.31042	10.5693	-1.58484	leucine-rich repeat family protein / protein kinase family protein
At1g23490	10.6784	11.9342	-1.57697	ATARF1 (ADP-RIBOSYLATION FACTOR 1); GTP binding / phospholipase activator/ protein binding
At2g40180	10.1566	11.332	-1.38159	ATHPP2C5; catalytic/ protein serine/threonine phosphatase
At4g18950	12.0803	13.1993	-1.25211	ankyrin protein kinase, putative
At4g18710	9.70118	10.8062	-1.22107	BIN2 (BRASSINOSTEROID-INSENSITIVE 2); glycogen synthase kinase 3/ kinase/ protein kinase
At1g64850	10.5249	9.49713	1.05632	calcium-binding EF hand family protein
At1g04400	11.0874	10.0565	1.06277	CRY2 (CRYPTOCHROME 2); blue light photoreceptor/ protein homodimerization
At4g24480	10.8497	9.50567	1.80643	serine/threonine protein kinase, putative
At5g64930	10.2034	8.84329	1.84982	CPR5 (CONSTITUTIVE EXPRESSION OF PR GENES 5)
At5g03730	10.0011	8.48197	2.3078	CTR1 (CONSTITUTIVE TRIPLE RESPONSE 1); kinase/ protein binding / protein serine/threonine kinase/ protein serine/threonine/tyrosine kinase
At5g57050	10.2656	8.71607	2.40098	ABI2 (ABA INSENSITIVE 2); protein serine/threonine phosphatase
At1g20090	10.1653	8.61478	2.40425	ROP2 (RHO-RELATED PROTEIN FROM PLANTS 2); GTP binding
At1g53430	10.0754	8.36969	2.90941	leucine-rich repeat family protein / protein kinase family protein
At2g27190	10.1925	8.44741	3.04543	PAP12 (PURPLE ACID PHOSPHATASE 12); acid phosphatase/ protein serine/threonine phosphatase
At2g25070	10.0504	8.23364	3.30073	protein phosphatase 2C, putative / PP2C, putative
At2g46070	12.3498	10.5224	3.33921	MPK12 (MITOGEN-ACTIVATED PROTEIN KINASE 12); MAP kinase/ kinase
At2g17930	10.1972	8.29287	3.6266	binding / inositol or phosphatidylinositol kinase/ phosphotransferase, alcohol group as acceptor
At4g33950	12.1364	10.1483	3.95246	OST1 (OPEN STOMATA 1); calcium-dependent protein serine/threonine kinase/ kinase/ protein kinase
At4g18700	11.7317	9.7073	4.0982	CIPK12 (CBL-INTERACTING PROTEIN KINASE 12); ATP binding / kinase/ protein kinase/ protein serine/threonine kinase
At5g24270	10.0257	7.96783	4.23492	SOS3 (SALT OVERLY SENSITIVE 3); calcium ion binding / calcium-dependent protein serine/threonine phosphatase
At2g28890	10.9825	8.90374	4.32103	PLL4 (POLTERGEIST LIKE 4); catalytic/ protein serine/threonine phosphatase
At3g16570	10.737	8.62126	4.47613	RALFL23 (ralf-like 23); signal transducer
At1g11340	11.4021	9.24858	4.63778	S-locus lectin protein kinase family protein
At3g58640	10.6723	8.47196	4.84139	protein kinase family protein
At2g42580	10.2905	8.07178	4.92262	TTL3 (TETRATRICOPETIDE-REPEAT THIOREDOXIN-LIKE 3); binding / protein binding
At1g68050	10.6528	8.43326	4.92637	FKF1 (FLAVIN-BINDING, KELCH REPEAT, F BOX 1); signal transducer/ two-component sensor/ ubiquitin-protein ligase
At2g39360	11.3134	9.02579	5.23327	protein kinase family protein
At5g07280	10.3449	8.03301	5.34483	EMS1 (EXCESS MICROSPOROCYTES1); kinase/ transmembrane receptor protein kinase
At1g61360	11.1627	8.82039	5.48628	S-locus lectin protein kinase family protein
At4g20260	11.9013	9.46249	5.94791	DREPP plasma membrane polypeptide family protein
At1g63880	10.0362	7.57561	6.0545	disease resistance protein (TIR-NBS-LRR class), putative
At5g54840	10.0509	7.52914	6.35912	SGP1; GTP binding
At1g11410	12.6672	9.97729	7.23575	S-locus protein kinase, putative
At5g20270	12.5111	9.80205	7.33895	HHP1 (HEPTAHELICAL TRANSMEMBRANE PROTEIN1); receptor
At3g14720	11.6164	8.80704	7.89264	ATMPK19; MAP kinase
At3g17510	10.0868	7.27212	7.92231	CIPK1 (CBL-INTERACTING PROTEIN KINASE 1); kinase/ protein binding
At3g45780	10.5948	7.6997	8.38159	PHOT1 (PHOTOTROPIN 1); FMN binding / blue light photoreceptor/ kinase/ protein binding / protein serine/threonine kinase
At2g24540	11.3798	7.89826	12.1214	AFR (ATTENUATED FAR-RED RESPONSE)
At3g24720	10.6104	6.9912	13.0988	protein kinase, putative similar to TYROSINE-PROTEIN KINASE GB:P18160from [Dictyostelium discoideum]
At1g03440	11.2413	7.28419	15.6587	leucine-rich repeat family protein
At5g43040	10.0631	6.09138	15.7742	DC1 domain-containing protein
At1g61380	11.011	6.52964	20.0828	SD1-29 (S-DOMAIN-1 29); carbohydrate binding / kinase/ protein kinase
At2g40080	10.0935	5.0031	25.9117	ELF4 (EARLY FLOWERING 4)
At4g27300	10.8069	4.75392	36.6389	S-locus protein kinase, putative
At5g58350	12.0435	5.69191	40.3427	WNK4 (WITH NO K (=LYSINE) 4); kinase/ protein kinase

## Sheet: Transport
Gene Identifier	Normalized Signal Intensity Intact Guard Cells	Normalized Signal Intensity Guard Cell Protoplasts	Fold Difference	Gene Name/Description
Transporters
At2g22500	7.55849	11.3388	-14.2906	UCP5; mitochondrial dicarboxylate transporter
At4g24570	7.59248	11.1988	-13.0057	mitochondrial dicarboxylate transporter
At1g66760	6.62458	10.0269	-11.5756	MATE efflux family protein
At1g64200	7.52154	10.2776	-7.59608	VHA-E3 (VACUOLAR H+-ATPASE SUBUNIT E ISOFORM 3); proton-transporting ATPase, rotational mechanism
At4g39670	8.62357	11.3276	-7.31165	glycolipid binding / glycolipid transporter
At5g58430	8.46617	11.0886	-6.87738	ATEXO70B1 (exocyst subunit EXO70 family protein B1); protein binding
At5g58060	7.87744	10.4588	-6.66329	YKT61; vesicle-meduiated transport
At5g54860	8.43268	10.8045	-5.62541	integral membrane transporter family protein
At1g57990	8.82301	11.0683	-5.04142	ATPUP18; purine transmembrane transporter
At1g27970	8.66515	10.5553	-3.57275	NTF2B (NUCLEAR TRANSPORT FACTOR 2B); Ran GTPase binding / protein transporter
At4g13510	9.64847	11.4519	-3.25217	AMT1;1 (AMMONIUM TRANSPORTER 1;1); ammonium transmembrane transporter
At2g47000	9.25823	11.0108	-3.07158	ABCB4 (ATP BINDING CASSETTE SUBFAMILY B4); ATPase, coupled to transmembrane movement of substances / xenobiotic-transporting ATPase
At5g14040	9.47013	11.208	-3.02009	mitochondrial phosphate transporter
At2g38290	8.42791	10.0499	-2.63098	ATAMT2 (AMMONIUM TRANSPORTER 2); ammonium transmembrane transporter/ high affinity secondary active ammonium transmembrane transporter
At1g19770	10.7014	12.3162	-2.6075	ATPUP14; purine transmembrane transporter
At5g15090	9.42737	10.8909	-2.142	VDAC3 (VOLTAGE DEPENDENT ANION CHANNEL 3); voltage-gated anion channel
At5g59030	9.47909	10.9281	-2.09969	COPT1 (copper transporter 1); copper ion transmembrane transporter
At1g76030	8.87626	10.2768	-1.96143	vacuolar ATP synthase subunit B / V-ATPase B subunit / vacuolar proton pump B subunit / V-ATPase 57 kDa subunit
At5g47730	8.61188	10.0066	-1.9451	SEC14 cytosolic factor, putative / polyphosphoinositide-binding protein, putative
At2g37410	8.90077	10.2617	-1.85216	ATTIM17-2; P-P-bond-hydrolysis-driven protein transmembrane transporter/ protein transporter
At4g21560	9.62212	10.9773	-1.83666	VPS28-1 (VACUOLAR PROTEIN SORTING-ASSOCIATED PROTEIN 28 HOMOLOG 1); transporter
At5g26340	11.5634	12.8786	-1.72982	MSS1; carbohydrate transmembrane transporter/ hexose:hydrogen symporter/ high-affinity hydrogen:glucose symporter/ sugar:hydrogen symporter
At1g30400	9.35614	10.6687	-1.72283	MRP1 (ARABIDOPSIS THALIANA MULTIDRUG RESISTANCE-ASSOCIATED PROTEIN 1); ATPase, coupled to transmembrane movement of substances / xenobiotic-transporting ATPase
At3g01280	9.07593	10.1662	-1.18857	VDAC1 (VOLTAGE DEPENDENT ANION CHANNEL 1); voltage-gated anion channel
At3g59280	9.41853	10.4188	-1.00057	TXR1 (THAXTOMIN A RESISTANT 1)
At3g47960	10.4385	9.2074	1.51558	proton-dependent oligopeptide transport (POT) family protein
At1g01490	11.0873	9.82972	1.58158	heavy-metal-associated domain-containing protein
At4g04770	10.7043	9.43711	1.6057	ATABC1 (ATP BINDING CASSETTE PROTEIN 1); ATPase, coupled to transmembrane movement of substances / protein binding / transporter
At1g63010	11.7501	10.3938	1.83962	SPX (SYG1/Pho81/XPR1) domain-containing protein
At4g29900	10.3985	8.98049	2.01067	ACA10 (AUTOINHIBITED CA(2+)-ATPASE 10); calcium-transporting ATPase/ calmodulin binding
At1g75220	11.2258	9.79597	2.04442	integral membrane protein, carbohydrate transport
At1g75170	10.0719	8.55397	2.30402	SEC14 cytosolic factor family protein / phosphoglyceride transfer family protein
At1g79690	10.1573	8.63916	2.3047	atnudt3 (Arabidopsis thaliana Nudix hydrolase homolog 3); hydrolase
At3g53720	13.1414	11.6016	2.37098	ATCHX20 (CATION/H+ EXCHANGER 20); monovalent cation:proton antiporter/ sodium:hydrogen antiporter
At1g51500	11.8216	10.2633	2.42845	CER5 (ECERIFERUM 5); ATPase, coupled to transmembrane movement of substances
At5g55930	11.2083	9.49299	2.9422	OPT1 (OLIGOPEPTIDE TRANSPORTER 1); oligopeptide transporter
At2g38170	12.0637	10.3341	2.99152	CAX1 (cation exchanger 1); calcium ion transmembrane transporter/ calcium:cation antiporter/ calcium:hydrogen antiporter
At5g67330	10.2692	8.42098	3.41584	ATNRAMP4; inorganic anion transmembrane transporter/ manganese ion transmembrane transporter/ metal ion transmembrane transporter
At1g14820	10.254	8.37666	3.52426	SEC14 cytosolic factor family protein / phosphoglyceride transfer family protein
At4g00430	11.5192	9.64175	3.52501	PIP1;4 (PLASMA MEMBRANE INTRINSIC PROTEIN 1;4); water channel
At3g51670	11.5723	9.68185	3.57379	SEC14 cytosolic factor family protein / phosphoglyceride transfer family protein
At1g24400	11.5172	9.45836	4.23871	LHT2 (LYSINE HISTIDINE TRANSPORTER 2); acidic amino acid transmembrane transporter/ amino acid transmembrane transporter/ neutral amino acid transmembrane transporter
At3g53420	10.7834	8.62389	4.66347	PIP2A (PLASMA MEMBRANE INTRINSIC PROTEIN 2A); water channel
At5g27350	11.1212	8.90604	4.90671	SFP1; carbohydrate transmembrane transporter/ sugar:hydrogen symporter
At5g40780	12.6345	10.4011	4.98834	LHT1; amino acid transmembrane transporter
At2g16850	11.8973	9.6561	5.02289	PIP2;8 (PLASMA MEMBRANE INTRINSIC PROTEIN 2;8); water channel
At3g47750	10.0014	7.75026	5.06755	ABCA4 (ATP BINDING CASSETTE SUBFAMILY A4); ATPase, coupled to transmembrane movement of substances / transporter
At2g26690	10.8949	8.49769	5.74687	nitrate transporter (NTP2)
At2g16660	11.4403	9.0276	5.82123	nodulin family protein
At1g12480	11.7916	9.26745	6.3712	OZS1 (OZONE-SENSITIVE 1); transporter
At5g50200	10.8064	8.25116	6.52899	WR3 (WOUND-RESPONSIVE 3); nitrate transmembrane transporter
At3g51600	13.7916	11.0299	7.62668	LTP5 (Lipid transfer protein 5); lipid transporter
At5g44110	10.2766	7.49406	7.74246	POP1; transporter
At5g46240	11.5495	8.71175	8.05271	KAT1 (POTASSIUM CHANNEL IN ARABIDOPSIS THALIANA 1); cyclic nucleotide binding / inward rectifier potassium channel
At3g18830	11.6062	8.68593	8.52828	ATPLT5 (POLYOL TRANSPORTER 5); D-ribose transmembrane transporter/ D-xylose transmembrane transporter/ carbohydrate transmembrane transporter/ galactose transmembrane transporter/ glucose transmembrane transporter/ glycerol transmembrane transporter/ mann
At2g45960	11.4527	8.49686	8.73672	PIP1B (NAMED PLASMA MEMBRANE INTRINSIC PROTEIN 1B); water channel
At1g71880	10.5047	7.53705	8.80693	SUC1 (Sucrose-proton symporter 1); carbohydrate transmembrane transporter/ sucrose:hydrogen symporter/ sugar:hydrogen symporter
At4g23400	10.6156	7.61953	8.97629	PIP1;5 (PLASMA MEMBRANE INTRINSIC PROTEIN 1;5); water channel
At1g60160	10.5915	7.38588	10.2757	potassium transporter family protein
At5g27150	11.0088	7.63758	11.3653	NHX1 (NA+/H+ EXCHANGER); protein binding / sodium ion transmembrane transporter/ sodium:hydrogen antiporter
At3g52310	12.208	8.60359	12.9919	ABC transporter family protein
At1g80830	10.5421	6.92644	13.073	NRAMP1 (NATURAL RESISTANCE-ASSOCIATED MACROPHAGE PROTEIN 1); inorganic anion transmembrane transporter/ manganese ion transmembrane transporter/ metal ion transmembrane transporter
At3g61430	10.9791	7.2731	13.7341	PIP1A (PLASMA MEMBRANE INTRINSIC PROTEIN 1A); water channel
At5g49990	10.2893	6.51734	14.2277	xanthine/uracil permease family protein
At2g28260	11.0082	7.09048	15.3485	ATCNGC15; calmodulin binding / cation channel/ cyclic nucleotide binding
At3g23550	12.7885	8.73649	16.4188	MATE efflux family protein
At4g29140	10.667	6.16401	20.2767	MATE efflux protein-related
At1g28230	10.441	5.7005	22.4727	PUP1 (PURINE PERMEASE 1); purine nucleoside transmembrane transporter/ purine transmembrane transporter
At1g71140	11.1595	5.96789	26.9526	MATE efflux family protein

## Sheet: Carbos
Gene Identifier	Normalized Signal Intensity Intact Guard Cells	Normalized Signal Intensity Guard Cell Protoplasts	Fold Difference	Gene Name/Description
Carbohydrate metabolism
At4g25260	9.80195	12.1715	-5.61486	invertase/pectin methylesterase inhibitor family protein
At5g51830	8.48317	10.7689	-5.2244	pfkB-type carbohydrate kinase family protein
At3g57520	11.8041	10.0487	3.08167	AtSIP2 (Arabidopsis thaliana seed imbibition 2); hydrolase, hydrolyzing O-glycosyl compounds
At3g56310	11.3523	9.54656	3.26068	alpha-galactosidase, putative / melibiase, putative / alpha-D-galactoside galactohydrolase, putative
At3g06500	10.3273	8.41313	3.66415	beta-fructofuranosidase, putative / invertase, putative / saccharase, putative / beta-fructosidase, putative
At4g12430	10.9626	8.90709	4.225	TPPF; trehalose-6-phosphate phosphatase
At3g13790	10.8627	8.7828	4.32598	ATBFRUCT1; beta-fructofuranosidase/ hydrolase, hydrolyzing O-glycosyl compounds
At2g40840	10.3084	8.12071	4.78599	DPE2 (DISPROPORTIONATING ENZYME 2); 4-alpha-glucanotransferase/ heteroglycan binding
At1g70290	11.0878	8.0714	9.09869	ATTPS8; alpha,alpha-trehalose-phosphate synthase (UDP-forming)/ transferase, transferring glycosyl groups / trehalose-phosphatase
At1g10760	10.6978	6.93785	14.1374	SEX1 (STARCH EXCESS 1); alpha-glucan, water dikinase
At5g18670	11.8154	7.71657	16.8004	BMY3; beta-amylase/ catalytic/ cation binding

[truncated: 7 more sheets: redox, Cell cycle, Cell wall, Devel, Structure, Enzyme, Other]
