# Supplementary material for: A Comparative Study of the Arabidopsis thaliana Guard-Cell Transcriptome and Its Modulation by Sucrose
Source: PLoS One. 2012 Nov 21;7(11):e49641. doi: 10.1371/journal.pone.0049641 (PMC3504121; doi:10.1371/journal.pone.0049641)
Supplement: Table S4 — Genes that were differentially expressed (2-fold or more) in guard cells versus leaves. All differences are statistically significant (t-test p<0.05, FDR<0.05, calls present in at least one group (either guard cells or leaves)). Positive fold differences indicate preferential expression in guard cells. Signal intensities are normalized log2 values. (XLS) [file pone.0049641.s007.xls]

## Sheet: all
Table S4. Genes that were differentially expressed (2-fold or more) in guard cells versus leaves.
All differences are statistically significant (t-test p<0.05, FDR<0.05; calls present in at least one group (either guard cells or leaves)).
Positive fold differences indicate preferential expression in guard cells. Signal intensities are normalized log2 values.
AGI Gene Identifier	Guard Cell Signal Intensity	Leaf Signal Intensity	Log2 Fold Difference	Gene Name/Description
Photosynthesis, chloroplast, photorespiration
nad9	8.32474	5.79041	2.53432	---
At5g03690	8.03881	6.76233	1.27648	fructose-bisphosphate aldolase, putative
At2g27510	9.32261	8.0545	1.26811	ATFD3 (ferredoxin 3); 2 iron, 2 sulfur cluster binding / electron carrier/ iron-sulfur cluster binding
At1g12680	8.22532	7.05876	1.16656	PEPKR2 (Phosphoenolpyruvate carboxylase-related kinase 2); ATP binding / kinase/ protein kinase/ protein serine/threonine kinase
At5g20300	8.4329	7.36521	1.06768	chloroplast outer membrane protein, putative
At3g59980	7.33654	8.34569	-1.00915	tRNA-binding region domain-containing protein
At1g33330	6.37832	7.39486	-1.01653	peptide chain release factor, putative
At2g30570	11.231	12.2515	-1.02052	PSBW (PHOTOSYSTEM II REACTION CENTER W)
At1g77750	6.5037	7.52803	-1.02433	30S ribosomal protein S13, chloroplast, putative
psbI	10.8609	11.8904	-1.02954	---
At1g78620	8.08505	9.14021	-1.05517	integral membrane family protein
At5g36170	7.73525	8.81863	-1.08338	HCF109 (HIGH CHLOROPHYLL FLUORESCENT 109); translation release factor/ translation release factor, codon specific
At1g32440	6.68401	7.77585	-1.09184	PKp3 (plastidial pyruvate kinase 3); pyruvate kinase
At1g67090	12.5341	13.6584	-1.12429	RBCS1A (RIBULOSE BISPHOSPHATE CARBOXYLASE SMALL CHAIN 1A); copper ion binding / ribulose-bisphosphate carboxylase
At2g26670	8.56228	9.69475	-1.13247	TED4 (REVERSAL OF THE DET PHENOTYPE 4); heme oxygenase (decyclizing)
At3g62910	6.69003	7.84945	-1.15942	APG3 (ALBINO AND PALE GREEN); translation release factor/ translation release factor, codon specific
At4g31560	6.53681	7.71821	-1.1814	HCF153
At3g51820	8.08342	9.26647	-1.18304	G4; chlorophyll synthetase
At2g05070	12.2454	13.4513	-1.20597	LHCB2.2; chlorophyll binding
At1g12230	7.1924	8.40404	-1.21164	transaldolase, putative
At2g34590	8.22641	9.45682	-1.23042	transketolase family protein
At5g51020	7.84907	9.0808	-1.23173	CRL (CRUMPLED LEAF)
At2g34430	12.2595	13.5054	-1.24582	LHB1B1; chlorophyll binding
At3g24590	7.21441	8.46261	-1.2482	PLSP1 (plastidic type I signal peptidase 1); peptidase
At5g49940	8.65458	9.90333	-1.24876	NFU2 (NIFU-LIKE PROTEIN 2); structural molecule
rpl2.1_chloro	11.7044	12.9577	-1.25325	---
petA	10.9307	12.1868	-1.25614	---
At5g52920	7.84167	9.12392	-1.28225	PKP-BETA1 (PLASTIDIC PYRUVATE KINASE BETA SUBUNIT 1); pyruvate kinase
At1g64860	8.01591	9.29934	-1.28343	SIGA (SIGMA FACTOR A); DNA binding / DNA-directed RNA polymerase/ sigma factor/ transcription factor
At3g59400	8.37525	9.66584	-1.29059	GUN4; enzyme binding / tetrapyrrole binding
At5g54290	7.9999	9.30058	-1.30069	cytochrome c biogenesis protein family
At1g30120	8.3703	9.67219	-1.30189	PDH-E1 BETA (PYRUVATE DEHYDROGENASE E1 BETA); pyruvate dehydrogenase (acetyl-transferring)
At5g38660	8.79054	10.0957	-1.30517	APE1 (ACCLIMATION OF PHOTOSYNTHESIS TO ENVIRONMENT)
At1g11430	7.76405	9.08575	-1.3217	plastid developmental protein DAG, putative
At3g52750	6.12075	7.4496	-1.32884	FTSZ2-2; GTP binding / GTPase/ structural molecule
At2g24060	6.98507	8.31558	-1.33051	translation initiation factor 3 (IF-3) family protein
psaB	12.1484	13.4841	-1.33571	---
At1g27450	8.48183	9.84672	-1.36489	APT1 (ADENINE PHOSPHORIBOSYL TRANSFERASE 1); adenine phosphoribosyltransferase
At1g69740	8.7899	10.1598	-1.36991	HEMB1; catalytic/ metal ion binding / porphobilinogen synthase
At3g20390	9.36204	10.7397	-1.3777	endoribonuclease L-PSP family protein
rpoA	10.0079	11.3985	-1.39058	---
At2g15290	7.87432	9.27733	-1.40301	TIC21 (TRANSLOCON AT INNER MEMBRANE OF CHLOROPLASTS 21); copper uptake transmembrane transporter/ iron ion transmembrane transporter/ protein homodimerization
At3g61470	12.2572	13.6867	-1.42945	LHCA2; chlorophyll binding
At5g11450	6.9641	8.41248	-1.44838	oxygen-evolving complex-related
ycf9	10.1411	11.5917	-1.45061	---
At2g37860	5.84727	7.30204	-1.45477	LCD1 (LOWER CELL DENSITY 1)
At1g79040	12.301	13.7663	-1.46531	PSBR (photosystem II subunit R)
At5g16620	6.86504	8.34931	-1.48427	TIC40
rpl32	9.3493	10.8526	-1.50326	---
At1g21600	6.02053	7.53646	-1.51593	PTAC6 (PLASTID TRANSCRIPTIONALLY ACTIVE6)
At1g76100	9.45103	10.9734	-1.52236	PETE1 (PLASTOCYANIN 1); copper ion binding / electron carrier
At5g44520	6.53929	8.06422	-1.52493	ribose 5-phosphate isomerase-related
At1g15140	7.90138	9.44321	-1.54183	oxidoreductase NAD-binding domain-containing protein
At3g22960	8.02196	9.57174	-1.54978	PKP-ALPHA; pyruvate kinase
At3g47470	11.6334	13.1932	-1.55977	LHCA4 (LIGHT-HARVESTING CHLOROPHYLL-PROTEIN COMPLEX I SUBUNIT A4); chlorophyll binding
At3g54090	5.85497	7.43127	-1.5763	pfkB-type carbohydrate kinase family protein
At3g26710	7.953	9.53462	-1.58162	CCB1 (COFACTOR ASSEMBLY OF COMPLEX C)
At4g01690	8.03363	9.6204	-1.58677	PPOX; protoporphyrinogen oxidase
At5g04900	6.03532	7.63131	-1.59599	short-chain dehydrogenase/reductase (SDR) family protein
At2g20890	9.20125	10.7993	-1.59806	PSB29
At2g39080	6.14457	7.75153	-1.60696	binding / catalytic
At3g14110	6.86482	8.47927	-1.61445	FLU (FLUORESCENT IN BLUE LIGHT); binding
At2g31040	8.10571	9.72547	-1.61977	ATP synthase protein I -related
At5g45170	7.69151	9.31648	-1.62497	CbbY protein-related
At5g46420	6.81918	8.45967	-1.64049	16S rRNA processing protein RimM family
At3g19720	6.96328	8.60636	-1.64308	ARC5 (ACCUMULATION AND REPLICATION OF CHLOROPLAST 5); GTP binding / GTPase
At4g10340	11.866	13.5122	-1.64622	LHCB5 (LIGHT HARVESTING COMPLEX OF PHOTOSYSTEM II 5); chlorophyll binding
At4g32590	6.87275	8.54306	-1.67031	ferredoxin-related
At1g18170	6.20628	7.88444	-1.67816	immunophilin / FKBP-type peptidyl-prolyl cis-trans isomerase family protein
At4g01800	7.4237	9.11203	-1.68833	preprotein translocase secA subunit, putative
At1g08540	6.20456	7.89849	-1.69393	SIG2 (RNA POLYMERASE SIGMA SUBUNIT 2); DNA binding / DNA-directed RNA polymerase/ sigma factor/ transcription factor
At3g26650	11.3713	13.0707	-1.69932	GAPA (GLYCERALDEHYDE 3-PHOSPHATE DEHYDROGENASE A SUBUNIT); glyceraldehyde-3-phosphate dehydrogenase/ protein binding
At5g03940	6.77959	8.49331	-1.71373	CPSRP54 (CHLOROPLAST SIGNAL RECOGNITION PARTICLE 54 KDA SUBUNIT); 7S RNA binding / GTP binding / mRNA binding / signal sequence binding
At1g34000	8.42664	10.1491	-1.72242	OHP2 (ONE-HELIX PROTEIN 2)
At4g24930	6.62512	8.34809	-1.72298	thylakoid lumenal 17.9 kDa protein, chloroplast
At4g35250	8.19938	9.9306	-1.73122	vestitone reductase-related
At3g23700	7.96231	9.69708	-1.73477	S1 RNA-binding domain-containing protein
At3g53460	8.60482	10.3398	-1.73502	CP29; RNA binding / poly(U) binding
At2g05620	8.55158	10.2973	-1.74576	PGR5 (proton gradient regulation 5); electron carrier
At5g02120	8.55404	10.3044	-1.75037	OHP (ONE HELIX PROTEIN)
At3g54890	11.8168	13.5679	-1.75115	LHCA1; chlorophyll binding
At3g15520	6.14008	7.8941	-1.75402	peptidyl-prolyl cis-trans isomerase TLP38, chloroplast / thylakoid lumen PPIase of 38 kDa / cyclophilin / rotamase
At5g57930	7.03583	8.79091	-1.75508	APO2 (ACCUMULATION OF PHOTOSYSTEM ONE 2)
atpB	11.8881	13.6631	-1.77498	---
ycf5	10.8921	12.6715	-1.77946	---
At5g42270	9.07436	10.8545	-1.78012	VAR1 (VARIEGATED 1); ATP-dependent peptidase/ ATPase/ metallopeptidase
At3g20230	6.56196	8.36149	-1.79953	50S ribosomal protein L18 family
At4g03280	11.2181	13.0362	-1.81811	PETC (PHOTOSYNTHETIC ELECTRON TRANSFER C); electron transporter, transferring electrons from cytochrome b6/f complex of photosystem II
clpP	10.7016	12.5309	-1.82927	---
At1g73110	6.31793	8.14888	-1.83094	ribulose bisphosphate carboxylase/oxygenase activase, putative / RuBisCO activase, putative
At1g22700	6.81613	8.6774	-1.86127	tetratricopeptide repeat (TPR)-containing protein
At5g13730	5.58528	7.4488	-1.86352	SIG4 (SIGMA FACTOR 4); DNA binding / DNA-directed RNA polymerase/ sigma factor/ transcription factor
rps18	7.92332	9.80094	-1.87762	---
At1g54780	9.26936	11.1627	-1.89334	thylakoid lumen 18.3 kDa protein
At1g71500	8.65973	10.557	-1.89726	Rieske (2Fe-2S) domain-containing protein
At5g08410	7.42152	9.32018	-1.89866	FTRA2 (ferredoxin/thioredoxin reductase subunit A (variable subunit) 2); catalytic/ ferredoxin reductase/ ferredoxin:thioredoxin reductase/ lipoate synthase
At2g43970	7.93559	9.84542	-1.90983	La domain-containing protein
At4g00030	5.25462	7.17599	-1.92137	plastid-lipid associated protein PAP / fibrillin family protein
rps19	10.3326	12.2547	-1.92206	---
At3g63410	8.7522	10.6846	-1.93238	APG1 (ALBINO OR PALE GREEN MUTANT 1); 2-methyl-6-phytyl-1,4-benzoquinone methyltransferase/ S-adenosylmethionine-dependent methyltransferase/ methyltransferase
At1g75100	6.07185	8.00497	-1.93312	JAC1 (J-DOMAIN PROTEIN REQUIRED FOR CHLOROPLAST ACCUMULATION RESPONSE 1); heat shock protein binding
rps3.chloroplas	9.31746	11.252	-1.93451	---
At5g13120	7.83778	9.77899	-1.94121	peptidyl-prolyl cis-trans isomerase cyclophilin-type family protein
matK	9.62178	11.5641	-1.94231	---
At5g28750	7.20265	9.15431	-1.95166	thylakoid assembly protein, putative
At3g08010	6.35555	8.32747	-1.97192	ATAB2; RNA binding
At1g29910	11.2317	13.2041	-1.97242	CAB3 (CHLOROPHYLL A/B BINDING PROTEIN 3); chlorophyll binding
At2g39730	11.4124	13.386	-1.97363	RCA (RUBISCO ACTIVASE); ADP binding / ATP binding / enzyme regulator/ ribulose-1,5-bisphosphate carboxylase/oxygenase activator
At2g35410	6.79868	8.78566	-1.98698	33 kDa ribonucleoprotein, chloroplast, putative / RNA-binding protein cp33, putative
At3g63490	8.11898	10.1107	-1.99172	ribosomal protein L1 family protein
At5g36700	9.04519	11.0434	-1.99823	PGLP1 (2-PHOSPHOGLYCOLATE PHOSPHATASE 1); phosphoglycolate phosphatase
At5g18660	5.23988	7.24163	-2.00175	PCB2 (PALE-GREEN AND CHLOROPHYLL B REDUCED 2); 3,8-divinyl protochlorophyllide a 8-vinyl reductase
At3g24430	7.5082	9.51096	-2.00277	HCF101 (HIGH-CHLOROPHYLL-FLUORESCENCE 101); ATP binding
At2g44920	7.23738	9.24881	-2.01143	thylakoid lumenal 15 kDa protein, chloroplast
At1g69390	7.3514	9.37942	-2.02802	ATMINE1 (Arabidopsis homologue of bacterial MinE 1); protein binding
At5g53480	6.3739	8.40437	-2.03048	importin beta-2, putative
At1g15980	7.98351	10.0218	-2.03831	NDF1 (NDH-DEPENDENT CYCLIC ELECTRON FLOW 1)
At2g37220	8.20556	10.2718	-2.06622	29 kDa ribonucleoprotein, chloroplast, putative / RNA-binding protein cp29, putative
At5g52970	7.02094	9.09153	-2.07059	thylakoid lumen 15.0 kDa protein
At5g17230	8.3125	10.3968	-2.08432	phytoene synthase (PSY) / geranylgeranyl-diphosphate geranylgeranyl transferase
At3g56650	5.89352	7.97952	-2.08601	thylakoid lumenal 20 kDa protein
At5g17870	8.77286	10.8739	-2.10106	PSRP6 (PLASTID-SPECIFIC 50S RIBOSOMAL PROTEIN 6)
At1g08550	6.69207	8.79614	-2.10407	NPQ1 (NON-PHOTOCHEMICAL QUENCHING 1); violaxanthin de-epoxidase
At5g45680	7.53853	9.6432	-2.10466	FK506-binding protein 1 (FKBP13)
ycf1	7.61703	9.72635	-2.10932	---
rps4.chloroplas	10.219	12.3302	-2.11117	---
At4g04640	10.2564	12.3767	-2.12039	ATPC1; enzyme regulator
At1g51110	5.92594	8.05119	-2.12524	plastid-lipid associated protein PAP / fibrillin family protein
At5g01530	10.9227	13.0579	-2.13528	chlorophyll A-B binding protein CP29 (LHCB4)
At4g12800	10.8324	12.9743	-2.14184	PSAL (photosystem I subunit L)
rps15	5.8526	7.99983	-2.14723	---
At3g04790	8.47105	10.6227	-2.15164	ribose 5-phosphate isomerase-related
At4g02770	9.90688	12.0669	-2.16005	PSAD-1 (photosystem I subunit D-1)
At1g44575	9.78591	11.956	-2.17005	NPQ4 (NONPHOTOCHEMICAL QUENCHING); chlorophyll binding / xanthophyll binding
At3g56940	10.0502	12.2299	-2.17971	CRD1 (COPPER RESPONSE DEFECT 1); DNA binding / magnesium-protoporphyrin IX monomethyl ester (oxidative) cyclase
At5g16390	7.31736	9.50277	-2.18541	CAC1 (CHLOROPLASTIC ACETYLCOENZYME A CARBOXYLASE 1); acetyl-CoA carboxylase/ biotin binding
petB	10.8692	13.0849	-2.21576	---
At1g30380	11.4246	13.6705	-2.24586	PSAK (photosystem I subunit K)
At1g06680	10.4058	12.6649	-2.25914	PSBP-1 (PHOTOSYSTEM II SUBUNIT P-1); poly(U) binding
At4g29060	6.68426	8.94351	-2.25926	emb2726 (embryo defective 2726); RNA binding / translation elongation factor
At1g17650	5.42535	7.68667	-2.26132	GLYR2 (GLYOXYLATE REDUCTASE 2); glyoxylate reductase (NADP)/ phosphogluconate dehydrogenase (decarboxylating)
At4g11175	5.39515	7.65658	-2.26144	translation initiation factor IF-1, chloroplast, putative
psbK	10.0706	12.3384	-2.26783	---
At4g22890	9.19331	11.4617	-2.26843	PGR5-LIKE A
psbC	9.33146	11.6336	-2.30211	---
At4g18480	8.01349	10.3283	-2.31486	CHLI1; ATPase/ magnesium chelatase
At3g60750	9.47751	11.7928	-2.31534	transketolase, putative
At1g54500	7.61914	9.93495	-2.31581	rubredoxin family protein
At5g23120	7.79505	10.1211	-2.32607	HCF136; protein binding
At4g27440	8.15377	10.493	-2.33919	PORB (PROTOCHLOROPHYLLIDE OXIDOREDUCTASE B); oxidoreductase/ protochlorophyllide reductase
At3g02150	5.41642	7.76243	-2.34601	PTF1 (PLASTID TRANSCRIPTION FACTOR 1); transcription factor
At1g56190	7.6845	10.0312	-2.34671	phosphoglycerate kinase, putative
At4g25080	8.36009	10.7298	-2.36974	CHLM (magnesium-protoporphyrin IX methyltransferase); magnesium protoporphyrin IX methyltransferase
At1g20340	11.0872	13.4596	-2.37233	DRT112; copper ion binding / electron carrier
At3g08940	10.0405	12.4165	-2.37603	LHCB4.2 (light harvesting complex PSII); chlorophyll binding
atpI	5.08205	7.49153	-2.40948	---
rps12	5.80259	8.22806	-2.42547	---
At1g23310	10.0844	12.5137	-2.4293	GGT1 (GLUTAMATE:GLYOXYLATE AMINOTRANSFERASE); L-alanine:2-oxoglutarate aminotransferase/ glycine:2-oxoglutarate aminotransferase
At1g77490	7.38185	9.8267	-2.44485	TAPX (THYLAKOIDAL ASCORBATE PEROXIDASE); L-ascorbate peroxidase
At1g67740	9.93135	12.3804	-2.44903	PSBY
At3g44890	6.99525	9.46613	-2.47088	RPL9 (RIBOSOMAL PROTEIN L9); structural constituent of ribosome
At1g55670	10.7625	13.2425	-2.48005	PSAG (PHOTOSYSTEM I SUBUNIT G)
rps12	8.02728	10.5194	-2.49212	---
At5g65220	7.96757	10.4734	-2.50585	ribosomal protein L29 family protein
At1g31330	10.7142	13.2366	-2.52248	PSAF (photosystem I subunit F)
At2g33800	8.14704	10.6718	-2.5248	ribosomal protein S5 family protein
ndhG	5.61153	8.14287	-2.53134	---
At4g17560	6.11016	8.65005	-2.53989	ribosomal protein L19 family protein
At3g16140	10.3101	12.8549	-2.54481	PSAH-1 (photosystem I subunit H-1)
At3g09210	5.75326	8.302	-2.54875	PTAC13 (PLASTID TRANSCRIPTIONALLY ACTIVE13); transcription elongation regulator
At2g26500	10.3788	12.9419	-2.56313	cytochrome b6f complex subunit (petM), putative
rpl33	8.77293	11.3561	-2.58321	---
At5g40950	7.94696	10.5556	-2.60864	RPL27 (RIBOSOMAL PROTEIN LARGE SUBUNIT 27); structural constituent of ribosome
ycf3	6.12193	8.73412	-2.61219	---
At1g79850	7.59598	10.2093	-2.61328	RPS17 (RIBOSOMAL PROTEIN S17); structural constituent of ribosome
ndhE	6.94543	9.56336	-2.61793	---
At3g63190	5.96187	8.58916	-2.62729	RRF (RIBOSOME RECYCLING FACTOR, CHLOROPLAST PRECURSOR)
At5g45930	5.37627	8.01755	-2.64128	CHLI2 (MAGNESIUM CHELATASE I2); ATPase/ magnesium chelatase
atpA	10.0545	12.7013	-2.64684	---
At1g01080	5.47473	8.13175	-2.65701	33 kDa ribonucleoprotein, chloroplast, putative / RNA-binding protein cp33, putative
At2g06520	10.2032	12.8612	-2.658	PSBX (photosystem II subunit X)
At3g15190	8.33923	10.9986	-2.65937	chloroplast 30S ribosomal protein S20, putative
At1g03600	8.91356	11.584	-2.67049	photosystem II family protein
At1g77060	4.92208	7.59391	-2.67183	Phosphoenolpyruvate carboxylase family protein; mutase family protein
rpoC2	6.70847	9.38565	-2.67718	---
At4g28660	5.73364	8.41877	-2.68513	PSB28 (PHOTOSYSTEM II REACTION CENTER PSB28 PROTEIN)
At3g62410	7.72729	10.4268	-2.69955	CP12-2; protein binding
At1g03630	6.87083	9.57431	-2.70348	POR C (PROTOCHLOROPHYLLIDE OXIDOREDUCTASE); NADPH dehydrogenase/ oxidoreductase/ protochlorophyllide reductase
At5g66570	10.1852	12.8906	-2.70542	PSBO1 (PS II OXYGEN-EVOLVING COMPLEX 1); oxygen evolving/ poly(U) binding
At1g64770	5.74062	8.46094	-2.72031	NDF2 (NDH-DEPENDENT CYCLIC ELECTRON FLOW 1); carbohydrate binding / catalytic
At3g08740	7.31589	10.0373	-2.72141	elongation factor P (EF-P) family protein
At3g56910	8.15904	10.8901	-2.73109	PSRP5 (PLASTID-SPECIFIC 50S RIBOSOMAL PROTEIN 5)
ndhI	9.97721	12.726	-2.74877	---
At4g34190	8.21376	10.974	-2.76029	SEP1 (STRESS ENHANCED PROTEIN 1); chlorophyll binding
At3g55800	8.51359	11.2922	-2.77857	SBPASE (sedoheptulose-bisphosphatase); phosphoric ester hydrolase/ sedoheptulose-bisphosphatase
psbD	8.24444	11.0318	-2.78736	---
At1g32550	6.77776	9.56559	-2.78784	ferredoxin family protein
rpl20	6.26109	9.05286	-2.79177	---
At1g51400	9.55711	12.3603	-2.80322	photosystem II 5 kD protein
At5g53490	7.04992	9.85381	-2.80389	thylakoid lumenal 17.4 kDa protein, chloroplast
At5g13510	7.44123	10.2535	-2.81223	ribosomal protein L10 family protein
At2g13360	9.42486	12.2482	-2.82333	AGT (ALANINE:GLYOXYLATE AMINOTRANSFERASE); alanine-glyoxylate transaminase/ serine-glyoxylate transaminase/ serine-pyruvate transaminase
At2g20260	8.62867	11.4554	-2.82669	PSAE-2 (photosystem I subunit E-2); catalytic
At1g15820	9.43001	12.2754	-2.84544	LHCB6 (LIGHT HARVESTING COMPLEX PSII SUBUNIT 6); chlorophyll binding
At5g54270	10.3387	13.188	-2.84927	LHCB3 (LIGHT-HARVESTING CHLOROPHYLL B-BINDING PROTEIN 3); structural molecule
At5g54600	8.18148	11.031	-2.84956	50S ribosomal protein L24, chloroplast (CL24)
At5g47190	7.16792	10.0219	-2.85395	ribosomal protein L19 family protein
At3g27160	6.66627	9.53156	-2.86529	GHS1 (GLUCOSE HYPERSENSITIVE 1); structural constituent of ribosome
At2g43030	8.17226	11.0566	-2.88429	ribosomal protein L3 family protein
At1g48350	7.63191	10.5177	-2.88581	ribosomal protein L18 family protein
At4g28706	5.06977	7.96151	-2.89173	pfkB-type carbohydrate kinase family protein
At1g35680	8.11232	11.0327	-2.92041	50S ribosomal protein L21, chloroplast / CL21 (RPL21)
At1g52230	9.76897	12.6983	-2.9293	PSAH2 (PHOTOSYSTEM I SUBUNIT H2)
At3g54210	7.7639	10.6988	-2.9349	ribosomal protein L17 family protein
At3g25920	7.81944	10.7612	-2.94172	RPL15; structural constituent of ribosome
At1g29070	7.8976	10.8414	-2.94379	ribosomal protein L34 family protein
At4g28750	10.451	13.3955	-2.94452	PSAE-1 (PSA E1 KNOCKOUT); catalytic
At1g65260	7.62948	10.5756	-2.94615	PTAC4 (PLASTID TRANSCRIPTIONALLY ACTIVE4)
At4g14890	5.34666	8.29669	-2.95002	ferredoxin family protein
At5g14320	8.19494	11.1638	-2.96886	30S ribosomal protein S13, chloroplast (CS13)
At4g02530	7.24904	10.2184	-2.96939	chloroplast thylakoid lumen protein
At1g74470	9.42027	12.4105	-2.99023	geranylgeranyl reductase
ndhD	8.78544	11.8172	-3.03175	---
At3g55330	7.18215	10.2214	-3.03923	PPL1 (PsbP-like protein 1); calcium ion binding
At1g64510	7.21662	10.2592	-3.04257	ribosomal protein S6 family protein
psaI	8.43126	11.4997	-3.06841	---
rpl14	6.62264	9.69925	-3.07661	---
At2g46820	9.12672	12.2053	-3.07855	PSI-P (PHOTOSYSTEM I P SUBUNIT); DNA binding
At2g38140	6.96892	10.0573	-3.08837	PSRP4 (PLASTID-SPECIFIC RIBOSOMAL PROTEIN 4); structural constituent of ribosome
At3g10060	6.14447	9.23592	-3.09145	immunophilin, putative / FKBP-type peptidyl-prolyl cis-trans isomerase, putative
atpH	9.15232	12.2508	-3.09848	---
At2g24090	6.58273	9.69962	-3.11689	ribosomal protein L35 family protein
At4g05180	9.89837	13.0158	-3.1174	PSBQ-2; calcium ion binding
At3g18890	4.65022	7.7819	-3.13168	binding / catalytic/ coenzyme binding
rps2	6.5931	9.72683	-3.13373	---
psaC	6.48558	9.67128	-3.1857	---
ORF31	7.23698	10.4325	-3.19548	cytochrome b6f complex, electron carrier activity, plastid
At1g05190	6.92273	10.1269	-3.20416	emb2394 (embryo defective 2394); structural constituent of ribosome
ndhJ	7.48385	10.7019	-3.21803	---
At5g66190	7.99772	11.2394	-3.2417	FNR1 (FERREDOXIN-NADP(+)-OXIDOREDUCTASE 1); NADPH dehydrogenase/ electron transporter, transferring electrons within the cyclic electron transport pathway of photosynthesis/ electron transporter, transferring electrons within the noncyclic electron transp
At1g19150	6.12888	9.39724	-3.26836	LHCA6; chlorophyll binding
At1g32060	8.76589	12.0403	-3.27436	PRK (PHOSPHORIBULOKINASE); ATP binding / phosphoribulokinase/ protein binding
At5g19940	8.00612	11.2946	-3.2885	plastid-lipid associated protein PAP-related / fibrillin-related
rpoC1	7.56106	10.8585	-3.29746	---
rpl16.chloropla	7.53677	10.8361	-3.29937	---
At1g78630	7.57331	10.8767	-3.30341	emb1473 (embryo defective 1473); structural constituent of ribosome
psbT	6.1177	9.45246	-3.33476	---
At4g21280	9.26118	12.615	-3.35379	oxygen-evolving enhancer protein 3, chloroplast, putative (PSBQ1) (PSBQ)
At5g24490	8.20452	11.5723	-3.36776	30S ribosomal protein, putative
At2g45180	9.43519	12.807	-3.37184	lipid transfer protein (LTP) family protein, plastidic
At1g03130	8.33391	11.7228	-3.38892	PSAD-2 (photosystem I subunit D-2)
At1g32990	6.96512	10.3594	-3.39428	PRPL11 (PLASTID RIBOSOMAL PROTEIN L11); structural constituent of ribosome
At4g32260	8.51789	11.9145	-3.39659	ATP synthase family
At1g74970	6.38779	9.80717	-3.41938	RPS9 (RIBOSOMAL PROTEIN S9); structural constituent of ribosome
ycf10_cemA	8.29974	11.7194	-3.41966	---
At4g09650	7.30659	10.7433	-3.43673	ATPD (ATP SYNTHASE DELTA-SUBUNIT GENE); hydrogen ion transporting ATP synthase, rotational mechanism / proton-transporting ATPase, rotational mechanism
At1g74880	5.42726	8.86883	-3.44157	NDH-O (NAD(P)H:plastoquinone dehydrogenase complex subunit O)
At1g76450	5.8286	9.28008	-3.45148	oxygen-evolving complex-related
ycf4	8.26273	11.7275	-3.46477	---
rps11	8.21518	11.7813	-3.56612	---
At3g63140	7.21653	10.7866	-3.57008	CSP41A (CHLOROPLAST STEM-LOOP BINDING PROTEIN OF 41 KDA); mRNA binding / poly(U) binding
At4g39710	4.86592	8.45897	-3.59305	immunophilin, putative / FKBP-type peptidyl-prolyl cis-trans isomerase, putative
At1g68590	6.50648	10.1113	-3.60484	plastid-specific 30S ribosomal protein 3, putative / PSRP-3, putative
At1g07320	6.73843	10.3714	-3.63297	RPL4; poly(U) binding / structural constituent of ribosome
rps8	6.28642	9.96348	-3.67706	---
At1g08380	9.45973	13.1491	-3.68937	PSAO (photosystem I subunit O)
At1g09340	7.51377	11.223	-3.70919	CRB (CHLOROPLAST RNA BINDING); binding / catalytic/ coenzyme binding
At3g50770	4.23379	7.95021	-3.71641	calmodulin-related protein, putative
At5g64040	8.59841	12.3553	-3.75685	PSAN; calmodulin binding
At4g01310	6.61667	10.3865	-3.76987	ribosomal protein L5 family protein
rpl22	7.29224	11.0733	-3.78105	---
atpF	7.70826	11.515	-3.8067	---
At4g35770	7.76628	11.5838	-3.81749	SEN1 (SENESCENCE 1)
At1g20020	7.69303	11.521	-3.82798	FNR2 (FERREDOXIN-NADP(+)-OXIDOREDUCTASE 2); NADPH dehydrogenase/ oxidoreductase/ poly(U) binding
psaJ	8.25298	12.0954	-3.84239	---
At3g50820	7.30454	11.1648	-3.86031	PSBO2 (PHOTOSYSTEM II SUBUNIT O-2); oxygen evolving/ poly(U) binding
psbB	7.05962	10.9307	-3.87107	---
psbG	6.58882	10.5164	-3.92758	---
accD	6.24559	10.1793	-3.93371	---
rpl36	6.77274	10.7469	-3.97419	---
ndhA	7.62033	11.6283	-4.00798	---
At3g21055	8.18175	12.213	-4.03128	PSBTN (photosystem II subunit T)
psbH	7.55704	11.6155	-4.05842	---
rpl23	8.59452	12.6678	-4.0733	---
At3g15840	7.28788	11.4261	-4.13827	PIFI (post-illumination chlorophyll fluorescence increase)
At2g33450	5.96331	10.1194	-4.15606	50S ribosomal protein L28, chloroplast (CL28)
At1g18730	5.72557	9.92973	-4.20416	NDF6 (NDH DEPENDENT FLOW 6)
psaA	7.95322	12.2094	-4.25622	---
At3g62030	7.26189	11.8297	-4.5678	peptidyl-prolyl cis-trans isomerase, chloroplast / cyclophilin / rotamase / cyclosporin A-binding protein (ROC4)
At2g39470	5.0651	9.65253	-4.58742	PPL2 (PsbP-like protein 2); calcium ion binding
At3g46780	6.26252	10.8942	-4.63166	PTAC16 (PLASTID TRANSCRIPTIONALLY ACTIVE 16); binding / catalytic
At3g16250	3.68321	8.49252	-4.80931	NDF4 (NDH-DEPENDENT CYCLIC ELECTRON FLOW 1); electron carrier/ iron-sulfur cluster binding
At5g09660	6.78609	12.2619	-5.47579	PMDH2 (peroxisomal NAD-malate dehydrogenase 2); malate dehydrogenase
Respiration, mitochondria
At1g32350	9.16767	5.85261	3.31506	AOX1D (alternative oxidase 1D); alternative oxidase
cox2	8.82739	5.53584	3.29155	---
orf25	8.97279	5.70653	3.26626	ATP synthase component
nad6	8.10627	4.92475	3.18152	---
At2g41540	9.24039	6.39261	2.84778	GPDHC1; NAD or NADH binding / glycerol-3-phosphate dehydrogenase (NAD+)
At2g07727	8.75241	6.09767	2.65474	cytochrome b (MTCYB) (COB) (CYTB)
At4g25830	9.6591	7.06909	2.59001	integral membrane family protein, mitochondrial
cox1	10.2882	7.84394	2.44427	---
At3g22370	11.7299	9.33737	2.39254	AOX1A (ALTERNATIVE OXIDASE 1A); alternative oxidase
nad4L	7.81805	5.45401	2.36404	---
orf111d	8.92379	6.85533	2.06846	---
At2g07687	7.50293	5.67353	1.8294	cytochrome c oxidase subunit 3
At4g05020	9.80651	7.97795	1.82856	NDB2 (NAD(P)H dehydrogenase B2); FAD binding / disulfide oxidoreductase/ oxidoreductase
At5g61810	8.81026	7.04652	1.76374	mitochondrial substrate carrier family protein
mitochondria	10.6076	8.84443	1.76318	---
At2g47490	9.70054	8.21192	1.48863	mitochondrial substrate carrier family protein
At2g44520	8.81361	7.37695	1.43667	COX10 (cytochrome c oxidase 10); prenyltransferase/ protoheme IX farnesyltransferase
At3g27380	10.4512	9.30055	1.15069	SDH2-1; electron carrier/ succinate dehydrogenase
nad3	7.96351	6.84577	1.11773	---
nad4	9.58297	8.51886	1.06411	---
At2g36000	6.26039	7.3169	-1.05652	mitochondrial transcription termination factor-related / mTERF-related
At5g47320	7.04723	8.14849	-1.10126	RPS19 (RIBOSOMAL PROTEIN S19); RNA binding
At1g07180	4.48311	7.2295	-2.74639	NDA1 (ALTERNATIVE NAD(P)H DEHYDROGENASE 1); NADH dehydrogenase
At2g34620	5.83167	8.80816	-2.97649	mitochondrial transcription termination factor-related / mTERF-related
Protein synthesis
At2g07675	7.74745	4.97381	2.77364	ribosomal protein S12 mitochondrial family protein
At5g43810	8.18104	5.78283	2.39821	ZLL (ZWILLE); translation initiation factor
At1g69610	7.40536	5.09794	2.30743	structural constituent of ribosome
At3g22980	8.11754	6.63625	1.48129	elongation factor Tu family protein
At5g47880	9.27008	7.88456	1.38551	ERF1-1 (EUKARYOTIC RELEASE FACTOR 1-1); translation release factor
At2g24050	7.54018	6.1956	1.34458	MIF4G domain-containing protein / MA3 domain-containing protein; EUKARYOTIC TRANSLATION INITIATION FACTOR ISOFORM 4G2
At5g15750	8.94247	7.65993	1.28253	RNA-binding S4 domain-containing protein
At3g26400	8.24578	6.97708	1.2687	EIF4B1; translation initiation factor
At1g56350	7.1081	5.99489	1.11321	peptide chain release factor, putative
At5g10630	7.7858	6.68281	1.103	elongation factor 1-alpha, putative / EF-1-alpha, putative
At1g71350	7.20527	6.10242	1.10285	eukaryotic translation initiation factor SUI1 family protein
At2g03810	7.24241	6.15683	1.08558	18S pre-ribosomal assembly protein gar2-related
At3g18740	10.261	11.2638	-1.00284	60S ribosomal protein L30 (RPL30C)
At1g74270	7.86188	8.87715	-1.01527	60S ribosomal protein L35a (RPL35aC)
At4g27090	9.89282	10.9094	-1.01659	60S ribosomal protein L14 (RPL14B)
At1g04480	8.83968	9.8575	-1.01782	60S ribosomal protein L23 (RPL23A)
At5g48760	7.0254	8.05741	-1.03201	60S ribosomal protein L13A (RPL13aD)
At2g41840	9.22994	10.274	-1.0441	40S ribosomal protein S2 (RPS2C)
At2g39460	8.47978	9.53908	-1.0593	RPL23AA (RIBOSOMAL PROTEIN L23AA); RNA binding / nucleotide binding / structural constituent of ribosome
At2g01250	9.4073	10.4712	-1.06391	60S ribosomal protein L7 (RPL7B)
At2g19730	9.09341	10.1678	-1.0744	60S ribosomal protein L28 (RPL28A)
At3g56340	8.37445	9.45443	-1.07997	40S ribosomal protein S26 (RPS26C)
At1g15930	9.61564	10.7005	-1.08485	40S ribosomal protein S12 (RPS12A)
At5g02610	7.58539	8.67642	-1.09103	60S ribosomal protein L35 (RPL35D)
At2g36620	8.50763	9.61054	-1.1029	RPL24A (ribosomal protein L24); structural constituent of ribosome
At5g56710	8.69994	9.80393	-1.10399	60S ribosomal protein L31 (RPL31C)
At1g57660	8.83693	9.94271	-1.10578	60S ribosomal protein L21 (RPL21E)
At5g10360	8.99725	10.1044	-1.10716	EMB3010 (embryo defective 3010); structural constituent of ribosome
At3g05560	8.97568	10.1181	-1.14244	60S ribosomal protein L22-2 (RPL22B)
At5g27850	8.91475	10.0584	-1.14364	60S ribosomal protein L18 (RPL18C)
At4g13170	7.63638	8.78592	-1.14954	60S ribosomal protein L13A (RPL13aC)
At4g34670	9.38104	10.5324	-1.15132	40S ribosomal protein S3A (RPS3aB)
At2g34480	9.55557	10.7121	-1.15656	60S ribosomal protein L18A (RPL18aB)
At4g26230	8.77957	9.93724	-1.15768	60S ribosomal protein L31 (RPL31B)
At2g27720	8.7005	9.86528	-1.16477	60S acidic ribosomal protein P2 (RPP2A)
At5g16130	9.03443	10.2055	-1.17103	40S ribosomal protein S7 (RPS7C)
At1g25260	8.07083	9.24268	-1.17185	acidic ribosomal protein P0-related
At1g27400	7.86881	9.05615	-1.18734	60S ribosomal protein L17 (RPL17A)
At5g67510	8.11936	9.32573	-1.20636	60S ribosomal protein L26 (RPL26B)
At3g22230	7.76275	8.9732	-1.21045	60S ribosomal protein L27 (RPL27B)
At5g52650	9.1044	10.3155	-1.2111	40S ribosomal protein S10 (RPS10C)
At1g34030	7.34852	8.56493	-1.21641	40S ribosomal protein S18 (RPS18B)
At4g17390	8.8671	10.0885	-1.22137	60S ribosomal protein L15 (RPL15B)
At2g36160	8.90537	10.1349	-1.22953	40S ribosomal protein S14 (RPS14A)
At4g33250	8.49686	9.72676	-1.2299	EIF3K (EUKARYOTIC TRANSLATION INITIATION FACTOR 3K); translation initiation factor
At1g74060	9.09673	10.3539	-1.25714	60S ribosomal protein L6 (RPL6B)
At4g33865	10.2625	11.5215	-1.25901	40S ribosomal protein S29 (RPS29C)
At2g19740	7.43392	8.69347	-1.25956	60S ribosomal protein L31 (RPL31A)
At5g09510	6.4514	7.71109	-1.25969	40S ribosomal protein S15 (RPS15D)
At1g72370	9.57592	10.8427	-1.26682	P40; structural constituent of ribosome
At3g58140	7.70339	8.97035	-1.26696	phenylalanyl-tRNA synthetase class IIc family protein
At4g12600	7.10752	8.3871	-1.27957	ribosomal protein L7Ae/L30e/S12e/Gadd45 family protein
At3g25660	7.72309	9.00389	-1.2808	glutamyl-tRNA(Gln) amidotransferase, putative
At3g11510	8.74966	10.0359	-1.28628	40S ribosomal protein S14 (RPS14B)
At3g53020	8.72268	10.0096	-1.28688	STV1 (SHORT VALVE1); structural constituent of ribosome
At3g59540	8.28971	9.57884	-1.28912	60S ribosomal protein L38 (RPL38B)
At4g31985	7.8499	9.1446	-1.2947	60S ribosomal protein L39 (RPL39C)
At4g25740	7.82691	9.13745	-1.31055	40S ribosomal protein S10 (RPS10A)
At3g24830	9.85081	11.1817	-1.33088	60S ribosomal protein L13A (RPL13aB)
At3g53430	9.02858	10.3627	-1.33415	60S ribosomal protein L12 (RPL12B)
At4g37660	5.83915	7.1752	-1.33605	ribosomal protein L12 family protein
At4g00100	8.96282	10.3053	-1.3425	ATRPS13A (ARABIDOPSIS THALIANA RIBOSOMAL PROTEIN S13A); structural constituent of ribosome
At5g07090	7.29654	8.64	-1.34346	40S ribosomal protein S4 (RPS4B)
At3g04400	10.7584	12.1072	-1.34876	emb2171 (embryo defective 2171); structural constituent of ribosome
At4g14320	8.6395	9.99048	-1.35099	60S ribosomal protein L36a/L44 (RPL36aB)
At1g26880	8.18113	9.53855	-1.35741	60S ribosomal protein L34 (RPL34A)
At2g44120	8.23235	9.59778	-1.36543	60S ribosomal protein L7 (RPL7C)
At5g22440	6.80699	8.22682	-1.41983	60S ribosomal protein L10A (RPL10aC)
At3g11120	6.83381	8.25426	-1.42045	60S ribosomal protein L41 (RPL41E)
At3g02560	8.69586	10.1209	-1.42505	40S ribosomal protein S7 (RPS7B)
At5g23900	7.7747	9.20185	-1.42715	60S ribosomal protein L13 (RPL13D)
At3g23390	8.2119	9.66937	-1.45746	60S ribosomal protein L36a/L44 (RPL36aA)
At2g40590	6.947	8.42612	-1.47912	40S ribosomal protein S26 (RPS26B)
At5g61170	8.16295	9.64793	-1.48498	40S ribosomal protein S19 (RPS19C)
At5g60670	7.80219	9.28978	-1.48758	60S ribosomal protein L12 (RPL12C)
At5g19510	9.4547	10.9541	-1.49944	elongation factor 1B alpha-subunit 2 (eEF1Balpha2)
At3g14600	8.44628	9.95882	-1.51254	60S ribosomal protein L18A (RPL18aC)
At5g52520	6.91049	8.42331	-1.51282	OVA6 (OVULE ABORTION 6); ATP binding / aminoacyl-tRNA ligase/ nucleotide binding / proline-tRNA ligase
At5g56670	8.29002	9.85518	-1.56516	40S ribosomal protein S30 (RPS30C)
At2g09990	9.96413	11.5391	-1.57495	40S ribosomal protein S16 (RPS16A)
At4g02230	7.70479	9.28323	-1.57844	60S ribosomal protein L19 (RPL19C)
At1g69620	9.52386	11.1071	-1.58322	RPL34 (RIBOSOMAL PROTEIN L34); structural constituent of ribosome
At2g43460	8.64901	10.2405	-1.59148	60S ribosomal protein L38 (RPL38A)
At3g09500	8.93817	10.5405	-1.60232	60S ribosomal protein L35 (RPL35A)
At3g52580	6.82784	8.45649	-1.62865	40S ribosomal protein S14 (RPS14C)
At3g06950	6.38268	8.01942	-1.63674	tRNA pseudouridine synthase family protein
At5g13650	8.3371	10.0219	-1.68481	elongation factor family protein
At3g13920	9.5436	11.2297	-1.68614	EIF4A1 (EUKARYOTIC TRANSLATION INITIATION FACTOR 4A1); ATP-dependent helicase/ translation initiation factor
At1g48520	6.21871	7.96728	-1.74857	GATB (GLU-ADT SUBUNIT B); carbon-nitrogen ligase, with glutamine as amido-N-donor / glutaminyl-tRNA synthase (glutamine-hydrolyzing)/ ligase
At3g25520	8.38952	10.1778	-1.78824	ATL5 (A. THALIANA RIBOSOMAL PROTEIN L5); 5S rRNA binding / structural constituent of ribosome
At2g33370	8.24233	10.0819	-1.83958	60S ribosomal protein L23 (RPL23B)
At3g04920	6.72116	8.56176	-1.8406	40S ribosomal protein S24 (RPS24A)
At3g45030	8.80469	10.6479	-1.84322	40S ribosomal protein S20 (RPS20A)
At3g53740	8.53949	10.3859	-1.84641	60S ribosomal protein L36 (RPL36B)
At3g28900	6.08585	7.95353	-1.86768	60S ribosomal protein L34 (RPL34C)
At5g39740	7.41773	9.30563	-1.8879	60S ribosomal protein L5 (RPL5B)
At1g62750	8.36706	10.2782	-1.91118	SCO1 (SNOWY COTYLEDON 1); ATP binding / translation elongation factor/ translation factor, nucleic acid binding
At1g07770	9.36988	11.2876	-1.91772	RPS15A (ribosomal protein s15a); structural constituent of ribosome
At3g02080	8.85921	10.7772	-1.91799	40S ribosomal protein S19 (RPS19A)
At5g26880	7.06981	9.02696	-1.95715	tRNA/rRNA methyltransferase (SpoU) family protein
At5g28060	7.16138	9.11976	-1.95838	40S ribosomal protein S24 (RPS24B)
At1g33140	8.6161	10.5897	-1.97355	PGY2 (PIGGYBACK2); structural constituent of ribosome
At5g27700	9.14803	11.1716	-2.02356	structural constituent of ribosome
At4g30690	6.81686	8.84359	-2.02672	translation initiation factor 3 (IF-3) family protein
At5g23740	7.43344	9.49625	-2.06282	RPS11-BETA (RIBOSOMAL PROTEIN S11-BETA); structural constituent of ribosome
At2g37190	7.79237	9.86335	-2.07098	60S ribosomal protein L12 (RPL12A)
At3g49910	8.81601	10.9266	-2.11058	60S ribosomal protein L26 (RPL26A)
At3g27850	9.81214	12.2387	-2.42652	RPL12-C (ribosomal protein l12-c); structural constituent of ribosome
At4g34620	9.66783	12.1092	-2.44139	SSR16 (SMALL SUBUNIT RIBOSOMAL PROTEIN 16); structural constituent of ribosome
At3g13120	8.37855	11.0208	-2.64223	30S ribosomal protein S10, chloroplast, putative
At1g75350	8.42639	11.1283	-2.70195	emb2184 (embryo defective 2184); structural constituent of ribosome
Posttranslational modification, protein folding, protein degradation
At1g60190	9.50947	5.79329	3.71618	armadillo/beta-catenin repeat family protein / U-box domain-containing protein
At5g43060	10.9991	7.5091	3.49001	cysteine proteinase, putative / thiol protease, putative
At4g30610	8.60739	5.24721	3.36018	BRS1 (BRI1 SUPPRESSOR 1); serine-type carboxypeptidase
At3g02110	10.1448	6.80673	3.33802	scpl25 (serine carboxypeptidase-like 25); serine-type carboxypeptidase
At5g52250	9.29739	6.24887	3.04852	transducin family protein / WD-40 repeat family protein
At1g21410	10.1325	7.11903	3.01342	SKP2A
At1g73760	9.00286	6.02146	2.9814	zinc finger (C3HC4-type RING finger) family protein; RING/U-box superfamily protein
At3g20015	7.88867	5.04244	2.84623	aspartic-type endopeptidase
At3g48350	7.56701	4.92728	2.63973	cysteine proteinase, putative
At3g52450	10.9366	8.44575	2.49089	PUB22 (PLANT U-BOX 22); ubiquitin-protein ligase
At5g55200	9.11464	6.63453	2.48012	co-chaperone grpE protein, putative
At4g04620	9.10478	6.6627	2.44209	ATG8B (autophagy 8b); microtubule binding
At1g77000	8.74232	6.31038	2.43194	SKP2B; ubiquitin-protein ligase
At5g47550	10.4858	8.20267	2.28311	cysteine protease inhibitor, putative / cystatin, putative
At4g33160	7.54582	5.26988	2.27594	ubiquitin-protein ligase
At3g49810	7.95796	5.76306	2.19491	U-box domain-containing protein
At5g56500	7.67234	5.48933	2.18302	CHAPERONIN-60BETA3; ATP binding / protein binding
At1g07510	9.39143	7.25635	2.13508	ftsh10 (FtsH protease 10); ATP binding / ATPase/ metalloendopeptidase/ nucleoside-triphosphatase/ nucleotide binding / zinc ion binding
At1g10580	9.2397	7.19241	2.04729	transducin family protein / WD-40 repeat family protein
At5g40250	8.89615	6.90599	1.99016	zinc finger (C3HC4-type RING finger) family protein
At4g32940	11.946	9.97832	1.96772	GAMMA-VPE (GAMMA VACUOLAR PROCESSING ENZYME); cysteine-type endopeptidase
At3g18490	11.5972	9.72686	1.87037	aspartyl protease family protein
At5g37540	8.8004	6.93382	1.86659	aspartyl protease family protein
At4g15420	9.99873	8.14147	1.85726	PRLI-interacting factor K
At2g38000	9.61028	7.76588	1.8444	chaperone protein dnaJ-related
At2g40810	8.07879	6.24135	1.83744	AtATG18c
At1g24440	9.0147	7.18292	1.83178	RING/U-box superfamily protein; protein binding / zinc ion binding
At1g20823	9.05945	7.22781	1.83164	zinc finger (C3HC4-type RING finger) family protein
At2g43510	10.9829	9.15601	1.82687	ATTI1; serine-type endopeptidase inhibitor
At3g61550	7.78877	6.00814	1.78062	zinc finger (C3HC4-type RING finger) family protein
At2g21130	8.94461	7.16659	1.77802	peptidyl-prolyl cis-trans isomerase / cyclophilin (CYP2) / rotamase
At3g49600	7.5431	5.78632	1.75678	UBP26 (UBIQUITIN-SPECIFIC PROTEASE 26); ubiquitin thiolesterase/ ubiquitin-specific protease
At2g45920	7.54513	5.88676	1.65836	U-box domain-containing protein
At3g10810	8.70298	7.04848	1.6545	zinc finger (C3HC4-type RING finger) family protein
At3g01650	9.09461	7.50147	1.59313	RGLG1 (RING domain Ligase1); protein binding / zinc ion binding
At2g41160	9.11692	7.5325	1.58442	ubiquitin-associated (UBA)/TS-N domain-containing protein
At1g01900	7.08546	5.50806	1.5774	SBTI1.1; serine-type endopeptidase
At2g22010	8.59852	7.03104	1.56748	RKP (Related to KPC1); protein binding / zinc ion binding
At1g15100	8.2696	6.72082	1.54878	RHA2A; protein binding / ubiquitin-protein ligase/ zinc ion binding
At5g51740	9.06658	7.51908	1.54749	peptidase M48 family protein
At4g01575	7.72583	6.20338	1.52245	serine protease inhibitor, Kazal-type family protein
At2g43535	8.51449	6.99257	1.52192	trypsin inhibitor, putative
At3g12050	10.4283	8.92398	1.50429	Aha1 domain-containing protein
At2g32950	8.52164	7.04944	1.4722	COP1 (CONSTITUTIVE PHOTOMORPHOGENIC 1); protein binding / ubiquitin-protein ligase
At4g25340	7.61675	6.14774	1.46901	immunophilin-related / FKBP-type peptidyl-prolyl cis-trans isomerase-related
At2g40930	7.78104	6.31801	1.46302	UBP5 (UBIQUITIN-SPECIFIC PROTEASE 5); ubiquitin-specific protease
At3g47060	8.19697	6.75584	1.44113	ftsh7 (FtsH protease 7); ATP-dependent peptidase/ ATPase/ metallopeptidase
At1g24330	7.13518	5.69746	1.43771	armadillo/beta-catenin repeat family protein / U-box domain-containing family protein
At4g02890	12.9584	11.5361	1.42226	UBQ14; protein binding
At5g09880	9.02879	7.67819	1.35061	RNA recognition motif (RRM)-containing protein; splicing factor
At2g30580	7.31853	5.97903	1.33949	DRIP2 (DREB2A-INTERACTING PROTEIN 2); protein binding / ubiquitin-protein ligase/ zinc ion binding
At5g64080	7.55129	6.22226	1.32903	protease inhibitor/seed storage/lipid transfer protein (LTP) family protein
At3g26560	8.05111	6.74331	1.3078	ATP-dependent RNA helicase, putative
At1g19110	10.6687	9.36277	1.30592	inter-alpha-trypsin inhibitor heavy chain-related
At4g05050	12.9059	11.6092	1.29663	UBQ11 (UBIQUITIN 11); protein binding
At1g02860	8.96519	7.68956	1.27563	NLA (nitrogen limitation adaptation); ubiquitin-protein ligase
At5g22850	8.18764	6.91363	1.27402	aspartyl protease family protein
At4g15880	8.06787	6.81766	1.25021	ESD4 (EARLY IN SHORT DAYS 4); SUMO-specific protease/ cysteine-type peptidase
At5g42220	8.79701	7.55469	1.24232	ubiquitin family protein
At1g72500	8.85625	7.61432	1.24193	inter-alpha-trypsin inhibitor heavy chain-related
At3g09770	8.88963	7.64779	1.24184	zinc finger (C3HC4-type RING finger) family protein
At4g22350	7.99994	6.7927	1.20724	ubiquitin carboxyl-terminal hydrolase family protein
At5g15550	8.0384	6.83356	1.20485	transducin family protein / WD-40 repeat family protein/ CUL4-RING ubiquitin ligase complex
At3g24800	8.77276	7.57421	1.19855	PRT1 (PROTEOLYSIS 1); ubiquitin-protein ligase
At4g36190	9.52882	8.34117	1.18765	serine-type peptidase
At5g20000	9.61466	8.45183	1.16283	26S proteasome AAA-ATPase subunit, putative
At5g26860	7.09943	5.95298	1.14645	LON1 (LON PROTEASE 1); ATP binding / ATP-dependent peptidase/ serine-type peptidase
At3g11910	9.1808	8.03539	1.14541	UBP13 (UBIQUITIN-SPECIFIC PROTEASE 13); ubiquitin thiolesterase/ ubiquitin-specific protease
At1g23440	10.0742	8.93085	1.14337	pyrrolidone-carboxylate peptidase family protein
At5g62460	8.82993	7.70728	1.12265	zinc finger (C3HC4-type RING finger) family protein
At3g60640	7.69051	6.57798	1.11253	ATG8G (AUTOPHAGY 8G); microtubule binding
At2g47410	8.54764	7.43979	1.10785	CUL4-RING ubiquitin ligase complex; nucleotide binding
At5g45900	8.40558	7.32039	1.08519	APG7 (AUTOPHAGY 7); APG8 activating enzyme
At5g01960	8.78866	7.70817	1.08049	zinc finger (C3HC4-type RING finger) family protein
At1g29150	10.9164	9.84029	1.07609	ATS9 (ARABIDOPSIS NON-ATPASE SUBUNIT 9)
At5g60820	8.24536	7.17077	1.07459	zinc finger (C3HC4-type RING finger) family protein
At2g25740	8.14786	7.07439	1.07347	ATP-dependent protease La (LON) domain-containing protein
At1g74410	8.25164	7.17877	1.07286	zinc finger (C3HC4-type RING finger) family protein
At1g65430	8.10537	7.03781	1.06755	zinc finger protein-related; ubiquitin-protein ligase
At5g57900	8.48943	7.43239	1.05704	SKIP1 (SKP1 INTERACTING PARTNER 1); protein binding
At2g22310	7.89385	6.84401	1.04984	ATUBP4 (ARABIDOPSIS THALIANA UBIQUITIN-SPECIFIC PROTEASE 4); ubiquitin-specific protease
At2g29080	9.69025	8.65846	1.03179	ftsh3 (FtsH protease 3); ATP-dependent peptidase/ ATPase
At5g53180	8.79766	7.76588	1.03178	PTB2 (POLYPYRIMIDINE TRACT-BINDING PROTEIN 2); RNA binding / nucleic acid binding / nucleotide binding
At3g47990	8.26442	7.2346	1.02982	zinc finger (C3HC4-type RING finger) family protein
At5g50580	8.16089	7.14736	1.01353	SAE1B (SUMO-ACTIVATING ENZYME 1B); SUMO activating enzyme
At5g67320	7.9912	6.98102	1.01018	HOS15 (high expression of osmotically responsive genes 15)/CUL4-RING ubiquitin ligase complex
At3g50080	7.10509	6.09746	1.00763	VFB2 (VIER F-BOX PROTEINE 2); ubiquitin-protein ligase
At3g20060	8.12802	9.1356	-1.00758	UBC19 (ubiquitin-conjugating enzyme19); ubiquitin-protein ligase
At5g66140	7.81308	8.82509	-1.01201	PAD2 (PROTEASOME ALPHA SUBUNIT D 2); endopeptidase/ peptidase/ threonine-type endopeptidase
At4g26400	8.3376	9.41214	-1.07454	zinc finger (C3HC4-type RING finger) family protein
At3g52590	10.4133	11.5331	-1.11979	UBQ1 (UBIQUITIN EXTENSION PROTEIN 1); protein binding / structural constituent of ribosome
At1g02305	8.53267	9.69143	-1.15875	cathepsin B-like cysteine protease, putative
At2g36130	6.53717	7.7234	-1.18622	peptidyl-prolyl cis-trans isomerase, putative / cyclophilin, putative / rotamase, putative
At2g24280	6.13699	7.32675	-1.18976	serine carboxypeptidase S28 family protein
At1g66670	8.95603	10.1472	-1.19113	CLPP3; serine-type endopeptidase
At1g56700	8.08658	9.29114	-1.20457	pyrrolidone-carboxylate peptidase family protein
At4g26555	6.92309	8.13209	-1.209	immunophilin / FKBP-type peptidyl-prolyl cis-trans isomerase family protein
At1g13270	6.99438	8.20809	-1.2137	MAP1C (METHIONINE AMINOPEPTIDASE 1B); aminopeptidase/ metalloexopeptidase
At5g41700	10.7184	11.9356	-1.21716	UBC8 (UBIQUITIN CONJUGATING ENZYME 8); protein binding / ubiquitin-protein ligase
At5g05740	6.76458	7.99636	-1.23178	EGY2; metalloendopeptidase
At5g50920	10.0208	11.309	-1.28826	CLPC1; ATP binding / ATP-dependent peptidase/ ATPase
At1g12410	8.75086	10.0477	-1.29682	CLP2 (CLP PROTEASE PROTEOLYTIC SUBUNIT 2); serine-type endopeptidase
At3g02200	7.73266	9.05762	-1.32496	proteasome family protein
At2g47320	8.27471	9.69532	-1.42061	peptidyl-prolyl cis-trans isomerase cyclophilin-type family protein
At5g20720	9.52621	10.9601	-1.43391	CPN20 (CHAPERONIN 20); calmodulin binding
At4g37040	7.38187	8.81918	-1.43731	MAP1D (METHIONINE AMINOPEPTIDASE 1D); aminopeptidase/ metalloexopeptidase
At1g11750	7.67798	9.21727	-1.53929	CLPP6; serine-type endopeptidase
At2g46030	7.02993	8.57146	-1.54153	UBC6 (ubiquitin-conjugating enzyme 6); ubiquitin-protein ligase
At1g49970	8.3977	9.94168	-1.54397	CLPR1; serine-type endopeptidase
At5g51540	7.20336	8.77685	-1.57349	metalloendopeptidase
At1g63800	8.36979	9.94998	-1.58019	UBC5 (ubiquitin-conjugating enzyme 5); ubiquitin-protein ligase
At3g27925	7.60707	9.19322	-1.58615	DEGP1 (DegP protease 1); serine-type endopeptidase/ serine-type peptidase
At3g18060	7.64124	9.2344	-1.59316	transducin family protein / WD-40 repeat family protein
At5g60360	10.548	12.1415	-1.59352	AALP (Arabidopsis aleurain-like protease); cysteine-type peptidase
At3g61540	5.67663	7.28273	-1.6061	peptidase family protein
At3g45310	6.66532	8.28683	-1.62151	cysteine proteinase, putative
At1g55490	8.09813	9.72642	-1.62829	CPN60B (CHAPERONIN 60 BETA); ATP binding / protein binding
At4g18370	7.00186	8.68205	-1.68019	DEG5 (DEGP PROTEASE 5); catalytic/ serine-type endopeptidase/ serine-type peptidase
At1g79340	8.0584	9.77556	-1.71716	AtMC4 (metacaspase 4); cysteine-type peptidase
At4g11260	7.45945	9.19185	-1.7324	SGT1B; protein binding
At5g45390	8.30225	10.0667	-1.76445	CLPP4 (CLP PROTEASE P4); serine-type endopeptidase
At2g20725	6.68649	8.46289	-1.7764	CAAX amino terminal protease family protein
At2g16740	6.667	8.63836	-1.97136	UBC29 (ubiquitin-conjugating enzyme 29); ubiquitin-protein ligase
At5g55220	5.56252	7.53753	-1.97501	trigger factor type chaperone family protein
At1g79720	5.83311	7.8468	-2.01369	aspartyl protease family protein
At3g54400	5.85054	7.95617	-2.10563	aspartyl protease family protein
At2g44650	7.76312	9.88592	-2.1228	CHL-CPN10 (CHLOROPLAST CHAPERONIN 10); chaperone binding
At1g72060	6.71278	8.87549	-2.16271	serine-type endopeptidase inhibitor
At3g01480	8.12076	10.4188	-2.29801	CYP38 (cyclophilin 38); peptidyl-prolyl cis-trans isomerase
At2g34860	8.06197	10.5111	-2.44912	EDA3 (embryo sac development arrest 3); heat shock protein binding / unfolded protein binding
At2g47940	6.54196	9.11048	-2.56852	DEGP2; serine-type endopeptidase/ serine-type peptidase
At4g30910	6.10281	8.76012	-2.6573	cytosol aminopeptidase family protein
At5g64240	5.7329	8.41376	-2.68086	AtMC3 (metacaspase 3); cysteine-type endopeptidase
At5g10380	7.47802	10.3739	-2.89588	RING1; protein binding / ubiquitin-protein ligase/ zinc ion binding
At2g02100	5.73773	9.51137	-3.77364	LCR69 (LOW-MOLECULAR-WEIGHT CYSTEINE-RICH 69); peptidase inhibitor
At5g10760	4.25619	8.06849	-3.8123	aspartyl protease family protein
At5g23210	4.08604	7.98496	-3.89892	SCPL34; serine-type carboxypeptidase
At1g75460	5.40592	9.37701	-3.97108	ATP-dependent protease La (LON) domain-containing protein
Transcription factors and RNA modification
At2g38300	10.2437	4.01855	6.2252	DNA binding / transcription factor
At1g08810	10.3164	5.36599	4.95039	MYB60 (myb domain protein 60); DNA binding / transcription factor
At5g05410	12.3074	7.42544	4.88192	DREB2A; DNA binding / transcription activator/ transcription factor
At4g05100	10.3418	5.88518	4.45661	AtMYB74 (myb domain protein 74); DNA binding / transcription factor
At3g28910	10.6529	6.40448	4.24846	MYB30 (MYB DOMAIN PROTEIN 30); DNA binding / transcription factor
At2g40260	9.01264	4.7961	4.21654	myb family transcription factor
At3g26744	11.4	7.5	3.9	ICE1 (INDUCER OF CBF EXPRESSION 1); DNA binding / transcription activator/ transcription factor
At1g01250	8.33335	4.54392	3.78944	AP2 domain-containing transcription factor, putative
At5g67180	7.84563	4.05842	3.78721	AP2 domain-containing transcription factor, putative
At3g24520	9.477	5.78003	3.69696	AT-HSFC1; DNA binding / transcription factor
At1g77450	10.7583	7.07347	3.68482	anac032 (Arabidopsis NAC domain containing protein 32); transcription factor
At1g62300	11.1415	7.46318	3.67833	WRKY6; transcription factor
At4g21440	9.11527	5.44259	3.67268	ATMYB102 (ARABIDOPSIS MYB-LIKE 102); DNA binding / transcription factor
At3g24140	10.4496	6.79601	3.65363	FMA (FAMA); DNA binding / transcription activator/ transcription factor
At2g28200	9.61082	6.00625	3.60458	nucleic acid binding / transcription factor/ zinc ion binding
At2g42280	10.4881	6.95125	3.53688	basic helix-loop-helix (bHLH) family protein
At5g39610	10.215	6.72285	3.49213	ATNAC6 (ARABIDOPSIS NAC DOMAIN CONTAINING PROTEIN 6); protein heterodimerization/ protein homodimerization/ transcription factor
At1g10585	11.069	7.57923	3.4898	transcription factor
At4g36930	7.75881	4.37528	3.38353	SPT (SPATULA); DNA binding / transcription factor
At1g52890	10.9319	7.76282	3.16905	ANAC019 (Arabidopsis NAC domain containing protein 19); transcription factor
At1g01720	11.2233	8.11163	3.11169	ATAF1; transcription activator/ transcription factor
At1g12610	8.55106	5.49357	3.05748	DDF1 (DWARF AND DELAYED FLOWERING 1); DNA binding / sequence-specific DNA binding / transcription factor
At4g34990	9.10369	6.08159	3.02209	AtMYB32 (myb domain protein 32); DNA binding / transcription factor
At2g47890	10.6903	7.68349	3.00685	zinc finger (B-box type) family protein
At5g65590	9.05454	6.05804	2.9965	Dof-type zinc finger domain-containing protein
At3g47600	8.87659	5.89891	2.97768	ATMYB94 (MYB DOMAIN PROTEIN 94); DNA binding / transcription factor
At2g02450	9.52514	6.58415	2.94099	ANAC035 (Arabidopsis NAC domain containing protein 35); transcription factor
At2g26150	7.51515	4.6304	2.88475	ATHSFA2; DNA binding / transcription factor
At3g55730	8.66675	5.82755	2.8392	MYB109 (myb domain protein 109); DNA binding / transcription factor
At2g43500	7.69305	4.85461	2.83844	RWP-RK domain-containing protein
At5g63790	12.0251	9.20467	2.82042	ANAC102 (ARABIDOPSIS NAC DOMAIN CONTAINING PROTEIN 102); transcription factor
At1g12860	9.32488	6.52259	2.80228	SCRM2 (SCREAM 2); DNA binding / transcription factor
At2g31380	10.5522	7.79074	2.76144	STH; protein domain specific binding / transcription factor/ zinc ion binding
At3g11020	8.44984	5.71851	2.73134	DREB2B (DRE/CRT-BINDING PROTEIN 2B); DNA binding / transcription activator/ transcription factor
At2g46830	9.08323	6.37361	2.70962	CCA1 (CIRCADIAN CLOCK ASSOCIATED 1); DNA binding / transcription activator/ transcription factor/ transcription repressor
At3g25730	8.29647	5.59629	2.70017	AP2 domain-containing transcription factor, putative
At2g22800	7.89782	5.2138	2.68402	HAT9; DNA binding / transcription factor
At2g43190	7.81417	5.1681	2.64606	ribonuclease P family protein
At4g01250	10.7093	8.17687	2.53244	WRKY22; transcription factor
At5g17300	8.17178	5.64218	2.5296	myb family transcription factor
At4g38780	6.9	4.5	2.4	splicing factor, putative
At1g76380	8.63141	6.22483	2.40658	DNA-binding bromodomain-containing protein
At2g28350	8.35802	5.90994	2.44808	ARF10 (AUXIN RESPONSE FACTOR 10); miRNA binding / transcription factor
At3g12480	9.70675	7.31244	2.39431	NF-YC11 (NUCLEAR FACTOR Y, SUBUNIT C11); DNA binding / transcription factor
At1g22640	8.88169	6.49249	2.3892	MYB3 (MYB DOMAIN PROTEIN 3); DNA binding / transcription factor
At5g52510	9.06145	6.68396	2.3775	scarecrow-like transcription factor 8 (SCL8)
At3g02380	9.21619	6.88966	2.32653	COL2 (constans-like 2); transcription factor/ zinc ion binding
At4g01550	7.19897	4.89966	2.29931	anac069 (Arabidopsis NAC domain containing protein 69); transcription factor
At5g24470	8.91746	6.65404	2.26341	APRR5 (ARABIDOPSIS PSEUDO-RESPONSE REGULATOR 5); transcription regulator/ two-component response regulator
At4g38620	8.47635	6.22736	2.24899	MYB4; DNA binding / transcription factor
At2g44940	7.62762	5.40564	2.22198	AP2 domain-containing transcription factor TINY, putative
At5g04760	10.4641	8.28113	2.18301	myb family transcription factor
At4g11660	7.45193	5.26921	2.18271	AT-HSFB2B; transcription factor/ transcription repressor
At1g68670	10.8954	8.73677	2.15865	myb family transcription factor
At3g26790	6.36743	4.24525	2.12218	FUS3 (FUSCA 3); DNA binding / transcription activator/ transcription factor
At1g69010	9.27939	7.17228	2.10712	BIM2 (BES1-interacting Myc-like protein 2); DNA binding / transcription factor
At1g22770	8.85561	6.77092	2.08469	GI (GIGANTEA)
At5g02030	7.88469	5.81641	2.06827	RPL (REPLUMLESS); DNA binding / sequence-specific DNA binding / transcription factor
At3g61630	8.46358	6.39557	2.06801	CRF6 (CYTOKININ RESPONSE FACTOR 6); DNA binding / transcription factor
At1g15340	9.57242	7.51086	2.06156	MBD10; DNA binding / methyl-CpG binding
At1g21000	11.1863	9.09364	2.09266	PLATZ transcription factor family protein
At3g61630	8.46358	6.39557	2.06801	CRF6 (CYTOKININ RESPONSE FACTOR 6); DNA binding / transcription factor
At3g19580	9.93867	7.92837	2.0103	AZF2 (ARABIDOPSIS ZINC-FINGER PROTEIN 2); DNA binding / nucleic acid binding / transcription factor/ transcription repressor/ zinc ion binding
At3g57390	7.71928	5.71317	2.00611	AGL18; transcription factor
At1g06850	7.10854	5.11086	1.99768	AtbZIP52 (Arabidopsis thaliana basic leucine zipper 52); DNA binding / transcription factor
At1g53910	11.1562	9.19516	1.96104	RAP2.12; DNA binding / transcription factor
At2g32100	8.41307	6.46268	1.95039	OFP16 (ARABIDOPSIS THALIANA OVATE FAMILY PROTEIN 16)
At4g09460	9.25977	7.30992	1.94985	ATMYB6; DNA binding / transcription factor
At4g35540	7.41342	5.49597	1.91745	transcription regulator/ zinc ion binding
At5g52660	8.80327	6.89924	1.90404	myb family transcription factor
At3g02990	6.64929	4.74156	1.90773	ATHSFA1E; DNA binding / transcription factor
At4g37460	8.77323	6.88886	1.88436	SRFR1 (SUPPRESSOR OF RPS4-RLD 1); protein complex scaffold
At3g01470	11.1224	9.23951	1.88293	ATHB-1 (ARABIDOPSIS THALIANA HOMEOBOX 1); DNA binding / protein homodimerization/ sequence-specific DNA binding / transcription activator/ transcription factor
At3g61150	9.18832	7.34686	1.84146	HDG1 (HOMEODOMAIN GLABROUS 1); DNA binding / transcription factor
At1g01260	8.81601	7.00303	1.81299	basic helix-loop-helix (bHLH) family protein
At5g14610	7.65507	5.8524	1.80268	ATP binding / ATP-dependent helicase/ helicase/ nucleic acid binding / protein binding
At5g62470	9.23833	7.45095	1.78738	MYB96 (myb domain protein 96); DNA binding / transcription factor
At2g46790	6.89267	5.13845	1.75422	APRR9 (ARABIDOPSIS PSEUDO-RESPONSE REGULATOR 9); protein binding / transcription regulator/ two-component response regulator
At3g18990	8.56514	6.80188	1.76326	VRN1 (REDUCED VERNALIZATION RESPONSE 1); transcription repressor
At1g76900	10.268	8.5218	1.74615	AtTLP1 (TUBBY LIKE PROTEIN 1); phosphoric diester hydrolase/ transcription factor
At4g38900	9.07137	7.36327	1.70809	bZIP protein
At4g34590	8.51423	6.81965	1.69458	GBF6 (G-BOX BINDING FACTOR 6); DNA binding / protein heterodimerization/ transcription factor
At3g06400	10.2206	8.5358	1.6848	CHR11 (CHROMATIN-REMODELING PROTEIN 11); ATP binding / DNA binding / DNA-dependent ATPase/ helicase/ hydrolase, acting on acid anhydrides, in phosphorus-containing anhydrides / nucleic acid binding / nucleosome binding
At4g34000	8.19344	6.52119	1.67225	ABF3 (ABSCISIC ACID RESPONSIVE ELEMENTS-BINDING FACTOR 3); DNA binding / protein binding / transcription activator/ transcription factor
At5g27610	6.30229	4.62366	1.67864	DNA binding / transcription factor
At5g39660	8.22835	6.58279	1.64556	CDF2 (CYCLING DOF FACTOR 2); DNA binding / protein binding / transcription factor
At1g08620	8.15667	6.51228	1.64439	transcription factor
At2g31370	8.26843	6.63263	1.6358	bZIP transcription factor (POSF21)
At3g62310	8.47333	6.84535	1.62798	RNA helicase, putative
At4g18390	8.60403	7.00251	1.60151	TCP family transcription factor, putative
At5g06960	8.63994	7.04855	1.59139	OBF5 (OCS-ELEMENT BINDING FACTOR 5); DNA binding / protein binding / transcription factor
At4g16430	8.69205	7.10795	1.58409	basic helix-loop-helix (bHLH) family protein
At5g22220	7.0534	5.47726	1.57615	E2F1; DNA binding / protein binding / transcription factor
At2g19810	9.86026	8.29173	1.56853	zinc finger (CCCH-type) family protein
At4g00480	5.75193	4.13736	1.61457	myc-related transcription factor (MYC1)
At4g27430	9.18892	7.64598	1.54293	CIP7 (COP1-INTERACTING PROTEIN 7); transcription activator
At2g35920	8.4964	6.96621	1.53019	RNA helicase domain-containing protein
At5g52830	6.32597	4.71928	1.60669	WRKY27; transcription factor
At1g76510	7.71868	6.20456	1.51412	ARID/BRIGHT DNA-binding domain-containing protein
At4g00730	9.02468	7.51821	1.50647	ANL2 (ANTHOCYANINLESS 2); transcription factor/ transcription regulator
At5g65900	7.31819	5.81605	1.50214	DEAD/DEAH box helicase, putative
At1g78600	8.99736	7.49662	1.50074	LZF1 (LIGHT-REGULATED ZINC FINGER PROTEIN 1); transcription factor/ zinc ion binding
At4g04890	8.39013	6.89152	1.49861	PDF2 (PROTODERMAL FACTOR 2); DNA binding / transcription factor
At1g60830	9.58112	8.09278	1.48834	U2 snRNP auxiliary factor large subunit, putative
At1g29940	8.34736	6.87485	1.47252	NRPA2; DNA binding / DNA-directed RNA polymerase/ ribonucleoside binding
At5g24360	8.17414	6.70784	1.4663	IRE1-1 (INOSITOL REQUIRING 1-1); ATP binding / endoribonuclease, producing 5-phosphomonoesters / RNA splicing
At5g08130	8.73993	7.28204	1.45789	BIM1; DNA binding / protein binding / transcription factor
At1g32330	7.532	6.07463	1.45737	ATHSFA1D; DNA binding / transcription factor
At3g28730	9.35052	7.89358	1.45694	ATHMG (ARABIDOPSIS THALIANA HIGH MOBILITY GROUP); transcription factor
At3g44490	8.27699	6.82045	1.45654	hda17 (histone deacetylase 17); histone deacetylase
At1g73730	7.52853	6.10112	1.4274	EIL3 (ETHYLENE-INSENSITIVE3-LIKE3); DNA binding / transcription factor
At2g02090	9.0074	7.58953	1.41787	ETL1; ATP binding / DNA binding / helicase/ nucleic acid binding
At4g32620	8.11665	6.70478	1.41187	nucleic acid binding
At5g44080	7.49162	6.08025	1.41137	bZIP transcription factor family protein
At5g04410	10.847	9.43712	1.40984	NAC2; transcription factor
At3g10800	9.84089	8.43625	1.40464	BZIP28; DNA binding / transcription factor
At5g25890	7.58893	6.18476	1.40417	IAA28 (INDOLE-3-ACETIC ACID INDUCIBLE 28); transcription factor
At3g12280	8.38754	6.99683	1.39071	RBR1 (RETINOBLASTOMA-RELATED 1); transcription factor binding
At1g31280	7.0824	5.6951	1.3873	AGO2 (argonaute 2); nucleic acid binding
At3g06480	7.32838	5.94257	1.38581	DEAD box RNA helicase, putative
At4g38000	7.22722	5.85719	1.37003	Dof-type zinc finger domain-containing protein
At1g13960	8.44071	7.07444	1.36626	WRKY4; DNA binding / transcription factor
At1g58100	8.42873	7.07252	1.3562	TCP family transcription factor, putative
At1g20920	8.07733	6.72574	1.35159	DEAD box RNA helicase, putative
At4g18020	8.05806	6.70793	1.35013	APRR2; transcription factor/ two-component response regulator
At1g28420	7.24774	5.90036	1.34738	HB-1 (homeobox-1); transcription factor
At5g25220	7.4752	6.13682	1.33839	KNAT3 (KNOTTED1-LIKE HOMEOBOX GENE 3); transcription activator/ transcription factor
At1g32750	8.16874	6.8427	1.32604	HAF01; DNA binding / histone acetyltransferase
At3g10330	7.92184	6.64174	1.28011	transcription initiation factor IIB-2 / general transcription factor TFIIB-2 (TFIIB2)
At1g69570	8.02924	6.74978	1.27946	Dof-type zinc finger domain-containing protein
At3g62420	11.8253	10.5582	1.26702	ATBZIP53 (BASIC REGION/LEUCINE ZIPPER MOTIF 53); DNA binding / protein heterodimerization/ sequence-specific DNA binding / transcription factor
At5g43130	9.11289	7.84675	1.26614	TAF4 (TBP-ASSOCIATED FACTOR 4); transcription initiation factor
At1g05230	7.76882	6.518	1.25082	HDG2 (HOMEODOMAIN GLABROUS 2); DNA binding / transcription factor
At1g79350	7.9291	6.67996	1.24914	EMB1135 (embryo defective 1135); DNA binding / protein binding / zinc ion binding
At4g17950	7.92584	6.70325	1.22259	DNA-binding family protein
At5g03740	8.2532	7.03227	1.22092	HD2C (HISTONE DEACETYLASE 2C); histone deacetylase/ nucleic acid binding / transcription repressor/ zinc ion binding
At4g11560	8.44421	7.22591	1.21829	bromo-adjacent homology (BAH) domain-containing protein
At1g07360	8.30197	7.08555	1.21642	zinc finger (CCCH-type) family protein / RNA recognition motif (RRM)-containing protein
At1g15750	10.1827	8.97929	1.20339	TPL (TOPLESS); protein binding / protein homodimerization/ transcription repressor
At1g65660	8.57613	7.37622	1.19991	SMP1 (SWELLMAP 1); nucleic acid binding / single-stranded RNA binding
At1g78080	10.623	9.42903	1.194	RAP2.4 (related to AP2 4); DNA binding / transcription factor
At2g44950	7.00281	5.83789	1.16492	HUB1 (HISTONE MONO-UBIQUITINATION 1); protein binding / protein homodimerization/ ubiquitin-protein ligase/ zinc ion binding
At5g22290	7.04008	5.88013	1.15995	anac089 (Arabidopsis NAC domain containing protein 89); transcription factor
At1g34370	10.7998	9.63991	1.15984	STOP1 (sensitive to proton rhizotoxicity 1); nucleic acid binding / transcription factor/ zinc ion binding
At3g20770	10.983	9.83275	1.1502	EIN3 (ETHYLENE-INSENSITIVE3); transcription factor
At2g37520	7.59848	6.45336	1.14512	PHD finger family protein
At1g76580	8.32545	7.18085	1.1446	transcription factor
At5g46760	8.17753	7.03463	1.1429	basic helix-loop-helix (bHLH) family protein
At5g25520	8.13972	6.99901	1.1407	transcription elongation factor-related
At3g01150	8.69035	7.54968	1.14066	PTB1 (POLYPYRIMIDINE TRACT-BINDING PROTEIN 1); RNA binding / nucleic acid binding / nucleotide binding
At3g15590	9.00629	7.8663	1.13999	DNA-binding protein, putative
At1g80070	9.76834	8.62942	1.13891	SUS2 (ABNORMAL SUSPENSOR 2); splicing factor
At2g36960	7.65599	6.52269	1.1333	TKI1 (TSL-kinase interacting protein 1); DNA binding / transcription factor
At1g25280	8.84935	7.71693	1.13242	AtTLP10 (TUBBY LIKE PROTEIN 10); phosphoric diester hydrolase/ transcription factor
At3g51120	7.88596	6.75604	1.12992	DNA binding / nucleic acid binding / protein binding / zinc ion binding
At1g20640	7.35182	6.22389	1.12793	RWP-RK domain-containing protein
At3g18520	7.26406	6.13663	1.12743	HDA15; histone deacetylase
At5g08190	7.33326	6.21027	1.12299	NF-YB12 (NUCLEAR FACTOR Y, SUBUNIT B12); DNA binding / transcription factor
At3g61970	7.08741	5.98786	1.09955	NGA2 (NGATHA2); transcription factor
At1g01040	7.91683	6.81873	1.0981	DCL1 (DICER-LIKE 1); ATP-dependent helicase/ double-stranded RNA binding / protein binding / ribonuclease III
At1g72650	7.7417	6.64656	1.09515	TRFL6 (TRF-LIKE 6); DNA binding / transcription factor
At4g16420	8.29513	7.21347	1.08167	ADA2B (HOMOLOG OF YEAST ADA2 2B); DNA binding / transcription coactivator/ transcription factor
At5g04240	7.90753	6.83163	1.0759	ELF6 (EARLY FLOWERING 6); transcription factor
At5g04940	7.37043	6.29605	1.07438	SUVH1 (SU(VAR)3-9 HOMOLOG 1); histone methyltransferase
At5g22760	7.6487	6.57897	1.06973	PHD finger family protein
At2g17410	8.4569	7.39205	1.06485	ARID/BRIGHT DNA-binding domain-containing protein
At4g34340	7.08575	6.02182	1.06393	TAF8 (TBP-ASSOCIATED FACTOR 8); DNA binding
At2g38560	8.78423	7.72091	1.06332	TFIIS (TRANSCRIPT ELONGATION FACTOR IIS); DNA binding / RNA polymerase II transcription elongation factor/ transcription factor
At4g32551	8.98241	7.92751	1.05491	LUG (LEUNIG); protein binding / protein heterodimerization/ transcription repressor
At5g13240	9.86588	8.81537	1.05051	transcription regulator
At5g10270	7.7686	6.72058	1.04803	CDKC;1 (Cyclin-dependent kinase C;1); kinase
At1g27900	7.71223	6.66866	1.04357	RNA helicase, putative
At3g53680	7.16153	6.13671	1.02483	PHD finger transcription factor, putative
At3g11960	7.34593	6.32118	1.02475	cleavage and polyadenylation specificity factor (CPSF) A subunit C-terminal domain-containing protein
At1g02080	9.59049	8.57317	1.01732	transcriptional regulator-related
At1g28520	7.23365	6.22365	1.01	VOZ1 (VASCULAR PLANT ONE ZINC FINGER PROTEIN); transcription activator
At1g04100	7.94738	6.9461	1.00128	IAA10; transcription factor
At1g49600	6.95086	7.96742	-1.01656	ATRBP47A (Arabidopsis thaliana RNA-binding protein 47a); RNA binding
At1g14685	6.86834	7.93777	-1.06943	BPC2 (BASIC PENTACYSTEINE 2); DNA binding / transcription factor
At2g33310	6.64663	7.7492	-1.10257	IAA13; transcription factor
At3g10760	6.73163	7.86857	-1.13694	myb family transcription factor
At1g19000	8.27635	9.41567	-1.13932	myb family transcription factor
At5g09240	5.86259	7.03258	-1.16999	transcriptional coactivator p15 (PC4) family protein
At3g59810	6.76427	7.94395	-1.17967	small nuclear ribonucleoprotein F, putative / U6 snRNA-associated Sm-like protein, putative / Sm protein F, putative
At1g25550	8.27701	9.46542	-1.1884	myb family transcription factor
At2g18280	7.80997	8.99949	-1.18951	AtTLP2 (TUBBY LIKE PROTEIN 2); phosphoric diester hydrolase/ transcription factor
At5g17560	8.3455	9.54357	-1.19807	BolA-like family protein
At1g64280	7.68781	9.01438	-1.32657	NPR1 (NONEXPRESSER OF PR GENES 1); protein binding / transcription activator
At1g16720	8.54097	9.90098	-1.36	HCF173 (high chlorophyll fluorescence phenotype 173); binding / catalytic/ transcription repressor
At4g13640	6.46112	7.82203	-1.36091	UNE16 (unfertilized embryo sac 16); transcription factor
At1g23400	6.53245	7.89387	-1.36142	CAF2; RNA splicing factor, transesterification mechanism
At5g28770	7.52993	8.90204	-1.37212	BZO2H3; DNA binding / protein heterodimerization/ transcription factor
At5g09850	6.7325	8.17004	-1.43754	transcription elongation factor-related
At3g15540	6.29676	7.75108	-1.45432	IAA19 (INDOLE-3-ACETIC ACID INDUCIBLE 19); transcription factor
At2g46400	7.40904	8.87112	-1.46209	WRKY46; transcription factor
At1g15550	5.5412	7.04139	-1.50019	GA3OX1 (GIBBERELLIN 3-OXIDASE 1); gibberellin 3-beta-dioxygenase/ transcription factor binding
At3g06980	6.89186	8.48476	-1.59291	DEAD/DEAH box helicase, putative
At4g39780	6.0435	7.66389	-1.6204	AP2 domain-containing transcription factor, putative
At1g66230	5.48133	7.1089	-1.62756	MYB20 (myb domain protein 20); DNA binding / transcription factor
At4g23810	7.18736	9.12308	-1.93572	WRKY53; DNA binding / protein binding / transcription activator/ transcription factor
At4g29080	5.56838	7.5068	-1.93841	PAP2 (PHYTOCHROME-ASSOCIATED PROTEIN 2); transcription factor
At4g33470	5.9593	7.89864	-1.93934	hda14 (histone deacetylase 14); histone deacetylase
At2g41940	5.96294	7.97441	-2.01146	ZFP8 (ZINC FINGER PROTEIN 8); nucleic acid binding / transcription factor/ zinc ion binding
At4g17600	7.02638	9.08138	-2.055	LIL3:1; transcription factor
At1g07640	5.24581	7.32061	-2.0748	OBP2; DNA binding / transcription factor
At1g34310	7.8087	9.94818	-2.13948	ARF12 (AUXIN RESPONSE FACTOR 12); transcription factor
At4g32800	6.21917	8.44751	-2.22834	AP2 domain-containing transcription factor TINY, putative
At3g47620	6.33895	8.61791	-2.27896	AtTCP14 (TEOSINTE BRANCHED1, CYCLOIDEA and PCF (TCP) 14); transcription factor
At5g47370	5.60479	7.9317	-2.32691	HAT2; DNA binding / transcription factor/ transcription repressor
At3g23050	6.94341	9.32088	-2.37747	IAA7 (INDOLE-3-ACETIC ACID 7); transcription factor
At2g18300	6.06382	8.44732	-2.3835	basic helix-loop-helix (bHLH) family protein
At2g02080	5.04489	7.46952	-2.42464	AtIDD4 (Arabidopsis thaliana Indeterminate(ID)-Domain 4); transcription factor
At4g24770	7.58764	10.2752	-2.6876	RBP31 (31-KDA RNA BINDING PROTEIN); RNA binding / poly(U) binding
At1g68520	6.90519	9.68252	-2.77733	zinc finger (B-box type) family protein
At5g24800	4.88969	7.68409	-2.79439	BZIP9 (BASIC LEUCINE ZIPPER 9); DNA binding / protein heterodimerization/ transcription factor
At5g08330	5.76579	8.78505	-3.01926	TCP family transcription factor, putative
At1g10200	5.66378	8.81546	-3.15168	WLIM1; transcription factor/ zinc ion binding
At3g11280	6.3597	9.55316	-3.19346	myb family transcription factor
At3g56400	6.42977	10.1329	-3.70314	WRKY70; transcription factor/ transcription repressor
At3g23030	5.62549	9.44782	-3.82233	IAA2 (INDOLE-3-ACETIC ACID INDUCIBLE 2); transcription factor
At2g17040	3.84321	7.74327	-3.90006	anac036 (Arabidopsis NAC domain containing protein 36); transcription factor
Signaling and protein kinases
At1g62400	11.7369	4.93298	6.80392	HT1 (high leaf temperature 1); kinase/ protein serine/threonine/tyrosine kinase
At1g11340	10.5263	4.75288	5.77342	S-locus lectin protein kinase family protein
At1g12480	10.6336	4.89429	5.73933	OZS1 (OZONE-SENSITIVE 1); transporter
At1g11410	11.4658	5.82991	5.63593	S-locus protein kinase, putative
At2g46070	11.7067	6.14867	5.55802	MPK12 (MITOGEN-ACTIVATED PROTEIN KINASE 12); MAP kinase/ kinase
At4g24480	10.1985	5.15664	5.04191	serine/threonine protein kinase, putative
At2g30500	11.1717	6.18037	4.99135	kinase interacting family protein
At5g53890	10.4172	5.53886	4.87836	leucine-rich repeat transmembrane protein kinase, putative
At4g14480	9.75195	5.04777	4.70417	protein kinase family protein
At2g21880	9.95039	5.43953	4.51086	ATRAB7A; GTP binding
At2g26040	9.56747	5.11667	4.45081	PYL2, ABA receptor
At2g40180	10.3668	5.98297	4.38379	ATHPP2C5; catalytic/ protein serine/threonine phosphatase
At1g26600	8.79045	4.54044	4.25001	CLE9 (CLAVATA3/ESR-RELATED 9); protein binding / receptor binding
At5g20270	11.2742	7.09925	4.17493	HHP1 (HEPTAHELICAL TRANSMEMBRANE PROTEIN1); receptor
At1g07570	11.3084	7.15743	4.15098	APK1A; kinase/ protein serine/threonine kinase
At4g33950	11.402	7.2771	4.12495	OST1 (OPEN STOMATA 1); calcium-dependent protein serine/threonine kinase/ kinase/ protein kinase
At5g07280	9.22499	5.14435	4.08064	EMS1 (EXCESS MICROSPOROCYTES1); kinase/ transmembrane receptor protein kinase
At3g24720	9.18376	5.17375	4.01	protein kinase, putative similar to TYROSINE-PROTEIN KINASE GB:P18160from [Dictyostelium discoideum]
At3g26744	11.3806	7.47514	3.90546	ICE1 (INDUCER OF CBF EXPRESSION 1); DNA binding / transcription activator/ transcription factor
At2g22240	10.5146	6.6548	3.85985	MIPS2 (MYO-INOSITOL-1-PHOSTPATE SYNTHASE 2); binding / catalytic/ inositol-3-phosphate synthase
At2g40120	8.65827	4.87413	3.78415	protein kinase family protein
At1g60630	7.8688	4.18794	3.68086	leucine-rich repeat family protein
At3g17790	10.0868	6.45372	3.63307	PAP17; acid phosphatase/ phosphatase/ protein serine/threonine phosphatase
At5g43020	8.47235	4.87683	3.59552	leucine-rich repeat transmembrane protein kinase, putative
At5g06750	10.6842	7.11566	3.56852	protein phosphatase 2C family protein / PP2C family protein
At1g78530	7.93191	4.37031	3.5616	protein kinase family protein
At1g17230	9.64497	6.11609	3.52888	ATP binding / protein binding / protein kinase/ protein serine/threonine kinase/ protein tyrosine kinase
At1g77280	8.27463	4.7479	3.52674	protein kinase family protein
At4g18950	12.4515	8.96978	3.48169	ankyrin protein kinase, putative
At5g14640	10.1119	6.64428	3.46765	SK13 (SHAGGY-LIKE KINASE 13); ATP binding / protein kinase/ protein serine/threonine kinase
At1g03440	9.47193	6.04176	3.43017	leucine-rich repeat family protein
At3g04810	8.05934	4.63013	3.42921	ATNEK2 (NIMA-RELATED KINASE 2); ATP binding / kinase/ protein kinase/ protein serine/threonine kinase
At5g57050	9.57043	6.18061	3.38982	ABI2 (ABA INSENSITIVE 2); protein serine/threonine phosphatase
At5g43040	8.40308	5.01929	3.38378	DC1 domain-containing protein
At3g14720	10.4286	7.04597	3.3826	ATMPK19; MAP kinase
At3g18040	10.3047	7.02706	3.27764	MPK9 (MAP KINASE 9); MAP kinase
At5g24270	9.20816	5.97516	3.233	SOS3 (SALT OVERLY SENSITIVE 3); calcium ion binding / calcium-dependent protein serine/threonine phosphatase
At1g80080	7.46736	4.24059	3.22677	TMM (TOO MANY MOUTHS); protein binding / receptor
At2g33050	9.45105	6.22497	3.22608	AtRLP26 (Receptor Like Protein 26); kinase/ protein binding
At5g43870	9.11482	5.91275	3.20207	phosphoinositide binding
At1g74740	8.91224	5.7986	3.11364	CPK30 (CALCIUM-DEPENDENT PROTEIN KINASE 30); calmodulin-dependent protein kinase/ kinase/ protein kinase
At4g03010	8.16574	5.10652	3.05922	leucine-rich repeat family protein
At4g37580	8.15071	5.09694	3.05376	HLS1 (HOOKLESS 1); N-acetyltransferase
At1g34210	9.57858	6.59378	2.9848	SERK2 (SOMATIC EMBRYOGENESIS RECEPTOR-LIKE KINASE 2); kinase
At1g31930	10.4714	7.6234	2.84802	XLG3 (extra-large GTP-binding protein 3); guanyl nucleotide binding / signal transducer
At2g28930	10.8038	7.99596	2.80783	APK1B; ATP binding / kinase/ protein kinase/ protein serine/threonine kinase
At5g10740	10.0559	7.24991	2.806	protein phosphatase 2C-related / PP2C-related
At5g50000	10.784	8.0042	2.7798	protein kinase, putative
At5g23720	8.00057	5.24073	2.75984	PHS1 (PROPYZAMIDE-HYPERSENSITIVE 1); phosphoprotein phosphatase/ protein tyrosine/serine/threonine phosphatase
At5g54840	9.11607	6.42129	2.69478	SGP1; GTP binding
At5g55560	7.73494	5.07017	2.66477	protein kinase family protein
At1g68050	9.52844	6.89619	2.63226	FKF1 (FLAVIN-BINDING, KELCH REPEAT, F BOX 1); signal transducer/ two-component sensor/ ubiquitin-protein ligase
At4g18700	10.6264	8.00777	2.61865	CIPK12 (CBL-INTERACTING PROTEIN KINASE 12); ATP binding / kinase/ protein kinase/ protein serine/threonine kinase
At5g42010	8.16541	5.61263	2.55278	WD-40 repeat family protein; G protein complex
At1g06840	9.15402	6.63823	2.51579	leucine-rich repeat transmembrane protein kinase, putative
At2g40940	10.3949	7.88768	2.50722	ERS1 (ETHYLENE RESPONSE SENSOR 1); ethylene binding / protein histidine kinase/ receptor
At5g63770	9.10609	6.63829	2.4678	ATDGK2 (Diacylglycerol kinase 2); diacylglycerol kinase
At3g07980	8.00583	5.58308	2.42275	MAPKKK6; ATP binding / binding / kinase/ protein kinase/ protein serine/threonine kinase/ protein tyrosine kinase
At4g39270	8.84388	6.44336	2.40052	leucine-rich repeat transmembrane protein kinase, putative
At2g27190	9.56212	7.16823	2.39389	PAP12 (PURPLE ACID PHOSPHATASE 12); acid phosphatase/ protein serine/threonine phosphatase
At5g07920	8.81666	6.43789	2.37877	DGK1 (DIACYLGLYCEROL KINASE1); calcium ion binding / diacylglycerol kinase
At5g01950	9.32696	6.99033	2.33663	ATP binding / kinase/ protein serine/threonine kinase
At5g01700	7.22085	4.92179	2.29906	protein phosphatase 2C, putative / PP2C, putative
At3g62260	9.33711	7.06116	2.27595	protein phosphatase 2C, putative / PP2C, putative
At4g35470	11.0263	8.75793	2.26834	leucine-rich repeat family protein
At5g40540	9.21628	6.95011	2.26617	protein kinase, putative
At4g26080	11.2795	9.03694	2.24254	ABI1 (ABA INSENSITIVE 1); calcium ion binding / protein serine/threonine phosphatase
At2g34650	8.64014	6.39884	2.2413	PID (PINOID); kinase/ protein kinase/ protein serine/threonine kinase
At3g09010	9.25901	7.08839	2.17062	protein kinase family protein
At2g39360	10.0633	7.9018	2.16152	protein kinase family protein
At4g37590	9.19653	7.03711	2.15942	NPY5 (NAKED PINS IN YUC MUTANTS 5); protein binding / signal transducer
At1g01560	10.5284	8.36979	2.15864	ATMPK11; MAP kinase/ kinase
At3g08730	9.69841	7.57222	2.12619	PK1 (PROTEIN-SERINE KINASE 1); kinase/ protein binding / protein kinase/ protein serine/threonine kinase
At1g05100	7.93683	5.84438	2.09245	MAPKKK18; ATP binding / kinase/ protein kinase/ protein serine/threonine kinase
At5g57610	8.73861	6.64639	2.09222	protein kinase family protein
At3g21700	7.90581	5.83853	2.06728	SGP2; GTP binding
At3g22104	8.93679	6.88345	2.05335	phototropic-responsive NPH3 protein-related
At4g33240	9.0145	6.9974	2.01711	1-phosphatidylinositol-4-phosphate 5-kinase/ ATP binding / phosphatidylinositol phosphate kinase/ protein binding / zinc ion binding
At1g03590	9.76454	7.74921	2.01534	catalytic/ protein serine/threonine phosphatase
At4g35500	7.50585	5.49273	2.01313	protein kinase family protein
At5g67440	8.37782	6.39501	1.98282	NPY3 (NAKED PINS IN YUC MUTANTS 3); protein binding / signal transducer
At4g03960	8.29412	6.33729	1.95683	tyrosine specific protein phosphatase family protein
At4g31860	10.5591	8.60887	1.95027	protein phosphatase 2C, putative / PP2C, putative
At4g03260	9.87503	8.00732	1.86771	leucine-rich repeat family protein
At1g13350	8.97845	7.11104	1.86741	protein kinase family protein
At4g38810	10.4987	8.64905	1.84964	calcium-binding EF hand family protein
At2g23450	10.5871	8.76762	1.81948	protein kinase family protein
At1g72970	7.48767	5.6683	1.81937	HTH (HOTHEAD); FAD binding / aldehyde-lyase/ mandelonitrile lyase
At3g58640	9.63854	7.841	1.79754	protein kinase family protein
At4g36140	7.04001	5.25567	1.78434	disease resistance protein (TIR-NBS-LRR class), putative
At4g32300	9.92675	8.15307	1.77369	SD2-5 (S-DOMAIN-2 5); carbohydrate binding / kinase/ protein kinase
At3g10550	7.2367	5.47454	1.76216	phosphatase/ protein tyrosine phosphatase
At2g19130	10.2778	8.52253	1.75528	S-locus lectin protein kinase family protein
At3g01490	9.06995	7.32857	1.74138	protein kinase, putative
At5g53570	9.14607	7.40697	1.7391	RabGAP/TBC domain-containing protein
At3g03950	9.33861	7.61866	1.71994	protein binding. calcium-mediated signaling
At3g52890	7.03767	5.34189	1.69578	KIPK (KCBP-interacting protein kinase); kinase/ protein binding / protein kinase
At5g10480	9.72183	8.05453	1.6673	PAS2 (PASTICCINO 2); enoyl-CoA hydratase/ protein tyrosine phosphatase
At2g33700	8.34563	6.73239	1.61325	protein phosphatase 2C, putative / PP2C, putative
At3g53930	7.64313	6.03544	1.60769	protein kinase family protein
At1g07870	8.44257	6.83585	1.60672	protein kinase family protein
At2g48010	8.73419	7.15774	1.57645	RKF3 (RECEPTOR-LIKE KINASE IN IN FLOWERS 3); kinase/ receptor signaling protein serine/threonine kinase
At5g62880	8.70665	7.14022	1.56643	ARAC10; GTP binding
At2g32800	10.5017	8.94344	1.55824	AP4.3A; ATP binding / protein kinase/ protein serine/threonine kinase/ protein tyrosine kinase
At2g30740	8.00629	6.45928	1.54701	serine/threonine protein kinase, putative
At3g51990	7.88084	6.33659	1.54426	protein kinase family protein
At3g05990	8.5498	7.01541	1.53439	leucine-rich repeat family protein
At5g27320	7.29803	5.77552	1.52251	GID1C (GA INSENSITIVE DWARF1C); hydrolase
At4g38350	8.5154	6.99691	1.51849	hedgehog receptor
At1g48090	8.75488	7.24131	1.51356	phosphoinositide binding
At3g08720	9.09951	7.61635	1.48316	S6K2 (ARABIDOPSIS THALIANA SERINE/THREONINE PROTEIN KINASE 2); kinase/ protein kinase
At4g17530	11.2575	9.79165	1.46582	ATRAB1C; GTP binding
At4g35750	11.6827	10.2409	1.44176	Rho-GTPase-activating protein-related
At1g70740	8.41914	6.9809	1.43825	protein kinase family protein
At2g35170	7.3141	5.90135	1.41275	MORN (Membrane Occupation and Recognition Nexus) repeat-containing protein /phosphatidylinositol-4-phosphate 5-kinase-related
At3g43230	9.68134	8.27359	1.40775	zinc finger (FYVE type) family protein
At5g64930	9.40993	8.01134	1.39859	CPR5 (CONSTITUTIVE EXPRESSION OF PR GENES 5)
At1g07630	8.6362	7.24865	1.38755	PLL5; catalytic/ protein serine/threonine phosphatase
At4g01370	10.5934	9.22072	1.37265	ATMPK4 (ARABIDOPSIS THALIANA MAP KINASE 4); MAP kinase/ kinase
At5g15930	9.05378	7.68756	1.36622	PAM1 (plant adhesion molecule 1); RAB GTPase activator
At2g45590	7.60556	6.25095	1.35461	protein kinase family protein
At1g73460	7.75826	6.4187	1.33955	protein kinase family protein
At3g50530	8.01308	6.68172	1.33136	CRK (CDPK-related kinase); ATP binding / calcium ion binding / calcium-dependent protein serine/threonine phosphatase/ kinase/ protein kinase/ protein serine/threonine kinase
At3g61160	7.37072	6.05089	1.31982	shaggy-related protein kinase beta / ASK-beta (ASK2)
At2g46340	9.45828	8.14278	1.3155	SPA1 (SUPPRESSOR OF PHYA-105 1); protein binding / signal transducer
At1g79630	7.72804	6.45204	1.27599	protein phosphatase 2C family protein / PP2C family protein
At3g12200	8.50541	7.24876	1.25665	AtNek7 (NIMA-related kinase7); ATP binding / kinase/ protein kinase/ protein serine/threonine kinase/ protein tyrosine kinase
At4g24400	9.05243	7.81638	1.23605	CIPK8 (CBL-INTERACTING PROTEIN KINASE 8); kinase/ protein kinase
At5g49230	8.91794	7.70148	1.21645	HRB1 (HYPERSENSITIVE TO RED AND BLUE); protein binding
At4g24740	8.86161	7.66305	1.19856	AFC2 (ARABIDOPSIS FUS3-COMPLEMENTING GENE 2); kinase/ protein kinase
At1g66750	8.04804	6.86994	1.1781	CAK4 (CDK-ACTIVATING KINASE 4); kinase/ protein binding / protein serine/threonine kinase
At1g52280	8.80443	7.64409	1.16035	AtRABG3d (Arabidopsis Rab GTPase homolog G3d); GTP binding
At4g23050	8.18812	7.02799	1.16012	protein kinase, putative
At5g36250	8.534	7.38293	1.15106	protein phosphatase 2C, putative / PP2C, putative
At3g28690	8.46943	7.33235	1.13708	protein kinase, putative
At1g22870	7.00284	5.87164	1.1312	protein kinase family protein
At3g15220	7.72393	6.60705	1.11688	protein kinase, putative
At3g51630	8.07393	6.95966	1.11426	WNK5 (WITH NO LYSINE (K) KINASE 5); protein kinase
At5g44290	8.83335	7.73134	1.10201	protein kinase family protein
At5g60550	8.41621	7.32683	1.08938	GRIK2 (GEMINIVIRUS REP INTERACTING KINASE 2); kinase
At1g65580	9.18518	8.09644	1.08874	FRA3 (FRAGILE FIBER3); inositol or phosphatidylinositol phosphatase
At3g15880	9.02334	7.93523	1.0881	WISP2; protein binding
At3g11410	9.59208	8.51009	1.08199	PP2CA (ARABIDOPSIS THALIANA PROTEIN PHOSPHATASE 2CA); protein binding / protein serine/threonine phosphatase
At3g25840	8.10708	7.03745	1.06964	protein kinase family protein
At1g69260	7.20479	6.13921	1.06559	AFP1 (ABI FIVE BINDING PROTEIN)
At3g14270	8.38268	7.32064	1.06205	phosphatidylinositol-4-phosphate 5-kinase family protein
At2g28320	8.24129	7.18003	1.06126	pleckstrin homology (PH) domain-containing protein / lipid-binding START domain-containing protein
At1g71010	8.6526	7.5929	1.0597	phosphatidylinositol-4-phosphate 5-kinase family protein
At4g18800	7.40882	6.35633	1.0525	ATRABA1D (ARABIDOPSIS RAB GTPASE HOMOLOG A1D); GTP binding
At4g13020	8.71524	7.66578	1.04946	MHK; ATP binding / kinase/ protein kinase/ protein serine/threonine kinase
At4g11330	9.75558	8.72215	1.03342	ATMPK5 (MAP KINASE 5); MAP kinase/ kinase
At4g11800	8.41323	7.38184	1.03139	hydrolase/ protein serine/threonine phosphatase
At5g02800	8.4145	7.38932	1.02518	protein kinase family protein
At1g67890	7.85739	6.84886	1.00854	protein kinase family protein
At1g65190	7.68248	8.782	-1.09952	protein kinase family protein
At4g12720	10.5063	11.6655	-1.15922	NUDT7; ADP-ribose diphosphatase/ NAD or NADH binding / hydrolase/ nucleoside-diphosphatase/ protein homodimerization
At3g51550	9.0492	10.2185	-1.16925	FER (FERONIA); kinase/ protein kinase
At2g20630	9.55372	10.7651	-1.21136	protein phosphatase 2C, putative / PP2C, putative
At3g48090	6.38884	7.61828	-1.22944	EDS1 (enhanced disease susceptibility 1); lipase/ signal transducer/ triacylglycerol lipase
At4g33500	6.27455	7.56404	-1.28949	protein phosphatase 2C-related / PP2C-related
At2g24150	7.41831	8.76334	-1.34503	HHP3 (heptahelical protein 3); receptor
At5g58120	7.08159	8.43331	-1.35173	disease resistance protein (TIR-NBS-LRR class), putative
At2g47590	6.59674	7.97808	-1.38134	PHR2 (photolyase/blue-light receptor 2); DNA photolyase
At5g11250	5.73248	7.13172	-1.39925	disease resistance protein (TIR-NBS-LRR class), putative
At5g47070	7.67251	9.07716	-1.40465	protein kinase, putative
At1g75820	7.33004	8.74348	-1.41344	CLV1 (CLAVATA 1); ATP binding / kinase/ protein serine/threonine kinase/ receptor signaling protein serine/threonine kinase
At2g13790	8.71424	10.1409	-1.42666	SERK4 (SOMATIC EMBRYOGENESIS RECEPTOR-LIKE KINASE 4); protein binding / protein kinase/ transmembrane receptor protein serine/threonine kinase
At1g18080	9.03974	10.4694	-1.4297	ATARCA/RACK1A; nucleotide binding
At1g31190	7.31576	8.76349	-1.44773	IMPL1 (MYO-INOSITOL MONOPHOSPHATASE LIKE 1); 3(2),5-bisphosphate nucleotidase/ inositol or phosphatidylinositol phosphatase/ inositol-1(or 4)-monophosphatase
At5g65700	6.4451	7.89443	-1.44932	BAM1 (BARELY ANY MERISTEM 1); ATP binding / kinase/ protein serine/threonine kinase
At2g26980	7.42984	8.88472	-1.45488	CIPK3 (CBL-INTERACTING PROTEIN KINASE 3); kinase/ protein kinase/ protein serine/threonine kinase
At4g27800	8.83443	10.3191	-1.48466	protein phosphatase 2C PPH1 / PP2C PPH1 (PPH1)
At3g16800	5.84943	7.34563	-1.49619	protein phosphatase 2C, putative / PP2C, putative
At5g08650	7.39245	8.97254	-1.58009	GTP-binding protein LepA, putative
At1g10940	6.6862	8.30578	-1.61958	SNRK2.4 (SNF1-RELATED PROTEIN KINASE 2.4); kinase
At5g38990	7.77541	9.404	-1.62859	protein kinase family protein
At5g12150	7.33308	9.04724	-1.71415	pleckstrin homology (PH) domain-containing protein / RhoGAP domain-containing protein
At1g66150	8.07402	9.82632	-1.7523	TMK1 (TRANSMEMBRANE KINASE 1); transmembrane receptor protein serine/threonine kinase
At4g33680	7.76515	9.52051	-1.75536	AGD2 (ABERRANT GROWTH AND DEATH 2); L,L-diaminopimelate aminotransferase/ transaminase
At5g03300	7.31554	9.09569	-1.78015	ADK2 (ADENOSINE KINASE 2); adenosine kinase/ copper ion binding / kinase
At2g16600	9.18123	10.9651	-1.78384	ROC3; peptidyl-prolyl cis-trans isomerase
At3g24550	7.80164	9.61652	-1.81488	ATPERK1 (PROLINE EXTENSIN-LIKE RECEPTOR KINASE 1); ATP binding / protein kinase
At2g16430	6.50339	8.34586	-1.84248	PAP10 (PURPLE ACID PHOSPHATASE 10); acid phosphatase/ protein serine/threonine phosphatase
At5g63980	6.52523	8.38833	-1.86311	SAL1; 3(2),5-bisphosphate nucleotidase/ inositol or phosphatidylinositol phosphatase
At2g07180	7.41013	9.27717	-1.86704	protein kinase, putative
At1g69730	6.606	8.48411	-1.8781	protein kinase family protein
At3g05490	7.86443	9.76669	-1.90226	RALFL22 (ralf-like 22); signal transducer
At2g15080	5.47371	7.4352	-1.96149	AtRLP19 (Receptor Like Protein 19); kinase/ protein binding
At5g01020	6.98804	8.95454	-1.9665	protein kinase family protein
At4g23200	6.28079	8.29669	-2.0159	protein kinase family protein
At4g20360	10.274	12.3568	-2.08281	ATRABE1B (ARABIDOPSIS RAB GTPASE HOMOLOG E1B); GTP binding / GTPase/ translation elongation factor
At4g26070	6.13668	8.23258	-2.0959	MEK1 (MAP KINASE/ ERK KINASE 1); MAP kinase kinase/ kinase/ protein binding
At4g23290	5.57327	7.68106	-2.10779	protein kinase family protein
At1g52290	6.12054	8.26313	-2.14259	protein kinase family protein
At4g01330	5.8092	8.00362	-2.19443	ATP binding / kinase/ protein kinase/ protein serine/threonine kinase/ protein tyrosine kinase
At3g50950	8.28785	10.5094	-2.22153	disease resistance protein (CC-NBS-LRR class), putative
At1g72940	6.25968	8.51723	-2.25755	disease resistance protein (TIR-NBS class), putative
At4g01900	6.07078	8.38654	-2.31575	GLB1 (GLNB1 HOMOLOG); acetylglutamate kinase regulator
At1g72900	6.1713	8.51278	-2.34148	disease resistance protein (TIR-NBS class), putative
At3g44630	6.2247	8.61294	-2.38824	disease resistance protein RPP1-WsB-like (TIR-NBS-LRR class), putative
At5g63310	7.21994	9.64656	-2.42662	NDPK2 (NUCLEOSIDE DIPHOSPHATE KINASE 2); ATP binding / nucleoside diphosphate kinase/ protein binding
At4g11890	5.51237	7.95823	-2.44586	protein kinase family protein
At5g25440	7.31567	9.86936	-2.55369	protein kinase family protein
At1g16260	5.83277	8.42657	-2.5938	protein kinase family protein
At4g23140	5.51473	8.1382	-2.62347	CRK6 (CYSTEINE-RICH RLK 6); kinase
At1g66880	4.77224	7.45202	-2.67978	serine/threonine protein kinase family protein
At5g41740	5.76145	8.56725	-2.8058	disease resistance protein (TIR-NBS-LRR class), putative
At5g58670	5.65643	8.47368	-2.81725	PLC1 (PHOSPHOLIPASE C 1); phospholipase C
At5g45820	4.55315	7.4555	-2.90235	CIPK20 (CBL-INTERACTING PROTEIN KINASE 20); kinase/ protein serine/threonine kinase
At2g34930	5.4468	8.36951	-2.92272	disease resistance family protein
At1g49750	6.86564	10.2527	-3.38708	leucine-rich repeat family protein
At4g19530	6.03828	9.44593	-3.40766	disease resistance protein (TIR-NBS-LRR class), putative
At5g23060	6.89963	10.3771	-3.47742	CaS (Calcium sensing receptor)
At1g74670	3.4014	7.74479	-4.3434	gibberellin-responsive protein, putative
At1g35710	4.21526	8.7978	-4.58253	leucine-rich repeat transmembrane protein kinase, putative
At1g72930	5.16731	10.4574	-5.29005	TIR (TOLL/INTERLEUKIN-1 RECEPTOR-LIKE); transmembrane receptor
At1g21250	5.01561	10.345	-5.32943	WAK1 (CELL WALL-ASSOCIATED KINASE); kinase
At3g45860	4.37619	9.91764	-5.54146	receptor-like protein kinase, putative
Transporters
At3g25620	11.2611	5.43266	5.82841	ABC transporter family protein
At3g53720	12.4306	6.65579	5.77481	ATCHX20 (CATION/H+ EXCHANGER 20); monovalent cation:proton antiporter/ sodium:hydrogen antiporter
At4g18050	9.92894	4.24002	5.68892	PGP9 (P-GLYCOPROTEIN 9); ATPase, coupled to transmembrane movement of substances
At1g24400	10.6781	5.41623	5.26189	LHT2 (LYSINE HISTIDINE TRANSPORTER 2); acidic amino acid transmembrane transporter/ amino acid transmembrane transporter/ neutral amino acid transmembrane transporter
At3g47750	9.02439	3.79355	5.23083	ABCA4 (ATP BINDING CASSETTE SUBFAMILY A4); ATPase, coupled to transmembrane movement of substances / transporter
At3g52310	10.6866	5.47271	5.21393	ABC transporter family protein
At4g18290	9.91044	4.80421	5.10623	KAT2 (POTASSIUM CHANNEL IN ARABIDOPSIS THALIANA 2); cyclic nucleotide binding / inward rectifier potassium channel
At2g29940	9.35916	4.31247	5.04669	PDR3 (PLEIOTROPIC DRUG RESISTANCE 3); ATPase, coupled to transmembrane movement of substances
At5g46240	10.367	5.64182	4.72517	KAT1 (POTASSIUM CHANNEL IN ARABIDOPSIS THALIANA 1); cyclic nucleotide binding / inward rectifier potassium channel
At2g47000	9.801	5.09032	4.71068	ABCB4 (ATP BINDING CASSETTE SUBFAMILY B4); ATPase, coupled to transmembrane movement of substances / xenobiotic-transporting ATPase
At5g37500	9.29008	4.6907	4.59938	GORK (GATED OUTWARDLY-RECTIFYING K+ CHANNEL); cyclic nucleotide binding / inward rectifier potassium channel/ outward rectifier potassium channel
At2g24520	10.2776	5.98195	4.2957	AHA5 (Arabidopsis H(+)-ATPase 5); ATPase
At2g28260	9.21009	4.91525	4.29484	ATCNGC15; calmodulin binding / cation channel/ cyclic nucleotide binding
At1g74810	8.91102	4.7999	4.11113	BOR5; anion exchanger
At1g28010	9.01583	5.05732	3.95852	PGP14 (P-GLYCOPROTEIN 14); ATPase, coupled to transmembrane movement of substances
At3g55130	11.4903	7.74553	3.74477	ATWBC19 (White-Brown Complex homolog 19); ATPase, coupled to transmembrane movement of substances
At4g22790	9.27481	5.5654	3.70942	MATE efflux family protein
At4g29140	8.32386	4.70619	3.61767	MATE efflux protein-related
At3g05030	9.71046	6.09297	3.6175	NHX2 (SODIUM HYDROGEN EXCHANGER 2); sodium ion transmembrane transporter/ sodium:hydrogen antiporter
At5g15240	8.69912	5.14187	3.55725	amino acid transporter family protein
At3g55110	8.88837	5.36792	3.52045	ABC transporter family protein
At2g39350	10.4785	7.20934	3.26914	ABC transporter family protein
At1g17840	11.1552	7.91857	3.23658	WBC11 (WHITE-BROWN COMPLEX HOMOLOG PROTEIN 11); ATPase, coupled to transmembrane movement of substances / fatty acid transporter
At2g38940	8.27422	5.10593	3.16829	ATPT2 (ARABIDOPSIS THALIANA PHOSPHATE TRANSPORTER 2); carbohydrate transmembrane transporter/ inorganic phosphate transmembrane transporter/ phosphate transmembrane transporter/ sugar:hydrogen symporter
At5g49990	8.63393	5.48316	3.15076	xanthine/uracil permease family protein
At4g18910	10.5334	7.39119	3.14223	NIP1;2 (NOD26-LIKE INTRINSIC PROTEIN 1;2); arsenite transmembrane transporter/ water channel
At5g44110	9.13627	6.03242	3.10385	POP1; transporter
At3g23560	9.21791	6.25963	2.95828	ALF5 (ABERRANT LATERAL ROOT FORMATION 5); antiporter/ drug transporter/ transporter
At3g28960	8.02165	5.10121	2.92044	amino acid transporter family protein
At3g02850	7.38914	4.49471	2.89443	SKOR; cyclic nucleotide binding / inward rectifier potassium channel/ outward rectifier potassium channel
At1g51500	11.2359	8.51072	2.72519	CER5 (ECERIFERUM 5); ATPase, coupled to transmembrane movement of substances
At2g13610	8.94674	6.23473	2.71201	ABC transporter family protein
At2g36380	10.5036	7.87464	2.62891	PDR6; ATPase, coupled to transmembrane movement of substances
At1g63010	10.9624	8.36751	2.59486	SPX (SYG1/Pho81/XPR1) domain-containing protein
At3g47420	9.06623	6.5225	2.54373	glycerol-3-phosphate transporter, putative / glycerol 3-phosphate permease, putative
At1g03905	7.71876	5.21736	2.5014	ABC transporter family protein
At4g03320	8.91823	6.43989	2.47834	tic20-IV (TRANSLOCON AT THE INNER ENVELOPE MEMBRANE OF CHLOROPLASTS 20-IV)
At1g78000	8.69844	6.22837	2.47007	SULTR1;2 (SULFATE TRANSPORTER 1;2); sulfate transmembrane transporter
At5g17850	10.3781	7.91314	2.46494	cation exchanger, putative (CAX8)
At2g26910	10.708	8.27425	2.43375	PDR4 (PLEIOTROPIC DRUG RESISTANCE 4); ATPase, coupled to transmembrane movement of substances
At5g06530	11.5107	9.0857	2.42502	ABC transporter family protein
At4g25960	9.43175	7.01554	2.41621	PGP2 (P-GLYCOPROTEIN 2); ATPase, coupled to transmembrane movement of substances
At3g23430	7.77972	5.38588	2.39384	PHO1 (phosphate 1)
At5g24380	8.87803	6.54823	2.3298	YSL2 (YELLOW STRIPE LIKE 2); oligopeptide transporter
At3g21250	7.73686	5.45088	2.28599	ATMRP6; ATPase, coupled to transmembrane movement of substances
At3g54820	8.30005	6.10842	2.19162	PIP2;5 (PLASMA MEMBRANE INTRINSIC PROTEIN 2;5); water channel
At3g47730	9.53569	7.35349	2.18219	ATATH1; ATPase, coupled to transmembrane movement of substances / transporter
At3g19930	11.9427	9.76788	2.17484	STP4 (SUGAR TRANSPORTER 4); carbohydrate transmembrane transporter/ monosaccharide:hydrogen symporter
At5g51050	8.86159	6.80521	2.05638	mitochondrial substrate carrier family protein
At3g22910	8.02312	5.96969	2.05343	calcium-transporting ATPase, plasma membrane-type, putative / Ca(2+)-ATPase, putative (ACA13)
At3g10960	7.95865	5.94112	2.01752	xanthine/uracil permease family protein
At4g27940	8.22254	6.22311	1.99942	mitochondrial substrate carrier family protein
At1g60160	9.21658	7.23484	1.98174	potassium transporter family protein
At5g10820	8.7039	6.73007	1.97383	integral membrane transporter family protein
At5g13750	9.39784	7.46526	1.93258	ZIFL1 (ZINC INDUCED FACILITATOR-like 1); tetracycline:hydrogen antiporter
At2g34660	8.95829	7.0289	1.92939	ATMRP2 (ARABIDOPSIS THALIANA MULTIDRUG RESISTANCE-ASSOCIATED PROTEIN 2); ATPase, coupled to transmembrane movement of substances
At1g69850	9.68373	7.7599	1.92384	ATNRT1:2 (ARABIDOPSIS THALIANA NITRATE TRANSPORTER 1:2); calcium ion binding / transporter
At3g51670	10.857	8.95406	1.90292	SEC14 cytosolic factor family protein / phosphoglyceride transfer family protein
At1g42540	8.00568	6.13313	1.87255	ATGLR3.3; intracellular ligand-gated ion channel
At1g25500	7.48989	5.65766	1.83224	choline transporter-related
At3g48850	7.75908	5.94281	1.81627	mitochondrial phosphate transporter, putative
At1g44750	9.216	7.53934	1.67666	ATPUP11; purine transmembrane transporter
At4g01660	8.5463	6.92325	1.62305	ATABC1 (ARABIDOPSIS THALIANA ABC TRANSPORTER 1); transporter
At5g02270	8.2012	6.5783	1.6229	ATNAP9; transporter
At5g11230	7.45426	5.84842	1.60584	organic anion transmembrane transporter
At1g79610	8.49762	6.91331	1.58432	sodium proton exchanger, putative (NHX6)
At1g04120	8.33231	6.76841	1.5639	ATMRP5; ATPase, coupled to transmembrane movement of substances / sulfonylurea receptor
At1g71330	8.21424	6.65459	1.55965	ATNAP5; ATPase, coupled to transmembrane movement of substances / transporter
At5g47730	9.2918	7.75732	1.53448	SEC14 cytosolic factor, putative / polyphosphoinositide-binding protein, putative
At1g30400	10.0548	8.54101	1.51378	MRP1 (ARABIDOPSIS THALIANA MULTIDRUG RESISTANCE-ASSOCIATED PROTEIN 1); ATPase, coupled to transmembrane movement of substances / xenobiotic-transporting ATPase
At5g54800	8.68918	7.19339	1.49578	GPT1; antiporter/ glucose-6-phosphate transmembrane transporter
At1g12110	11.69	10.2133	1.47672	NRT1.1; nitrate transmembrane transporter/ transporter
At1g21460	8.51796	7.05228	1.46568	nodulin MtN3 family protein
At3g05290	8.81987	7.35945	1.46043	PNC1 (PEROXISOMAL ADENINE NUCLEOTIDE CARRIER 1); ADP transmembrane transporter/ ATP transmembrane transporter/ binding
At3g17700	8.73095	7.27382	1.45712	CNBT1 (CYCLIC NUCLEOTIDE-BINDING TRANSPORTER 1); calmodulin binding / cyclic nucleotide binding / ion channel
At1g67300	8.85671	7.42113	1.43558	hexose transporter, putative
At3g25610	9.75471	8.34068	1.41403	haloacid dehalogenase-like hydrolase family protein
At1g60960	8.22889	6.83569	1.39321	IRT3; cation transmembrane transporter/ metal ion transmembrane transporter
At5g49890	9.03128	7.65164	1.37963	CLC-C (CHLORIDE CHANNEL C); anion channel/ voltage-gated chloride channel
At1g76520	10.5222	9.1966	1.32561	auxin efflux carrier family protein
At1g55730	7.82051	6.49708	1.32343	ATCAX5; calcium:cation antiporter/ cation:cation antiporter
At5g51710	7.81506	6.52208	1.29298	KEA5; potassium ion transmembrane transporter/ potassium:hydrogen antiporter
At2g34960	7.3673	6.07666	1.29065	CAT5 (CATIONIC AMINO ACID TRANSPORTER 5); L-glutamate transmembrane transporter/ L-lysine transmembrane transporter/ arginine transmembrane transporter/ cationic amino acid transmembrane transporter
At4g00900	7.07074	5.7981	1.27264	ECA2 (ER-TYPE CA2+-ATPASE 2); calcium-transporting ATPase
At3g19640	9.19785	7.94869	1.24916	magnesium transporter CorA-like family protein (MRS2-3)
At4g00630	8.33388	7.10432	1.22956	KEA2; potassium ion transmembrane transporter/ potassium:hydrogen antiporter
At5g39040	8.58895	7.36224	1.22671	ATTAP2; ATPase, coupled to transmembrane movement of substances / transporter
At2g18960	12.4177	11.2058	1.21188	AHA1 (ARABIDOPSIS H+ ATPASE 1); ATPase/ hydrogen-exporting ATPase, phosphorylative mechanism / protein binding
At2g16640	8.75751	7.57123	1.18627	TOC132 (MULTIMERIC TRANSLOCON COMPLEX IN THE OUTER ENVELOPE MEMBRANE 132); transmembrane receptor
At1g79820	8.0331	6.84915	1.18394	SGB1 (SUPPRESSOR OF G PROTEIN BETA1); carbohydrate transmembrane transporter/ sugar:hydrogen symporter
At4g39850	8.62671	7.45039	1.17633	PXA1 (PEROXISOMAL ABC TRANSPORTER 1); ATPase, coupled to transmembrane movement of substances
At2g23980	8.19065	7.03769	1.15297	ATCNGC6; CYCLIC NUCLEOTIDE GATED CHANNEL 6; calmodulin binding
At1g11260	12.6447	11.5098	1.13493	STP1 (SUGAR TRANSPORTER 1); carbohydrate transmembrane transporter/ sugar:hydrogen symporter
At2g40090	7.77163	6.64498	1.12665	ATATH9; transporter
At1g14560	7.42217	6.36408	1.05809	mitochondrial substrate carrier family protein
At4g17550	7.63166	6.57454	1.05712	transporter-related
At2g47830	7.27273	6.2348	1.03794	cation efflux family protein / metal tolerance protein, putative (MTPc1)
At3g11900	9.49148	8.45705	1.03443	ANT1 (AROMATIC AND NEUTRAL TRANSPORTER 1); amino acid transmembrane transporter/ aromatic amino acid transmembrane transporter/ neutral amino acid transmembrane transporter
At1g80310	8.87036	7.84202	1.02833	sulfate transmembrane transporter
At4g33520	6.94428	7.96464	-1.02036	PAA1 (P-TYPE ATP-ASE 1); ATPase, coupled to transmembrane movement of ions, phosphorylative mechanism / copper ion transmembrane transporter
At2g26900	8.36515	9.39447	-1.02933	bile acid:sodium symporter family protein
At1g58200	8.47314	9.54424	-1.0711	MSL3 (MscS-LIKE 3); ion channel
At5g46800	8.5176	9.62118	-1.10358	BOU (A BOUT DE SOUFFLE); binding / transporter
At3g17650	6.37191	7.4935	-1.12159	YSL5 (YELLOW STRIPE LIKE 5); oligopeptide transporter
At2g01320	6.98205	8.11951	-1.13747	ABC transporter family protein
At1g01620	9.72093	10.8754	-1.15449	PIP1C (PLASMA MEMBRANE INTRINSIC PROTEIN 1C); water channel
At4g39460	7.28402	8.4501	-1.16608	SAMC1 (S-ADENOSYLMETHIONINE CARRIER 1); S-adenosylmethionine transmembrane transporter/ binding
At1g54730	5.78753	7.03845	-1.25092	sugar transporter, putative
At5g64290	7.72261	8.97568	-1.25307	DIT2.1 (DICARBOXYLATE TRANSPORT 2.1); oxoglutarate:malate antiporter
At2g18710	8.01758	9.28928	-1.2717	SCY1 (SecY Homolog 1); P-P-bond-hydrolysis-driven protein transmembrane transporter
At2g01110	7.84661	9.14903	-1.30242	APG2 (ALBINO AND PALE GREEN 2); proton motive force dependent protein transmembrane transporter
At5g17630	6.60869	7.91735	-1.30866	glucose-6-phosphate/phosphate translocator, putative
At4g24920	9.57241	10.9393	-1.36691	protein transport protein SEC61 gamma subunit, putative
At5g64280	6.35881	7.73494	-1.37614	DiT2.2 (dicarboxylate transporter 2.2); oxoglutarate:malate antiporter
At1g66240	9.12037	10.5113	-1.39093	ATX1 (ARABIDOPSIS HOMOLOG OF ANTI-OXIDANT 1); metal ion binding; heavy metal transport
At5g16150	8.89423	10.3249	-1.43064	PGLCT (PLASTIDIC GLC TRANSLOCATOR); carbohydrate transmembrane transporter/ sugar:hydrogen symporter
At2g02810	6.17866	7.64973	-1.47106	UTR1 (UDP-GALACTOSE TRANSPORTER 1); UDP-galactose transmembrane transporter/ UDP-glucose transmembrane transporter/ pyrimidine nucleotide sugar transmembrane transporter
At1g78560	6.51334	8.00216	-1.48881	bile acid:sodium symporter family protein
At2g37920	5.91275	7.41045	-1.4977	emb1513 (embryo defective 1513); copper ion transmembrane transporter
At4g10770	5.75372	7.25792	-1.50419	OPT7 (OLIGOPEPTIDE TRANSPORTER 7); oligopeptide transporter
At1g56510	6.63414	8.17281	-1.53868	WRR4 (WHITE RUST RESISTANCE 4); ATP binding / nucleoside-triphosphatase/ nucleotide binding / transmembrane receptor
At1g01790	7.96436	9.50335	-1.53898	KEA1 (K EFFLUX ANTIPORTER 1); potassium ion transmembrane transporter/ potassium:hydrogen antiporter
At5g46110	11.3343	12.88	-1.54564	APE2 (ACCLIMATION OF PHOTOSYNTHESIS TO ENVIRONMENT 2); antiporter/ triose-phosphate transmembrane transporter
At1g61790	8.52436	10.1208	-1.59643	OST3/OST6 family protein
At5g62890	6.89024	8.49775	-1.60752	permease, putative
At2g46450	5.7535	7.39506	-1.64157	ATCNGC12; cation channel/ cyclic nucleotide binding / ion channel
At1g43310	7.28817	8.96595	-1.67779	triose phosphate/phosphate translocator-related
At5g61520	6.32258	8.04434	-1.72176	hexose transporter, putative
At1g80760	5.24452	7.00569	-1.76117	NIP6;1 (NOD26-LIKE INTRINSIC PROTEIN 6;1); boron transporter/ glycerol transmembrane transporter/ urea transmembrane transporter/ water channel/ water transporter
At1g80050	5.511	7.27604	-1.76504	APT2 (ADENINE PHOSPHORIBOSYL TRANSFERASE 2); adenine phosphoribosyltransferase/ phosphate transmembrane transporter
At4g14870	6.94212	8.71157	-1.76946	P-P-bond-hydrolysis-driven protein transmembrane transporter
At5g02600	5.29864	7.08662	-1.78798	heavy-metal-associated domain-containing protein
At2g28800	9.15646	10.9673	-1.81081	ALB3 (ALBINO 3); P-P-bond-hydrolysis-driven protein transmembrane transporter
At3g27020	7.53913	9.35608	-1.81694	YSL6 (YELLOW STRIPE LIKE 6); oligopeptide transporter
At5g14120	10.0313	11.8682	-1.83693	nodulin family protein
At5g52750	7.06008	8.94593	-1.88584	heavy-metal-associated domain-containing protein
At5g52440	7.75947	9.66897	-1.9095	HCF106; proton motive force dependent protein transmembrane transporter
At5g53550	6.2841	8.20787	-1.92377	YSL3 (YELLOW STRIPE LIKE 3); oligopeptide transporter
At2g28120	6.65871	8.6258	-1.96708	nodulin family protein
At5g10180	5.46421	7.47234	-2.00813	AST68; sulfate transmembrane transporter
At3g26570	8.11886	10.1716	-2.05274	PHT2;1 (PHOSPHATE TRANSPORTER 2;1); low affinity phosphate transmembrane transporter
At2g37460	5.26633	7.33807	-2.07174	nodulin MtN21 family protein
At2g36830	8.99573	11.1026	-2.10684	GAMMA-TIP (GAMMA TONOPLAST INTRINSIC PROTEIN); water channel
At1g23090	6.15477	8.27332	-2.11855	AST91 (SULFATE TRANSPORTER 91); sulfate transmembrane transporter
At1g23080	4.90564	7.05213	-2.14648	PIN7 (PIN-FORMED 7); auxin efflux transmembrane transporter/ auxin:hydrogen symporter/ transporter
At5g62680	5.57308	7.7939	-2.22082	proton-dependent oligopeptide transport (POT) family protein
At3g53420	9.87576	12.0972	-2.22146	PIP2A (PLASMA MEMBRANE INTRINSIC PROTEIN 2A); water channel
At3g01390	6.78009	9.01424	-2.23415	VMA10 (VACUOLAR MEMBRANE ATPASE 10); hydrogen ion transporting ATP synthase, rotational mechanism
At5g49630	5.2964	7.54923	-2.25283	AAP6 (AMINO ACID PERMEASE 6); acidic amino acid transmembrane transporter/ amino acid transmembrane transporter/ neutral amino acid transmembrane transporter
At1g08930	9.54071	11.8136	-2.27288	ERD6 (EARLY RESPONSE TO DEHYDRATION 6); carbohydrate transmembrane transporter/ sugar transmembrane transporter/ sugar:hydrogen symporter
At5g12860	8.18153	10.473	-2.29151	DiT1 (dicarboxylate transporter 1); oxoglutarate:malate antiporter
At1g20840	6.67634	9.06014	-2.3838	TMT1 (TONOPLAST MONOSACCHARIDE TRANSPORTER1); carbohydrate transmembrane transporter/ nucleoside transmembrane transporter/ sugar:hydrogen symporter
At5g63850	5.39381	7.8254	-2.43159	AAP4; acidic amino acid transmembrane transporter/ amino acid transmembrane transporter/ neutral amino acid transmembrane transporter/ primary active transmembrane transporter
At5g65380	6.18738	8.66598	-2.4786	MATE efflux family protein; ripening-responsive protein, putative
At5g17520	6.77163	9.2944	-2.52277	RCP1 (ROOT CAP 1); maltose transmembrane transporter
At5g47560	7.20813	9.74094	-2.53281	TDT (TONOPLAST DICARBOXYLATE TRANSPORTER); malate transmembrane transporter/ sodium:dicarboxylate symporter
At4g17340	7.58497	10.1247	-2.53973	TIP2;2 (TONOPLAST INTRINSIC PROTEIN 2;2); water channel
At1g61890	7.42738	10.0502	-2.6228	MATE efflux family protein
At1g19450	7.16167	9.84399	-2.68233	integral membrane protein, putative / sugar transporter family protein
At3g26520	9.49237	12.2253	-2.73295	TIP2 (TONOPLAST INTRINSIC PROTEIN 2); water channel
At5g09220	6.0853	8.82151	-2.73621	AAP2 (AMINO ACID PERMEASE 2); amino acid transmembrane transporter
At5g52450	5.69423	8.43786	-2.74363	MATE efflux protein-related
At2g37180	7.32204	10.1084	-2.78638	RD28 (RESPONSIVE TO DESICCATION 28); water channel
At1g68570	4.57027	7.4577	-2.88743	proton-dependent oligopeptide transport (POT) family protein
At1g69870	5.66414	8.728	-3.06385	proton-dependent oligopeptide transport (POT) family protein
At2g41560	5.95005	9.11114	-3.16108	ACA4 (AUTO-INHIBITED CA(2+)-ATPASE, ISOFORM 4); calcium-transporting ATPase/ calmodulin binding
At2g39010	8.09206	11.2856	-3.19358	PIP2E (PLASMA MEMBRANE INTRINSIC PROTEIN 2E); water channel
At1g22710	5.67309	8.99931	-3.32622	SUC2 (SUCROSE-PROTON SYMPORTER 2); carbohydrate transmembrane transporter/ sucrose transmembrane transporter/ sucrose:hydrogen symporter/ sugar:hydrogen symporter
At1g58360	5.29773	8.68008	-3.38235	AAP1 (AMINO ACID PERMEASE 1); amino acid transmembrane transporter/ neutral amino acid transmembrane transporter
At1g52190	5.52073	9.3293	-3.80856	proton-dependent oligopeptide transport (POT) family protein
At5g54250	3.59274	7.55316	-3.96042	ATCNGC4 (CYCLIC NUCLEOTIDE-GATED CATION CHANNEL 4); calmodulin binding / cation channel/ cation transmembrane transporter/ cyclic nucleotide binding
At3g56240	4.93356	9.12385	-4.19029	CCH (COPPER CHAPERONE); copper chaperone
At3g16240	7.57707	12.0139	-4.43682	DELTA-TIP; ammonia transporter/ methylammonium transmembrane transporter/ water channel
At3g48740	5.51926	10.2857	-4.7664	nodulin MtN3 family protein; SWEET, carbohydrate transporter
Carbohydrate metabolism
At4g12430	10.2389	5.36798	4.87091	TPPF, trehalose-6-phosphate phosphatase
At4g24040	12.0813	7.46228	4.61898	TRE1 (TREHALASE 1); alpha,alpha-trehalase/ trehalase
At3g28530	9.28306	4.74766	4.5354	UDP-glucose 4-epimerase
At4g02280	8.72275	4.50561	4.21715	SUS3 (sucrose synthase 3); UDP-glycosyltransferase/ sucrose synthase/ transferase, transferring glycosyl groups
At2g21590	7.93512	4.0122	3.92291	APL4; glucose-1-phosphate adenylyltransferase
At4g26830	7.51181	3.90321	3.60859	catalytic/ cation binding / hydrolase, hydrolyzing O-glycosyl compounds
At3g17130	7.7537	4.52564	3.22806	invertase/pectin methylesterase inhibitor family protein
At3g05820	7.51182	4.36584	3.14599	beta-fructofuranosidase/ catalytic
At1g67070	9.41766	6.44113	2.97653	DIN9 (DARK INDUCIBLE 9); mannose-6-phosphate isomerase
At1g78580	8.29825	5.48741	2.81084	ATTPS1 (TREHALOSE-6-PHOSPHATE SYNTHASE); alpha,alpha-trehalose-phosphate synthase (UDP-forming)/ transferase, transferring glycosyl groups
At5g08370	9.29712	6.48792	2.8092	AtAGAL2 (Arabidopsis thaliana ALPHA-GALACTOSIDASE 2); alpha-galactosidase/ catalytic/ hydrolase, hydrolyzing O-glycosyl compounds
At4g22590	11.3543	8.57451	2.77974	TPPG; trehalose-6-phosphate phosphatase, putative
At5g34940	8.14432	5.46255	2.68177	AtGUS3 (Arabidopsis thaliana glucuronidase 3); beta-glucuronidase
At1g06780	8.85072	6.39959	2.45113	GAUT6 (Galacturonosyltransferase 6); polygalacturonate 4-alpha-galacturonosyltransferase/ transferase, transferring glycosyl groups
At3g15350	9.61997	7.37287	2.24709	glycosyltransferase family 14 protein / core-2/I-branching enzyme family protein
At5g09760	8.86356	6.64884	2.21472	pectinesterase family protein
At2g47180	9.2533	7.07535	2.17795	AtGolS1 (Arabidopsis thaliana galactinol synthase 1); transferase, transferring glycosyl groups / transferase, transferring hexosyl groups
At4g23730	9.66083	7.55289	2.10794	aldose 1-epimerase family protein
At4g27830	9.26361	7.4523	1.81131	BGLU10 (BETA GLUCOSIDASE 10); catalytic/ cation binding / hydrolase, hydrolyzing O-glycosyl compounds
At4g16130	8.91052	7.19111	1.71941	ARA1 (ARABINOSE KINASE); ATP binding / L-arabinokinase/ galactokinase
At4g34860	7.88186	6.19108	1.69078	beta-fructofuranosidase, putative / invertase, putative / saccharase, putative / beta-fructosidase, putative
At4g20460	7.93022	6.25934	1.67088	NAD-dependent epimerase/dehydratase family protein
At3g52340	7.99015	6.54427	1.44587	SPP2 (SUCROSE-6F-PHOSPHATE PHOSPHOHYDROLASE 2); catalytic/ magnesium ion binding / phosphatase/ sucrose-phosphatase
At1g26570	8.60559	7.18827	1.41732	UGD1 (UDP-GLUCOSE DEHYDROGENASE 1); NAD or NADH binding / UDP-glucose 6-dehydrogenase/ binding / catalytic/ coenzyme binding / oxidoreductase/ oxidoreductase, acting on the CH-OH group of donors, NAD or NADP as acceptor
At2g31390	9.78588	8.40595	1.37993	pfkB-type carbohydrate kinase family protein
At5g62350	12.2687	11.0786	1.19008	invertase/pectin methylesterase inhibitor family protein / DC 1.2 homolog (FL5-2I22)
At5g11110	7.17207	6.08424	1.08784	ATSPS2F (SUCROSE PHOSPHATE SYNTHASE 2F); sucrose-phosphate synthase
At1g56560	8.76681	7.75498	1.01183	beta-fructofuranosidase, putative / invertase, putative / saccharase, putative / beta-fructosidase, putative
At5g52190	6.71296	7.80756	-1.0946	sugar isomerase (SIS) domain-containing protein
At5g11720	6.36637	7.48472	-1.11835	alpha-glucosidase 1 (AGLU1)
At5g63810	5.96799	7.1931	-1.22511	BGAL10 (beta-galactosidase 10); beta-galactosidase/ catalytic/ cation binding
At3g02350	7.60653	8.84783	-1.2413	GAUT9 (Galacturonosyltransferase 9); polygalacturonate 4-alpha-galacturonosyltransferase/ transferase, transferring glycosyl groups / transferase, transferring hexosyl groups
At3g29360	8.46622	9.79876	-1.33253	UDP-glucose 6-dehydrogenase, putative
At1g76130	6.76474	8.1318	-1.36706	AMY2 (ALPHA-AMYLASE-LIKE 2); alpha-amylase/ calcium ion binding / catalytic/ cation binding
At1g47960	5.78048	7.33628	-1.55581	C/VIF1 (CELL WALL / VACUOLAR INHIBITOR OF FRUCTOSIDASE 1); enzyme inhibitor/ pectinesterase/ pectinesterase inhibitor
At3g29320	7.30453	8.97336	-1.66883	glucan phosphorylase, putative
At5g64620	7.19389	8.96154	-1.76765	C/VIF2 (CELL WALL / VACUOLAR INHIBITOR OF FRUCTOSIDASE 2); enzyme inhibitor/ pectinesterase/ pectinesterase inhibitor
At2g39930	5.87985	7.70637	-1.82652	ISA1 (ISOAMYLASE 1); alpha-amylase/ isoamylase
At5g04360	5.51234	7.34668	-1.83434	ATLDA (LIMIT DEXTRINASE); alpha-amylase/ limit dextrinase/ pullulanase
At1g62660	5.77098	7.72989	-1.9589	beta-fructosidase (BFRUCT3) / beta-fructofuranosidase / invertase, vacuolar
At5g42100	6.41465	8.6468	-2.23215	ATBG_PAP; glucan endo-1,3-beta-D-glucosidase/ hydrolase, hydrolyzing O-glycosyl compounds
At3g18080	6.48128	8.82911	-2.34783	BGLU44 (B-S GLUCOSIDASE 44); (R)-amygdalin beta-glucosidase/ 4-methylumbelliferyl-beta-D-glucopyranoside beta-glucosidase/ beta-gentiobiose beta-glucosidase/ cellobiose glucosidase/ esculin beta-glucosidase/ hydrolase, hydrolyzing O-glycosyl compounds
At5g08380	5.05419	7.43813	-2.38394	AtAGAL1 (Arabidopsis thaliana ALPHA-GALACTOSIDASE 1); alpha-galactosidase/ catalytic/ hydrolase, hydrolyzing O-glycosyl compounds
At5g51970	8.0192	10.5859	-2.56672	sorbitol dehydrogenase, putative / L-iditol 2-dehydrogenase, putative
At5g06870	6.87674	9.81293	-2.9362	PGIP2 (POLYGALACTURONASE INHIBITING PROTEIN 2); protein binding
At3g52840	5.90607	8.85373	-2.94766	BGAL2 (beta-galactosidase 2); beta-galactosidase/ catalytic/ cation binding
At4g17090	7.02705	10.1192	-3.09218	CT-BMY (CHLOROPLAST BETA-AMYLASE); beta-amylase
At1g04680	5.05126	8.15995	-3.10869	pectate lyase family protein
At3g13750	8.12776	11.4519	-3.32412	BGAL1 (Beta galactosidase 1); beta-galactosidase/ catalytic/ cation binding / heme binding / peroxidase/ sugar binding
At4g10120	3.53149	7.36117	-3.82968	ATSPS4F; sucrose phosphate synthase; transferase, transferring glycosyl groups
At5g19220	5.02861	9.38192	-4.35331	APL1 (ADP GLUCOSE PYROPHOSPHORYLASE LARGE SUBUNIT 1); glucose-1-phosphate adenylyltransferase
At1g52400	5.256	10.8571	-5.60114	BGLU18 (BETA GLUCOSIDASE 18); catalytic/ cation binding / hydrolase, hydrolyzing O-glycosyl compounds
Glycolysis, TCA cycle and gluconeogenesiss
At4g37870	12.6692	9.03318	3.63599	PCK1 (PHOSPHOENOLPYRUVATE CARBOXYKINASE 1); ATP binding / phosphoenolpyruvate carboxykinase
At5g43330	10.0861	6.65365	3.43248	malate dehydrogenase, cytosolic, putative
At1g78050	7.53679	5.12824	2.40855	PGM (PHOSPHOGLYCERATE/BISPHOSPHOGLYCERATE MUTASE); catalytic/ intramolecular transferase, phosphotransferases
At3g08590	10.6346	8.84761	1.78694	2,3-biphosphoglycerate-independent phosphoglycerate mutase, putative / phosphoglyceromutase, putative
At5g56630	9.43514	7.67908	1.75605	PFK7 (PHOSPHOFRUCTOKINASE 7); 6-phosphofructokinase
At2g42600	11.8346	10.1647	1.66985	ATPPC2 (PHOSPHOENOLPYRUVATE CARBOXYLASE 2); catalytic/ phosphoenolpyruvate carboxylase
At4g29220	10.2252	8.88091	1.34429	PFK1 (PHOSPHOFRUCTOKINASE 1); 6-phosphofructokinase
At5g65750	7.64192	6.47694	1.16498	2-oxoglutarate dehydrogenase E1 component, putative / oxoglutarate decarboxylase, putative / alpha-ketoglutaric dehydrogenase, putative
At2g44350	10.9014	9.79335	1.10808	ATCS; ATP binding / ATP citrate synthase/ citrate (SI)-synthase
At5g49460	8.93551	7.83359	1.10192	ACLB-2 (ATP CITRATE LYASE SUBUNIT B 2); ATP citrate synthase
At3g17770	9.05859	7.98916	1.06942	dihydroxyacetone kinase family protein
At2g05710	11.0229	9.95922	1.0637	aconitate hydratase, cytoplasmic, putative / citrate hydro-lyase/aconitase, putative
At1g54340	7.19431	6.16364	1.03067	ICDH ISOCITRATE DEHYDROGENASE); isocitrate dehydrogenase (NADP+)/ oxidoreductase, acting on the CH-OH group of donors, NAD or NADP as acceptor
At5g64380	5.9093	7.21308	-1.30378	fructose-1,6-bisphosphatase family protein
At1g07110	8.35202	9.69813	-1.3461	F2KP (FRUCTOSE-2,6-BISPHOSPHATASE); fructose-2,6-bisphosphate 2-phosphatase
At5g62840	5.77682	7.15465	-1.37783	phosphoglycerate/bisphosphoglycerate mutase family protein
At1g20950	6.01803	7.60989	-1.59186	pyrophosphate--fructose-6-phosphate 1-phosphotransferase-related / pyrophosphate-dependent 6-phosphofructose-1-kinase-related
At1g01090	8.93451	10.6117	-1.67718	PDH-E1 ALPHA (PYRUVATE DEHYDROGENASE E1 ALPHA); pyruvate dehydrogenase (acetyl-transferring)
At1g12900	10.1589	11.9049	-1.74597	GAPA-2 (GLYCERALDEHYDE 3-PHOSPHATE DEHYDROGENASE A SUBUNIT 2); NAD or NADH binding / binding / catalytic/ glyceraldehyde-3-phosphate dehydrogenase (phosphorylating)/ glyceraldehyde-3-phosphate dehydrogenase
At5g51820	5.69077	7.8084	-2.11763	PGM (PHOSPHOGLUCOMUTASE); phosphoglucomutase
At5g22620	6.86198	8.99583	-2.13385	phosphoglycerate/bisphosphoglycerate mutase family protein
At1g42970	9.48171	11.6288	-2.14711	GAPB (GLYCERALDEHYDE-3-PHOSPHATE DEHYDROGENASE B SUBUNIT); glyceraldehyde-3-phosphate dehydrogenase (NADP+)/ glyceraldehyde-3-phosphate dehydrogenase
At4g38970	9.94912	12.7993	-2.85015	fructose-bisphosphate aldolase, putative
At1g43670	6.86226	10.0313	-3.16908	fructose-1,6-bisphosphatase, putative / D-fructose-1,6-bisphosphate 1-phosphohydrolase, putative / FBPase, putative
At3g12780	8.21093	11.4932	-3.28226	PGK1 (PHOSPHOGLYCERATE KINASE 1); phosphoglycerate kinase
At1g70820	4.36399	8.15899	-3.795	phosphoglucomutase, putative / glucose phosphomutase, putative
At3g54050	7.15963	11.0268	-3.86714	fructose-1,6-bisphosphatase, putative / D-fructose-1,6-bisphosphate 1-phosphohydrolase, putative / FBPase, putative
At4g26530	4.85307	8.98184	-4.12877	fructose-bisphosphate aldolase, putative
At2g21330	6.4154	11.3119	-4.89651	fructose-bisphosphate aldolase, putative
Cell wall
At1g75880	9.3082	4.08091	5.22729	family II extracellular lipase 1 (EXL1)
At3g55500	9.81303	5.36412	4.44891	ATEXPA16 (ARABIDOPSIS THALIANA EXPANSIN A16)
At1g23200	9.78357	5.34287	4.4407	pectinesterase family protein
At3g62820	10.9778	6.7877	4.19012	invertase/pectin methylesterase inhibitor family protein
At3g23730	10.3339	6.21606	4.11787	xyloglucan:xyloglucosyl transferase, putative / xyloglucan endotransglycosylase, putative / endo-xyloglucan transferase, putative
At4g25260	10.7733	6.98274	3.79051	invertase/pectin methylesterase inhibitor family protein
At2g32430	8.7139	4.98247	3.73143	galactosyltransferase family protein
At4g23920	9.48612	5.83267	3.65345	UGE2 (UDP-D-glucose/UDP-D-galactose 4-epimerase 2); UDP-glucose 4-epimerase/ protein dimerization
At4g18280	11.9214	8.39217	3.52924	glycine-rich cell wall protein-related
At1g48100	8.04772	4.60273	3.44499	glycoside hydrolase family 28 protein / polygalacturonase (pectinase) family protein
At2g21140	9.8609	6.50799	3.3529	ATPRP2 (PROLINE-RICH PROTEIN 2)
At1g26770	9.37709	6.18983	3.18726	ATEXPA10 (ARABIDOPSIS THALIANA EXPANSIN A 10); structural constituent of cell wall
At1g14720	11.4564	8.30868	3.14771	XTR2 (XYLOGLUCAN ENDOTRANSGLYCOSYLASE RELATED 2); hydrolase, acting on glycosyl bonds / xyloglucan:xyloglucosyl transferase
At1g75900	8.83465	6.05284	2.78181	family II extracellular lipase 3 (EXL3)
At4g33440	8.52723	5.84547	2.68176	glycoside hydrolase family 28 protein / polygalacturonase (pectinase) family protein
At5g22740	10.032	7.40134	2.63068	ATCSLA02; mannan synthase/ transferase, transferring glycosyl groups
At5g01040	8.31299	6.0211	2.29189	LAC8 (laccase 8); laccase
At1g53500	10.4002	8.18506	2.21518	MUM4 (MUCILAGE-MODIFIED 4); UDP-4-keto-6-deoxy-glucose-3,5-epimerase/ UDP-4-keto-rhamnose-4-keto-reductase/ UDP-L-rhamnose synthase/ UDP-glucose 4,6-dehydratase/ catalytic
At4g01750	7.4682	5.39037	2.07783	RGXT2 (rhamnogalacturonan xylosyltransferase 2); UDP-xylosyltransferase
At3g62720	11.3386	9.50641	1.83222	XT1 (XYLOSYLTRANSFERASE 1); UDP-xylosyltransferase/ transferase/ transferase, transferring glycosyl groups / xyloglucan 6-xylosyltransferase
At5g03340	9.14946	7.4019	1.74756	cell division cycle protein 48, putative / CDC48, putative
At4g37130	7.64477	6.32063	1.32414	hydroxyproline-rich glycoprotein family protein
At1g78570	9.48989	8.18796	1.30193	RHM1 (RHAMNOSE BIOSYNTHESIS 1); UDP-L-rhamnose synthase/ UDP-glucose 4,6-dehydratase/ catalytic
At1g53645	8.23246	6.9493	1.28316	hydroxyproline-rich glycoprotein family protein
At3g29090	8.55794	7.40664	1.15129	pectinesterase family protein
At4g14900	7.16976	6.07699	1.09277	hydroxyproline-rich glycoprotein family protein
At2g36850	9.52965	8.47705	1.0526	GSL8 (GLUCAN SYNTHASE-LIKE 8); 1,3-beta-glucan synthase/ transferase, transferring glycosyl groups
At1g55330	10.9646	12.0228	-1.05818	AGP21
At3g50760	6.13141	7.31924	-1.18783	GATL2 (Galacturonosyltransferase-like 2); polygalacturonate 4-alpha-galacturonosyltransferase/ transferase, transferring glycosyl groups / transferase, transferring hexosyl groups
At3g06750	7.97038	9.26547	-1.29509	hydroxyproline-rich glycoprotein family protein
At1g24100	6.83951	8.19064	-1.35113	UGT74B1 (UDP-glucosyl transferase 74B1); UDP-glycosyltransferase/ thiohydroximate beta-D-glucosyltransferase/ transferase, transferring glycosyl groups
At3g13520	10.5741	12.1368	-1.56269	AGP12 (ARABINOGALACTAN PROTEIN 12)
At1g32170	6.68024	8.24775	-1.56751	XTR4 (XYLOGLUCAN ENDOTRANSGLYCOSYLASE 4); hydrolase, acting on glycosyl bonds / hydrolase, hydrolyzing O-glycosyl compounds / xyloglucan:xyloglucosyl transferase
At3g10720	8.77332	10.4861	-1.71278	pectinesterase, putative
At4g19420	6.81087	8.53482	-1.72395	pectinacetylesterase family protein
At2g35860	5.77146	7.54385	-1.7724	FLA16 (FASCICLIN-LIKE ARABINOGALACTAN PROTEIN 16 PRECURSOR)
At4g12420	9.04804	10.857	-1.80895	SKU5; copper ion binding / oxidoreductase
At3g54920	6.03146	7.90293	-1.87147	PMR6 (powdery mildew resistant 6); lyase/ pectate lyase
At1g53840	7.05873	8.941	-1.88227	ATPME1; pectinesterase
At4g37450	6.23537	8.3307	-2.09532	AGP18 (ARABINOGALACTAN PROTEIN 18)
At5g63180	5.64789	7.77856	-2.13067	pectate lyase family protein
At5g61130	4.90932	7.2083	-2.29897	PDCB1 (PLASMODESMATA CALLOSE-BINDING PROTEIN 1); callose binding / polysaccharide binding
At1g11580	4.97764	7.31494	-2.33731	PMEPCRA (METHYLESTERASE PCR A); enzyme inhibitor/ pectinesterase
At4g01050	7.71825	10.1055	-2.38728	hydroxyproline-rich glycoprotein family protein
At3g16850	5.85762	8.30792	-2.45031	glycoside hydrolase family 28 protein / polygalacturonase (pectinase) family protein
At2g04780	5.73491	8.30446	-2.56954	FLA7 (FASCICLIN-LIKE ARABINOOGALACTAN 7)
At3g45970	7.5289	10.2075	-2.67856	ATEXLA1 (ARABIDOPSIS THALIANA EXPANSIN-LIKE A1)
At4g09030	5.98995	8.7068	-2.71685	AGP10 (ARABINOGALACTAN PROTEIN 10)
At4g03210	4.66248	7.55571	-2.89324	XTH9 (XYLOGLUCAN ENDOTRANSGLUCOSYLASE/HYDROLASE 9); hydrolase, acting on glycosyl bonds / xyloglucan:xyloglucosyl transferase
At4g23820	6.03683	8.94173	-2.90489	glycoside hydrolase family 28 protein / polygalacturonase (pectinase) family protein
At5g03350	5.81589	8.92264	-3.10675	legume lectin family protein
At1g03870	6.06586	9.39223	-3.32637	FLA9 (FASCICLIN-LIKE ARABINOOGALACTAN 9)
At3g05910	5.8347	9.30738	-3.47268	pectinacetylesterase, putative
At4g30270	7.96863	11.6893	-3.7207	MERI5B (meristem-5); hydrolase, acting on glycosyl bonds / xyloglucan:xyloglucosyl transferase
At3g22120	6.06141	9.79185	-3.73044	CWLP (CELL WALL-PLASMA MEMBRANE LINKER PROTEIN); lipid binding
At1g75040	4.8944	8.91537	-4.02097	PR5 (PATHOGENESIS-RELATED GENE 5)
At5g65730	5.31727	9.58696	-4.2697	xyloglucan:xyloglucosyl transferase, putative / xyloglucan endotransglycosylase, putative / endo-xyloglucan transferase, putative
At2g06850	5.79002	11.3984	-5.60839	EXGT-A1 (ENDOXYLOGLUCAN TRANSFERASE); hydrolase, acting on glycosyl bonds / xyloglucan:xyloglucosyl transferase
Stress and defense responses
At2g17840	12.5581	10.7705	1.7876	ERD7 (EARLY-RESPONSIVE TO DEHYDRATION 7)
At2g43520	12.555	7.51552	5.03949	ATTI2; serine-type endopeptidase inhibitor
At1g44760	10.0693	5.68393	4.38536	universal stress protein (USP) family protein
At2g32120	9.87212	5.96945	3.90267	HSP70T-2 (HEAT-SHOCK PROTEIN 70T-2); ATP binding
At1g77020	9.19869	5.3051	3.89359	DNAJ heat shock N-terminal domain-containing protein
At5g62520	10.2014	7.1155	3.08593	SRO5 (SIMILAR TO RCD ONE 5); NAD+ ADP-ribosyltransferase
At2g29420	10.3454	7.72742	2.61796	ATGSTU7 (ARABIDOPSIS THALIANA GLUTATHIONE S-TRANSFERASE TAU 7); glutathione transferase
At2g37570	9.66632	7.19625	2.47006	SLT1 (sodium- and lithium-tolerant 1)
At2g25140	7.93629	5.65494	2.28135	CLPB4 (CASEIN LYTIC PROTEINASE B4); ATP binding / ATPase/ nucleoside-triphosphatase/ nucleotide binding / protein binding
At5g52310	12.0864	10.1171	1.96926	LTI78 (LOW-TEMPERATURE-INDUCED 78)
At3g25230	10.1618	8.35177	1.81001	ROF1 (ROTAMASE FKBP 1); FK506 binding / calmodulin binding / peptidyl-prolyl cis-trans isomerase
At4g30350	10.0803	8.5546	1.52567	heat shock protein-related
At1g16680	7.31769	5.85795	1.45974	DNAJ heat shock N-terminal domain-containing protein / S-locus protein, putative
At1g28210	7.99636	6.83571	1.16065	ATJ1; heat shock protein binding / unfolded protein binding
At5g16650	7.95757	8.98454	-1.02697	DNAJ heat shock N-terminal domain-containing protein
At4g13830	8.32638	9.66514	-1.33876	J20 (DNAJ-LIKE 20); heat shock protein binding
At5g06130	7.44913	8.80475	-1.35562	chaperone protein dnaJ-related
At3g53990	9.14918	10.5242	-1.375	universal stress protein (USP) family protein
At1g80920	10.5866	12.0204	-1.43374	J8; heat shock protein binding / unfolded protein binding
At1g80030	5.96948	7.41751	-1.44803	DNAJ heat shock protein, putative
At3g47540	6.2728	7.90127	-1.62847	chitinase, putative
At2g43570	5.88688	7.7182	-1.83132	chitinase, putative
At2g24860	8.18898	10.0913	-1.90232	chaperone protein dnaJ-related
At2g42750	7.58155	9.59812	-2.01656	DNAJ heat shock N-terminal domain-containing protein
At2g02930	9.25201	11.4307	-2.17868	ATGSTF3 (GLUTATHIONE S-TRANSFERASE F3); glutathione transferase
At3g47650	7.99902	10.4233	-2.42427	bundle-sheath defective protein 2 family / bsd2 family
At1g66100	7.19438	9.71628	-2.52189	thionin, putative
At2g25080	8.32384	10.9631	-2.63928	ATGPX1 (GLUTATHIONE PEROXIDASE 1); glutathione peroxidase
At1g75690	7.19868	10.482	-3.28331	chaperone protein dnaJ-related
At3g11930	6.97675	10.6381	-3.66134	universal stress protein (USP) family protein
At3g62550	5.83233	10.9277	-5.09542	universal stress protein (USP) family protein
Redox
At4g33040	7.91384	5.40574	2.50811	glutaredoxin family protein
At1g76760	7.7986	5.3759	2.42269	ATY1 (ARABIDOPSIS THIOREDOXIN Y1); electron carrier/ protein disulfide oxidoreductase
At5g15230	11.5621	9.20843	2.35365	GASA4 (GAST1 PROTEIN HOMOLOG 4)
At3g57070	9.42196	7.21147	2.21049	glutaredoxin family protein
At2g31570	12.4841	10.8299	1.65421	ATGPX2 (GLUTATHIONE PEROXIDASE 2); glutathione peroxidase
At4g08930	9.856	8.26025	1.59575	ATAPRL6 (APR-like 6)
At1g08570	10.54	8.99108	1.54889	ACHT4 (ATYPICAL CYS HIS RICH THIOREDOXIN 4); oxidoreductase, acting on sulfur group of donors, disulfide as acceptor
At3g24170	10.562	9.22389	1.33808	ATGR1 (glutathione-disulfide reductase); FAD binding / NADP or NADPH binding / glutathione-disulfide reductase/ oxidoreductase
At1g19730	8.87507	7.76383	1.11124	ATTRX4; oxidoreductase, acting on sulfur group of donors, disulfide as acceptor
At1g60420	9.3096	8.20544	1.10416	DC1 domain-containing protein
At2g17420	9.84606	8.74426	1.1018	NTRA (NADPH-DEPENDENT THIOREDOXIN REDUCTASE A); thioredoxin-disulfide reductase
At5g04260	7.14814	8.28473	-1.13658	WCRKC2 (WCRKC THIOREDOXIN 2)
At2g41680	7.54361	8.68351	-1.1399	NTRC (NADPH-DEPENDENT THIOREDOXIN REDUCTASE C); thioredoxin-disulfide reductase
At5g16400	8.00873	9.21868	-1.20995	ATF2; enzyme activator/thioredoxin, plastidic
At1g31170	7.85196	9.09414	-1.24219	SRX (SULFIREDOXIN); DNA binding / oxidoreductase, acting on sulfur group of donors
At5g61440	6.33212	7.58412	-1.252	ACHT5 (ATYPICAL CYS HIS RICH THIOREDOXIN 5)
At1g76080	9.5546	10.9913	-1.43673	CDSP32 (CHLOROPLASTIC DROUGHT-INDUCED STRESS PROTEIN OF 32 KD); thioredoxin
At4g03520	10.0919	11.684	-1.59211	ATHM2; enzyme activator; thioredoxin
At1g43560	7.72173	9.41237	-1.69064	Aty2 (Arabidopsis thioredoxin y2); electron carrier/ protein disulfide oxidoreductase
At2g20270	6.59977	8.36471	-1.76495	glutaredoxin family protein
At1g06830	5.29137	7.26165	-1.97028	glutaredoxin family protein
At3g52960	7.72497	9.80039	-2.07542	peroxiredoxin type 2, putative
At1g50320	8.66153	10.9077	-2.24619	ATHX; enzyme activator
At5g23440	6.10956	8.43313	-2.32357	FTRA1 (ferredoxin/thioredoxin reductase subunit A (variable subunit) 1); catalytic/ ferredoxin reductase/ ferredoxin:thioredoxin reductase/ lipoate synthase
At5g06690	6.57071	8.91907	-2.34836	WCRKC1 (WCRKC THIOREDOXIN 1)
At3g02730	8.02636	10.5162	-2.48987	TRXF1 (THIOREDOXIN F-TYPE 1); enzyme activator
At2g04700	7.82147	10.557	-2.73549	ferredoxin thioredoxin reductase catalytic beta chain family protein
At5g03880	8.21451	11.023	-2.80849	thioredoxin family
At4g16155	5.33678	8.22904	-2.89226	dihydrolipoyl dehydrogenase
At1g60950	9.47697	12.4037	-2.92668	FED A; 2 iron, 2 sulfur cluster binding / electron carrier/ ferridoxin, plastidic
At4g14890	5.34666	8.29669	-2.95002	ferredoxin family protein
At3g15360	7.93322	11.5615	-3.62831	TRX-M4 (ARABIDOPSIS THIOREDOXIN M-TYPE 4); enzyme activator
At5g18600	6.73192	10.4079	-3.67598	glutaredoxin family protein
Lipid metabolism and cuticle
At1g33811	12.3127	6.70553	5.60719	GDSL-motif lipase/hydrolase family protein
At2g46720	12.3214	6.72023	5.60117	KCS13 (3-KETOACYL-COA SYNTHASE 13); acyltransferase/ catalytic/ transferase, transferring acyl groups other than amino-acyl groups
At2g47240	10.1685	5.4562	4.71225	long-chain-fatty-acid--CoA ligase family protein / long-chain acyl-CoA synthetase family protein
At5g48485	12.1059	7.45609	4.64979	DIR1 (DEFECTIVE IN INDUCED RESISTANCE 1); lipid binding / lipid transporter
At1g25450	11.2851	6.76898	4.51607	KCS5 (3-KETOACYL-COA SYNTHASE 5); fatty acid elongase
At1g53920	9.49035	5.18921	4.30113	GLIP5; carboxylesterase/ lipase
At5g16240	9.58976	5.50329	4.08647	acyl-(acyl-carrier-protein) desaturase, putative / stearoyl-ACP desaturase, putative
At3g48460	11.2006	7.33974	3.8609	GDSL-motif lipase/hydrolase family protein
At1g75170	9.62913	5.89988	3.72925	SEC14 cytosolic factor family protein / phosphoglyceride transfer family protein
At4g24510	9.83866	6.15117	3.6875	CER2 (ECERIFERUM 2); transferase/ transferase, transferring acyl groups other than amino-acyl groups
At2g26250	12.3699	8.93124	3.43864	KCS10 (3-KETOACYL-COA SYNTHASE 10); acyltransferase/ catalytic/ transferase, transferring acyl groups other than amino-acyl groups
At3g11210	8.47616	5.16645	3.3097	GDSL-motif lipase/hydrolase family protein
At3g43720	12.3307	9.09826	3.23247	protease inhibitor/seed storage/lipid transfer protein (LTP) family protein
At1g29660	11.8674	8.64928	3.21814	GDSL-motif lipase/hydrolase family protein
At1g68530	11.7437	8.55593	3.18774	CUT1, CER6, KCS6 (3-KETOACYL-COA SYNTHASE 6); catalytic/ transferase, transferring acyl groups other than amino-acyl groups
At2g04570	9.68947	6.53664	3.15283	GDSL-motif lipase/hydrolase family protein
At1g22180	9.75052	6.60025	3.15027	SEC14 cytosolic factor family protein / phosphoglyceride transfer family protein
At3g05180	8.39325	5.333	3.06024	GDSL-motif lipase/hydrolase family protein
At5g57800	11.24	8.35942	2.8806	CER3 (ECERIFERUM 3); binding / catalytic/ iron ion binding / oxidoreductase
At1g64670	8.60734	5.83924	2.7681	BDG1 (BODYGUARD1); hydrolase
At2g16280	11.3035	8.67487	2.62867	KCS9 (3-KETOACYL-COA SYNTHASE 9); acyltransferase/ catalytic/ transferase, transferring acyl groups other than amino-acyl groups
At2g16380	8.32821	5.79623	2.53199	SEC14 cytosolic factor family protein / phosphoglyceride transfer family protein
At3g03310	9.14185	6.98191	2.15995	lecithin:cholesterol acyltransferase family protein / LACT family protein
At4g14440	9.21344	7.09602	2.11741	HCD1 (3-HYDROXYACYL-COA DEHYDRATASE 1); carnitine racemase/ catalytic/ dodecenoyl-CoA delta-isomerase
At3g05020	8.33418	6.2267	2.10748	ACP1 (acyl carrier protein 1); acyl carrier
At1g15110	8.33764	6.26478	2.07286	phosphatidyl serine synthase family protein
At1g27950	11.6631	9.59169	2.07146	LTPG1 (GLYCOSYLPHOSPHATIDYLINOSITOL-ANCHORED LIPID PROTEIN TRANSFER 1)
At5g43760	11.014	8.94831	2.06566	KCS20 (3-KETOACYL-COA SYNTHASE 20); fatty acid elongase
At5g47440	7.04973	4.98631	2.06341	phosphoinositide binding
At4g00400	8.94475	6.88647	2.05828	GPAT8 (glycerol-3-phosphate acyltransferase 8); acyltransferase/ glycerol-3-phosphate O-acyltransferase
At1g14820	9.65205	7.59419	2.05786	SEC14 cytosolic factor family protein / phosphoglyceride transfer family protein
At1g07720	9.21496	7.21346	2.0015	KCS3 (3-KETOACYL-COA SYNTHASE 3); acyltransferase/ catalytic/ transferase, transferring acyl groups other than amino-acyl groups
At1g55690	7.85844	5.86334	1.99509	SEC14 cytosolic factor family protein / phosphoglyceride transfer family protein
At4g27030	7.90268	5.90964	1.99303	small conjugating protein ligase/ FATTY ACID DESATURASE 4
At1g06290	10.6558	8.86108	1.79475	ACX3 (ACYL-COA OXIDASE 3); acyl-CoA oxidase
At1g01610	9.35677	7.60525	1.75152	GPAT4 (GLYCEROL-3-PHOSPHATE ACYLTRANSFERASE 4); 1-acylglycerol-3-phosphate O-acyltransferase/ acyltransferase
At1g36160	8.0014	6.25848	1.74292	ACC1 (ACETYL-COENZYME A CARBOXYLASE 1); acetyl-CoA carboxylase
At1g67560	8.9481	7.27217	1.67593	LOX6; lipoxygenase family protein
At3g09560	8.6391	6.96893	1.67017	ATPAH1, PAH1, PHOSPHATIDIC ACID PHOSPHOHYDROLASE 1
At2g45970	7.10729	5.52967	1.57761	CYP86A8; fatty acid (omega-1)-hydroxylase/ oxygen binding
At1g64400	9.09457	7.57657	1.518	long-chain-fatty-acid--CoA ligase, putative / long-chain acyl-CoA synthetase, putative
At3g46450	8.43595	6.93834	1.49761	SEC14 cytosolic factor family protein / phosphoglyceride transfer family protein
At4g18970	7.14491	5.65067	1.49423	GDSL-motif lipase/hydrolase family protein
At1g67730	10.6784	9.18594	1.49245	YBR159; ketoreductase/ oxidoreductase
At1g31480	7.50463	6.07637	1.42827	SGR2 (SHOOT GRAVITROPISM 2); phospholipase A1
At1g74960	10.2597	8.89249	1.36717	FAB1 (FATTY ACID BIOSYNTHESIS 1); 3-oxoacyl-[acyl-carrier-protein] synthase/ fatty-acid synthase
At3g62590	7.52087	6.2321	1.28877	lipase class 3 family protein
At1g80950	8.92654	7.83176	1.09478	phospholipid/glycerol acyltransferase family protein
At3g06860	9.79274	8.70607	1.08667	MFP2 (MULTIFUNCTIONAL PROTEIN 2); 3-hydroxyacyl-CoA dehydrogenase/ enoyl-CoA hydratase
At4g00500	8.14072	7.0667	1.07401	lipase class 3 family protein / calmodulin-binding heat-shock protein-related
At1g55020	7.07598	6.05469	1.02129	LOX1; lipoxygenase
At5g58220	7.1021	8.16294	-1.06084	TTL (Transthyretin-Like protein); steroid binding
At1g20050	8.02358	9.10986	-1.08628	HYD1 (HYDRA1); C-8 sterol isomerase
At4g30580	7.3474	8.43807	-1.09067	ATS2; 1-acylglycerol-3-phosphate O-acyltransferase/ acyltransferase
At5g14450	5.77302	7.00423	-1.2312	GDSL-motif lipase/hydrolase family protein
At2g05990	6.81447	8.12123	-1.30675	MOD1 (MOSAIC DEATH 1); enoyl-[acyl-carrier-protein] reductase (NADH)/ enoyl-[acyl-carrier-protein] reductase/ oxidoreductase
At2g43710	8.11445	9.42802	-1.31357	SSI2; acyl-[acyl-carrier-protein] desaturase/ stearoyl-CoA 9-desaturase
At3g11170	9.25969	10.862	-1.60236	FAD7 (FATTY ACID DESATURASE 7); omega-3 fatty acid desaturase
At4g25050	8.98246	10.6886	-1.70615	ACP4 (acyl carrier protein 4); acyl carrier
At1g72160	7.84603	9.57997	-1.73394	SEC14 cytosolic factor family protein / phosphoglyceride transfer family protein
At1g18460	6.48795	8.22233	-1.73439	lipase family protein
At3g47860	6.83277	8.75926	-1.9265	apolipoprotein D-related
At4g30950	9.07205	11.1415	-2.0694	FAD6 (FATTY ACID DESATURASE 6); omega-6 fatty acid desaturase
At4g10060	6.90802	9.05597	-2.14795	catalytic/ glucosylceramidase
At1g48600	7.39152	9.5514	-2.15987	phosphoethanolamine N-methyltransferase 2, putative (NMT2)
At3g22600	5.75549	7.93531	-2.17982	protease inhibitor/seed storage/lipid transfer protein (LTP) family protein
At5g24160	5.41914	7.70512	-2.28598	SQE6 (SQUALENE MONOXYGENASE 6); FAD binding / oxidoreductase/ squalene monooxygenase
At1g31550	5.61215	8.23159	-2.61944	GDSL-motif lipase, putative
At2g22170	5.84486	8.48145	-2.63658	lipid-associated family protein
At2g42690	7.05309	9.7135	-2.6604	lipase, putative
At1g04640	5.32471	8.11608	-2.79137	LIP2 (LIPOYLTRANSFERASE 2); lipoyltransferase
At3g23510	5.20545	8.00359	-2.79814	cyclopropane fatty acid synthase, putative / CPA-FA synthase, putative
At2g10940	5.55149	10.723	-5.1715	protease inhibitor/seed storage/lipid transfer protein (LTP) family protein
At3g45140	6.25484	11.5927	-5.33784	LOX2 (LIPOXYGENASE 2); lipoxygenase
Cell cycle, chromatin components
At4g18820	8.74141	5.87442	2.86699	ATP binding / DNA binding / DNA-directed DNA polymerase/ nucleoside-triphosphatase/ nucleotide binding
At1g76380	8.63141	6.22483	2.40658	DNA-binding bromodomain-containing protein
At1g15340	9.57242	7.51086	2.06156	MBD10; DNA binding / methyl-CpG binding
At3g53730	10.5154	8.75925	1.75618	histone H4
At5g13820	7.2938	5.57657	1.71723	TBP1 (TELOMERIC DNA BINDING PROTEIN 1); DNA binding / double-stranded telomeric DNA binding
At2g28720	7.46224	5.81132	1.65092	histone H2B, putative
At3g54670	8.35415	6.75771	1.59644	TTN8 (TITAN8)/ SMC1; ATP binding / transporter
At5g55310	9.03956	7.45338	1.58618	TOP1BETA (DNA TOPOISOMERASE 1 BETA); DNA topoisomerase type I
At3g22880	7.19673	5.65525	1.54148	DMC1 (DISRUPTION OF MEIOTIC CONTROL 1); ATP binding / DNA binding / DNA-dependent ATPase/ damaged DNA binding / nucleoside-triphosphatase/ nucleotide binding / protein binding
At3g26100	8.83144	7.33734	1.4941	regulator of chromosome condensation (RCC1) family protein
At2g47980	8.87876	7.38696	1.4918	SCC3 (SISTER-CHROMATID COHESION PROTEIN 3); binding
At5g02560	8.62648	7.19821	1.42827	HTA12; DNA binding
At1g15660	7.41709	6.05752	1.35956	CENP-C (CENTROMERE PROTEIN C)
At5g16270	8.78266	7.46762	1.31504	SYN4 (SISTER CHROMATID COHESION 1 PROTEIN 4)
At1g07820	8.34853	7.3232	1.02533	histone H4
At2g22490	6.44024	7.46322	-1.02297	CYCD2;1 (Cyclin D2;1); cyclin-dependent protein kinase regulator/ protein binding
At3g48750	7.70337	8.99295	-1.28958	CDC2 (CELL DIVISION CONTROL 2); cyclin-dependent protein kinase/ kinase/ protein binding / protein kinase
Development, hormone production
At1g66400	9.69592	5.97546	3.72046	calmodulin-related protein, putative
At4g13345	10.2212	7.24244	2.97873	MEE55 (maternal effect embryo arrest 55)
At3g50660	9.92991	6.99879	2.93112	DWF4 (DWARF 4); steroid 22-alpha hydroxylase
At2g45400	8.19792	5.62245	2.57547	BEN1; binding / catalytic/ coenzyme binding / oxidoreductase, acting on CH-OH group of donors
At1g75450	8.51297	6.05708	2.45589	CKX5 (CYTOKININ OXIDASE 5); cytokinin dehydrogenase
At5g20960	7.30978	5.8085	1.50128	AAO1 (ARABIDOPSIS ALDEHYDE OXIDASE 1); aldehyde oxidase/ indole-3-acetaldehyde oxidase
At3g16830	8.56236	7.39531	1.16705	TPR2 (TOPLESS-RELATED 2)
At3g03340	8.14212	7.07861	1.06351	UNE6 (unfertilized embryo sac 6)
At2g35690	7.8823	6.83379	1.04851	ACX5 (ACYL-COA OXIDASE 5); FAD binding / acyl-CoA dehydrogenase/ acyl-CoA oxidase/ electron carrier/ oxidoreductase/ oxidoreductase, acting on the CH-CH group of donors
At5g05690	11.7199	10.7121	1.00774	CPD (CONSTITUTIVE PHOTOMORPHOGENIC DWARF); electron carrier/ heme binding / iron ion binding / monooxygenase/ oxygen binding
At1g13980	6.68967	7.80136	-1.11169	GN (GNOM); GTP:GDP antiporter/ protein homodimerization
At5g45550	8.8512	10.002	-1.15078	mob1/phocein family protein
At1g56200	9.0529	10.584	-1.53114	emb1303 (embryo defective 1303)
At5g54510	5.98349	7.62066	-1.63717	DFL1 (DWARF IN LIGHT 1); indole-3-acetic acid amido synthetase
At4g27260	5.60634	7.33422	-1.72788	WES1; indole-3-acetic acid amido synthetase
At2g20610	7.31049	9.10464	-1.79415	SUR1 (SUPERROOT 1); S-alkylthiohydroximate lyase/ carbon-sulfur lyase/ transaminase
At1g13280	5.01734	7.07011	-2.05277	AOC4 (ALLENE OXIDE CYCLASE 4); allene-oxide cyclase
At1g74100	7.90942	10.1624	-2.25293	SOT16 (SULFOTRANSFERASE 16); desulfoglucosinolate sulfotransferase/ sulfotransferase
At4g37770	5.94933	8.48735	-2.53802	ACS8; 1-aminocyclopropane-1-carboxylate synthase
At5g42650	7.2524	10.3662	-3.1138	AOS (ALLENE OXIDE SYNTHASE); allene oxide synthase/ hydro-lyase/ oxygen binding
At3g25760	7.94479	11.944	-3.9992	AOC1 (ALLENE OXIDE CYCLASE 1); allene-oxide cyclase
Structural, cytoskeleton & ER, golgi, peroxisome, nuclear import components
At3g13190	7.2417	3.92746	3.31424	myosin heavy chain-related
At1g72470	8.66349	5.75481	2.90868	ATEXO70D1 (exocyst subunit EXO70 family protein D1); protein binding
At3g59900	8.21868	5.31897	2.89971	ARGOS (AUXIN-REGULATED GENE INVOLVED IN ORGAN SIZE)
At5g54670	7.21046	4.36853	2.84193	ATK3 (ARABIDOPSIS THALIANA KINESIN 3); ATPase/ microtubule binding / microtubule motor
At4g27780	9.25266	6.42254	2.83012	ACBP2 (ACYL-COA BINDING PROTEIN ACBP 2); acyl-CoA binding / lead ion binding
At4g12120	8.83674	6.61591	2.22083	SEC1B; protein transporter
At5g54280	7.93403	5.8045	2.12953	ATM2 (ARABIDOPSIS THALIANA MYOSIN 2); motor
At1g03550	7.87343	5.77688	2.09655	secretory carrier membrane protein (SCAMP) family protein
At2g46225	9.35586	7.32495	2.0309	ABIL1 (Abi-1-like 1), actin nucleation
At5g54650	7.82404	5.86085	1.96318	Fh5 (FORMIN HOMOLOGY5); actin binding
At2g26770	8.7655	7.03589	1.72961	SCAB1; STOMATAL CLOSURE-RELATED ACTIN BINDING PROTEIN 1
At3g52190	8.84913	7.35279	1.49634	PHF1 (PHOSPHATE TRANSPORTER TRAFFIC FACILITATOR1); nucleotide binding
At5g61230	9.95623	8.46528	1.49095	ankyrin repeat family protein
At1g49710	8.31029	6.89217	1.41813	FUT12 (FUCOSYLTRANSFERASE 12); fucosyltransferase/ transferase, transferring glycosyl groups
At5g04850	8.1878	6.81283	1.37497	VPS60.2
At5g55400	7.41179	6.0677	1.34409	fimbrin-like protein, putative
At2g01470	8.57852	7.29797	1.28055	STL2P (SEC12P-LIKE 2 PROTEIN); nucleotide binding
At5g50380	8.78416	7.51703	1.26713	ATEXO70F1 (exocyst subunit EXO70 family protein F1); protein binding
At3g03610	9.24512	7.97879	1.26633	phagocytosis and cell motility protein ELMO1-related
At2g44970	9.48333	8.26717	1.21616	lipase-related
At3g61570	7.67929	6.48327	1.19602	GDAP1 (GRIP-RELATED ARF-BINDING DOMAIN-CONTAINING ARABIDOPSIS PROTEIN 1); protein binding
At5g56230	7.3468	6.15348	1.19332	PRA1.G2 (PRENYLATED RAB ACCEPTOR 1.G2)
At3g49420	8.83647	7.64617	1.1903	Got1-like family protein
At5g16830	10.327	9.17109	1.15592	SYP21 (SYNTAXIN OF PLANTS 21); SNAP receptor
At3g10730	8.23393	7.07838	1.15555	sad1/unc-84-like 2 family protein
At1g12430	7.56981	6.43202	1.13779	ARK3 (ARMADILLO REPEAT KINESIN 3); ATP binding / binding / microtubule motor
At2g01600	9.68121	8.54857	1.13264	epsin N-terminal homology (ENTH) domain-containing protein
At4g21560	10.0974	8.97218	1.12522	VPS28-1 (VACUOLAR PROTEIN SORTING-ASSOCIATED PROTEIN 28 HOMOLOG 1); transporter
At2g38410	7.99061	6.89035	1.10026	VHS domain-containing protein / GAT domain-containing protein
At5g66950	8.16612	7.10461	1.06151	catalytic/ pyridoxal phosphate binding
At1g79280	7.73564	6.69877	1.03687	NUA (NUCLEAR PORE ANCHOR)
At5g51430	9.10573	8.10166	1.00406	EYE (EMBRYO YELLOW)
At3g18780	11.1467	12.1896	-1.04285	ACT2 (ACTIN 2); structural constituent of cytoskeleton
At3g46010	10.1874	11.2373	-1.04988	ADF1 (ACTIN DEPOLYMERIZING FACTOR 1); actin binding
At5g44340	10.5758	11.6908	-1.11497	TUB4; structural constituent of cytoskeleton
At5g19980	7.17749	8.32312	-1.14563	integral membrane family protein
At1g14670	8.08563	9.25643	-1.17079	endomembrane protein 70, putative
At1g78240	8.78612	9.98031	-1.1942	TSD2 (TUMOROUS SHOOT DEVELOPMENT 2); methyltransferase
At5g59880	10.0732	11.3361	-1.26293	ADF3 (ACTIN DEPOLYMERIZING FACTOR 3); actin binding
At3g25150	6.78175	8.13049	-1.34875	nuclear transport factor 2 (NTF2) family protein / RNA recognition motif (RRM)-containing protein
At2g37450	6.21317	7.56235	-1.34918	nodulin MtN21 family protein
At4g18060	6.33297	7.70155	-1.36858	clathrin binding
At2g19790	8.20871	9.61911	-1.4104	clathrin adaptor complex small chain family protein
At1g52870	9.15582	10.6919	-1.5361	peroxisomal membrane protein-related
At3g25500	6.05637	7.61149	-1.55512	AFH1 (FORMIN HOMOLOGY 1); actin binding / actin filament binding / protein binding
At4g16143	7.11471	8.86906	-1.75435	IMPA-2 (IMPORTIN ALPHA ISOFORM 2); binding / protein transporter
At2g01910	5.66924	7.42411	-1.75486	ATMAP65-6; microtubule binding
At1g30900	6.02171	7.81991	-1.7982	vacuolar sorting receptor, putative
At1g07000	8.34805	10.1884	-1.84037	ATEXO70B2 (exocyst subunit EXO70 family protein B2); protein binding
At2g45740	8.41909	10.2689	-1.84978	PEX11D
At1g08450	8.21181	10.0924	-1.88058	CRT3 (CALRETICULIN 3); calcium ion binding / unfolded protein binding
At2g39900	5.62458	7.97911	-2.35453	LIM domain-containing protein
At1g20010	6.37911	8.74629	-2.36719	TUB5; structural constituent of cytoskeleton
At3g50480	8.12728	11.6058	-3.4785	HR4 (HOMOLOG OF RPW8 4)
Enzymes (other)
At1g10060	11.5431	6.15353	5.38956	branched-chain amino acid aminotransferase 1 / branched-chain amino acid transaminase 1 (BCAT1)
At4g38420	12.2114	7.01752	5.19389	sks9 (SKU5 Similar 9); copper ion binding / oxidoreductase
At1g64950	10.4208	5.35716	5.06366	CYP89A5; electron carrier/ heme binding / iron ion binding / monooxygenase/ oxygen binding
At3g42570	10.2527	5.23394	5.01878	peroxidase-related
At3g23840	9.21254	4.5551	4.65744	transferase family protein
At1g73010	8.50973	3.91636	4.59338	ATPPSPASE1; phosphatase
At1g64660	10.7711	6.26607	4.50498	ATMGL (ARABIDOPSIS THALIANA METHIONINE GAMMA-LYASE); catalytic/ methionine gamma-lyase
At3g55710	9.01041	4.5307	4.4797	UDP-glucoronosyl/UDP-glucosyl transferase family protein
At1g21540	9.50209	5.14675	4.35534	AMP-binding protein, putative
At3g57020	11.9091	7.61885	4.29024	strictosidine synthase family protein
At3g23410	11.3455	7.14509	4.20043	alcohol oxidase-related
At4g24140	8.99891	4.86612	4.13279	hydrolase, alpha/beta fold family protein
At4g26470	8.35669	4.38071	3.97598	calcium ion binding
At5g07990	9.01541	5.18686	3.82855	TT7 (TRANSPARENT TESTA 7); flavonoid 3-monooxygenase/ oxygen binding
At5g02540	10.4704	6.7328	3.73764	short-chain dehydrogenase/reductase (SDR) family protein
At5g22300	10.1511	6.57409	3.57701	NIT4 (NITRILASE 4); 3-cyanoalanine hydratase/ cyanoalanine nitrilase/ indole-3-acetonitrile nitrilase/ nitrilase/ nitrile hydratase
At2g22900	9.17684	5.61736	3.55948	galactosyl transferase GMA12/MNN10 family protein
At1g63180	9.51189	5.98326	3.52863	UGE3 (UDP-D-glucose/UDP-D-galactose 4-epimerase 3); UDP-glucose 4-epimerase/ protein dimerization
At5g39190	7.50315	4.06801	3.43514	GER2 (GERMIN-LIKE PROTEIN 2); oxalate oxidase
At4g01950	10.9668	7.5918	3.37502	GPAT3 (GLYCEROL-3-PHOSPHATE ACYLTRANSFERASE 3); acyltransferase
At4g02940	11.0246	7.70174	3.32287	oxidoreductase, 2OG-Fe(II) oxygenase family protein
At3g24670	8.23984	5.00785	3.23199	pectate lyase family protein
At3g16150	9.80754	6.59024	3.2173	L-asparaginase, putative / L-asparagine amidohydrolase, putative
At4g37370	10.38	7.17713	3.20289	CYP81D8; electron carrier/ heme binding / iron ion binding / monooxygenase/ oxygen binding
At1g21400	10.408	7.20564	3.20238	2-oxoisovalerate dehydrogenase, putative / 3-methyl-2-oxobutanoate dehydrogenase, putative / branched-chain alpha-keto acid dehydrogenase E1 alpha subunit, putative
At2g15490	8.309	5.13278	3.17622	UGT73B4 (UDP-GLYCOSYLTRANSFERASE 73B4); UDP-glucosyltransferase/ UDP-glycosyltransferase/ quercetin 3-O-glucosyltransferase/ quercetin 7-O-glucosyltransferase/ transferase, transferring glycosyl groups
At1g65560	8.9133	5.74364	3.16966	allyl alcohol dehydrogenase, putative
At5g19290	10.7326	7.59624	3.13634	esterase/lipase/thioesterase family protein
At1g01570	7.5044	4.39696	3.10744	fringe-related protein
At1g06520	7.81241	4.74479	3.06761	GPAT1 (GLYCEROL-3-PHOSPHATE ACYLTRANSFERASE 1); 1-acylglycerol-3-phosphate O-acyltransferase/ acyltransferase
At2g44750	10.0094	7.03014	2.97931	TPK2 (Thiamin pyrophosphokinase 2); thiamin diphosphokinase
At1g73680	9.35686	6.44541	2.91145	pathogen-responsive alpha-dioxygenase, putative
At4g38300	7.382	4.47698	2.90502	glycosyl hydrolase family 10 protein
At2g41380	7.3762	4.489	2.8872	embryo-abundant protein-related
At4g30470	10.1366	7.26043	2.87614	cinnamoyl-CoA reductase-related
At1g55740	7.5387	4.66918	2.86952	AtSIP1 (Arabidopsis thaliana seed imbibition 1); hydrolase, hydrolyzing O-glycosyl compounds
At4g37760	11.4571	8.61218	2.84489	SQE3 (squalene epoxidase 3); squalene monooxygenase
At4g13180	9.9362	7.13975	2.79645	short-chain dehydrogenase/reductase (SDR) family protein
At4g00360	11.8307	9.05578	2.77495	CYP86A2 (CYTOCHROME P450 86 A2); fatty acid (omega-1)-hydroxylase/ oxygen binding
At5g14760	9.61452	6.84087	2.77365	AO (L-ASPARTATE OXIDASE); L-aspartate oxidase/ electron carrier/ oxidoreductase
At4g12280	8.95847	6.2442	2.71427	copper amine oxidase family protein
At2g34850	7.34638	4.65156	2.69482	MEE25 (maternal effect embryo arrest 25); UDP-glucose 4-epimerase/ binding / catalytic/ coenzyme binding
At4g33150	9.50216	6.82103	2.68113	lysine-ketoglutarate reductase/saccharopine dehydrogenase bifunctional enzyme
At4g16690	9.52069	6.88967	2.63102	MES16 (METHYL ESTERASE 16); catalytic/ hydrolase, acting on ester bonds / methyl indole-3-acetate esterase/ methyl jasmonate esterase
At3g55120	8.54533	5.92047	2.62486	TT5 (TRANSPARENT TESTA 5); chalcone isomerase
At3g17820	9.93099	7.33936	2.59163	ATGSKB6; copper ion binding / glutamate-ammonia ligase
At3g56170	9.5403	6.95166	2.58864	CAN (CA-2+ DEPENDENT NUCLEASE); nuclease
At5g38530	9.52873	6.95215	2.57658	tryptophan synthase-related
At2g37540	11.9105	9.37109	2.53943	short-chain dehydrogenase/reductase (SDR) family protein
At4g36250	10.9069	8.37273	2.53421	ALDH3F1 (Aldehyde Dehydrogenase 3F1); 3-chloroallyl aldehyde dehydrogenase/ aldehyde dehydrogenase (NAD)
At5g07870	8.11653	5.61996	2.49656	transferase family protein
At4g03070	7.32301	4.87673	2.44627	AOP1; oxidoreductase, acting on paired donors, with incorporation or reduction of molecular oxygen, 2-oxoglutarate as one donor, and incorporation of one atom each of oxygen into both donors
At2g21890	7.33292	4.89123	2.44169	CAD3 (CINNAMYL ALCOHOL DEHYDROGENASE HOMOLOG 3); binding / catalytic/ oxidoreductase/ zinc ion binding
At5g55120	8.55729	6.15771	2.39959	VTC5 (VITAMIN C DEFECTIVE 5); GDP-D-glucose phosphorylase/ galactose-1-phosphate guanylyltransferase (GDP)/ quercetin 4-O-glucosyltransferase
At4g10960	8.50052	6.14983	2.35069	UGE5 (UDP-D-glucose/UDP-D-galactose 4-epimerase 5); UDP-glucose 4-epimerase/ protein dimerization
At2g45570	7.50041	5.17349	2.32691	CYP76C2; electron carrier/ heme binding / iron ion binding / monooxygenase/ oxygen binding
At4g24340	10.7479	8.49902	2.24884	phosphorylase family protein
At1g13080	9.33734	7.10794	2.2294	CYP71B2 (CYTOCHROME P450 71B2); electron carrier/ heme binding / iron ion binding / monooxygenase/ oxygen binding
At2g45600	7.94969	5.72311	2.22658	hydrolase
At5g08640	8.38067	6.20741	2.17326	FLS (FLAVONOL SYNTHASE); flavonol synthase
At5g01670	8.14963	6.00125	2.14839	aldose reductase, putative
At5g39090	8.30104	6.16677	2.13427	transferase family protein
At1g73880	9.32905	7.19704	2.13201	UGT89B1 (UDP-GLUCOSYL TRANSFERASE 89B1); UDP-glycosyltransferase/ quercetin 3-O-glucosyltransferase/ quercetin 4-O-glucosyltransferase/ quercetin 7-O-glucosyltransferase/ transferase, transferring glycosyl groups / transferase, transferring hexosyl group
At3g51240	7.62743	5.4975	2.12993	F3H (FLAVANONE 3-HYDROXYLASE); naringenin 3-dioxygenase
At2g34810	8.63435	6.52132	2.11303	FAD-binding domain-containing protein
At5g12950	8.53499	6.43445	2.10053	catalytic
At2g16370	7.96018	5.86579	2.09438	THY-1 (THYMIDYLATE SYNTHASE 1); dihydrofolate reductase/ thymidylate synthase
At1g74020	10.1572	8.06444	2.0928	SS2 (STRICTOSIDINE SYNTHASE 2); strictosidine synthase
At5g15870	9.81066	7.73404	2.07662	glycosyl hydrolase family 81 protein
At5g59480	9.73356	7.6666	2.06695	haloacid dehalogenase-like hydrolase family protein
At2g24580	7.49542	5.44767	2.04775	sarcosine oxidase family protein
At4g10040	10.2907	8.24696	2.04378	CYTC-2 (cytochrome c-2); electron carrier/ heme binding / iron ion binding
At5g49900	9.82354	7.79383	2.02971	catalytic/ glucosylceramidase
At3g10570	7.16185	5.14413	2.01773	CYP77A6; electron carrier/ heme binding / iron ion binding / monooxygenase/ oxygen binding
At3g16170	8.1027	6.10204	2.00066	acyl-activating enzyme 13 (AAE13)
At2g19450	9.52695	7.52972	1.99724	TAG1 (TRIACYLGLYCEROL BIOSYNTHESIS DEFECT 1); diacylglycerol O-acyltransferase
At5g48950	7.6331	5.64306	1.99004	thioesterase family protein
At5g51830	9.25808	7.27905	1.97903	pfkB-type carbohydrate kinase family protein
At3g56060	8.52815	6.55393	1.97422	glucose-methanol-choline (GMC) oxidoreductase family protein
At3g13450	9.92159	7.94804	1.97355	DIN4 (DARK INDUCIBLE 4); 3-methyl-2-oxobutanoate dehydrogenase (2-methylpropanoyl-transferring)/ catalytic
At1g06620	7.78258	5.82294	1.95964	2-oxoglutarate-dependent dioxygenase, putative
At3g44320	8.43758	6.49555	1.94203	NIT3 (NITRILASE 3); indole-3-acetonitrile nitrilase/ indole-3-acetonitrile nitrile hydratase/ nitrilase
At3g57220	8.91592	7.01399	1.90192	UDP-GlcNAc:dolichol phosphate N-acetylglucosamine-1-phosphate transferase, putative
At4g37330	7.78106	5.92267	1.85838	CYP81D4; electron carrier/ heme binding / iron ion binding / monooxygenase/ oxygen binding
At4g34890	8.18915	6.3483	1.84085	XDH1 (XANTHINE DEHYDROGENASE 1); xanthine dehydrogenase
At2g38280	10.1487	8.31911	1.82957	FAC1 (EMBRYONIC FACTOR1); AMP deaminase
At1g73980	9.28627	7.48851	1.79777	phosphoribulokinase/uridine kinase family protein
At5g03490	8.06487	6.31261	1.75225	UDP-glucoronosyl/UDP-glucosyl transferase family protein
At4g23420	9.43006	7.69608	1.73398	short-chain dehydrogenase/reductase (SDR) family protein
At5g17050	8.43071	6.70029	1.73041	UGT78D2 (UDP-GLUCOSYL TRANSFERASE 78D2); UDP-glycosyltransferase/ anthocyanidin 3-O-glucosyltransferase/ quercetin 3-O-glucosyltransferase/ transferase, transferring glycosyl groups
At1g18480	8.99515	7.3048	1.69035	calcineurin-like phosphoesterase family protein
At3g14990	11.2407	9.56209	1.67859	4-methyl-5(b-hydroxyethyl)-thiazole monophosphate biosynthesis protein, putative
At1g78280	10.2814	8.60638	1.67498	transferase, transferring glycosyl groups
At3g53280	8.07154	6.39907	1.67246	CYP71B5 (CYTOCHROME P450 71B5); electron carrier/ heme binding / iron ion binding / monooxygenase/ oxygen binding
At1g73480	8.80921	7.1408	1.66841	hydrolase, alpha/beta fold family protein
At5g16290	9.71812	8.06903	1.64908	acetolactate synthase small subunit, putative
At4g29680	8.31875	6.69292	1.62584	type I phosphodiesterase/nucleotide pyrophosphatase family protein
At1g02890	9.20382	7.58143	1.62239	AAA-type ATPase family protein
At1g08470	8.86028	7.24417	1.61611	strictosidine synthase family protein
At1g72700	8.51819	6.9072	1.61099	haloacid dehalogenase-like hydrolase family protein
At4g33540	9.95535	8.36147	1.59389	metallo-beta-lactamase family protein
At1g69800	8.32499	6.73553	1.58946	CBS domain-containing protein
At5g38220	7.83495	6.24822	1.58673	hydrolase
At3g23580	9.97842	8.39416	1.58427	RNR2A (RIBONUCLEOTIDE REDUCTASE 2A); ribonucleoside-diphosphate reductase
At1g73740	8.35756	6.77494	1.58262	glycosyl transferase family 28 protein
At1g76090	10.1121	8.5305	1.58157	SMT3 (STEROL METHYLTRANSFERASE 3); S-adenosylmethionine-dependent methyltransferase/ sterol 24-C-methyltransferase
At4g05390	8.23917	6.68656	1.55261	ATRFNR1 (ROOT FNR 1); FAD binding / NADP or NADPH binding / electron carrier/ ferredoxin-NADP+ reductase/ oxidoreductase
At1g64970	8.21894	6.6765	1.54244	G-TMT (GAMMA-TOCOPHEROL METHYLTRANSFERASE); tocopherol O-methyltransferase
At3g28200	9.59817	8.06219	1.53599	peroxidase, putative
At1g72680	9.9185	8.38465	1.53385	cinnamyl-alcohol dehydrogenase, putative
At3g07690	7.20942	5.69639	1.51303	NAD or NADH binding / binding / catalytic/ coenzyme binding / glycerol-3-phosphate dehydrogenase (NAD+)/ oxidoreductase/ oxidoreductase, acting on CH-OH group of donors / oxidoreductase, acting on the CH-OH group of donors, NAD or NADP as acceptor
At4g35780	8.08105	6.60281	1.47825	protein kinase family protein
At3g03690	7.0682	5.59292	1.47528	UNE7 (unfertilized embryo sac 7); acetylglucosaminyltransferase/ transferase, transferring glycosyl groups
At4g04955	8.38685	6.91566	1.47119	ATALN (Arabidopsis allantoinase); allantoinase/ hydrolase
At4g21580	9.99375	8.54846	1.44529	oxidoreductase, zinc-binding dehydrogenase family protein
At5g17380	10.7467	9.34803	1.39864	pyruvate decarboxylase family protein
At3g14690	10.128	8.73654	1.39146	CYP72A15; electron carrier/ heme binding / iron ion binding / monooxygenase/ oxygen binding
At4g11820	9.45538	8.08715	1.36822	MVA1; acetyl-CoA C-acetyltransferase/ hydroxymethylglutaryl-CoA synthase
At2g24180	9.52857	8.18482	1.34375	CYP71B6 (CYTOCHROME P450 71B6); electron carrier/ heme binding / iron ion binding / monooxygenase/ oxygen binding
At5g19440	10.7441	9.40349	1.34065	cinnamyl-alcohol dehydrogenase, putative (CAD)
At1g15490	7.0066	5.68389	1.32271	hydrolase, alpha/beta fold family protein
At2g26800	9.9273	8.62914	1.29816	hydroxymethylglutaryl-CoA lyase, putative / 3-hydroxy-3-methylglutarate-CoA lyase, putative / HMG-CoA lyase, putative
At3g10370	8.78661	7.49223	1.29438	SDP6 (SUGAR-DEPENDENT 6); glycerol-3-phosphate dehydrogenase
At4g21470	9.58587	8.29944	1.28643	ATFMN/FHY (riboflavin kinase/FMN hydrolase); FMN adenylyltransferase/ riboflavin kinase
At4g16760	11.55	10.2797	1.27031	ACX1 (ACYL-COA OXIDASE 1); acyl-CoA oxidase
At3g12270	7.15668	5.89944	1.25725	PRMT3 (PROTEIN ARGININE METHYLTRANSFERASE 3); methyltransferase/ zinc ion binding
At2g17930	9.31647	8.06832	1.24815	binding / inositol or phosphatidylinositol kinase/ phosphotransferase, alcohol group as acceptor
At1g08130	7.30795	6.06557	1.24238	ATLIG1 (ARABIDOPSIS THALIANA DNA LIGASE 1); ATP binding / DNA binding / DNA ligase (ATP)
At5g07290	7.92888	6.70865	1.22023	AML4 (ARABIDOPSIS MEI2-LIKE 4); RNA binding / nucleic acid binding / nucleotide binding
At2g23890	7.20719	5.98895	1.21824	5 nucleotidase family protein
At4g27520	10.8161	9.60326	1.21286	plastocyanin-like domain-containing protein
At3g15120	7.28744	6.09225	1.19519	AAA-type ATPase family protein
At4g19010	7.17261	5.98369	1.18892	4-coumarate--CoA ligase family protein / 4-coumaroyl-CoA synthase family protein
At1g65840	9.6887	8.5042	1.1845	ATPAO4 (ARABIDOPSIS THALIANA POLYAMINE OXIDASE 4); amine oxidase/ polyamine oxidase
At5g08170	9.0522	7.87131	1.18089	EMB1873 (EMBRYO DEFECTIVE 1873); agmatine deiminase
At3g05210	8.25279	7.07599	1.17681	ERCC1; 5-flap endonuclease
At5g43860	7.53931	6.38254	1.15677	ATCLH2; chlorophyllase
At2g41220	7.16156	6.00526	1.1563	GLU2 (GLUTAMATE SYNTHASE 2); glutamate synthase (ferredoxin)
At3g12600	8.57132	7.4423	1.12902	atnudt16 (Arabidopsis thaliana Nudix hydrolase homolog 16); hydrolase
At2g23420	9.21979	8.09716	1.12263	NAPRT2 (NICOTINATE PHOSPHORIBOSYLTRANSFERASE 2); nicotinate phosphoribosyltransferase
At2g39725	7.41284	6.31189	1.10094	complex 1 family protein / LVR family protein
At3g55140	8.95821	7.87014	1.08807	pectate lyase family protein
At3g23790	8.16337	7.0808	1.08257	AMP-binding protein, putative
At1g02020	7.46359	6.39246	1.07113	nitroreductase family protein
At5g10730	8.27779	7.20768	1.07011	binding / catalytic/ coenzyme binding
At3g04240	9.58896	8.55259	1.03637	SEC (secret agent); transferase, transferring glycosyl groups
At3g48690	10.2016	9.17892	1.02264	CXE12; carboxylesterase
At1g44180	8.66574	7.64645	1.01929	aminoacylase, putative / N-acyl-L-amino-acid amidohydrolase, putative
At3g13226	7.93049	6.91144	1.01905	regulatory protein RecX family protein
At3g55610	9.99568	8.99433	1.00135	P5CS2 (DELTA 1-PYRROLINE-5-CARBOXYLATE SYNTHASE 2); catalytic/ glutamate 5-kinase/ glutamate-5-semialdehyde dehydrogenase/ oxidoreductase
At1g09795	6.79856	7.80383	-1.00526	ATATP-PRT2 (ATP PHOSPHORIBOSYL TRANSFERASE 2); ATP phosphoribosyltransferase
At3g01210	6.2252	7.23345	-1.00825	nucleic acid binding / oxidoreductase
At1g32220	8.41695	9.44392	-1.02697	binding / catalytic/ coenzyme binding
At4g14880	10.2098	11.2409	-1.03111	OASA1 (O-ACETYLSERINE (THIOL) LYASE (OAS-TL) ISOFORM A1); cysteine synthase
At5g54770	11.9372	12.9838	-1.04657	THI1; protein homodimerization
At2g43940	6.53831	7.58822	-1.04991	thiol methyltransferase, putative
At3g53900	6.63567	7.686	-1.05034	uracil phosphoribosyltransferase, putative / UMP pyrophosphorylase, putative / UPRTase, putative
At2g39140	6.09412	7.15148	-1.05736	SVR1 (SUPPRESSOR OF VARIEGATION 1); RNA binding / pseudouridine synthase
At4g15110	7.40933	8.47707	-1.06774	CYP97B3; electron carrier/ heme binding / iron ion binding / monooxygenase/ oxygen binding
At1g48030	9.91965	10.9964	-1.07676	mtLPD1 (mitochondrial lipoamide dehydrogenase 1); ATP binding / dihydrolipoyl dehydrogenase
At3g10620	7.01289	8.10644	-1.09354	ATNUDX26 (ARABIDOPSIS THALIANA NUDIX HYDROLASE HOMOLOG 26); bis(5-adenosyl)-pentaphosphatase/ bis(5-nucleosyl)-tetraphosphatase (asymmetrical)
At5g39340	6.94248	8.03642	-1.09393	AHP3 (HISTIDINE-CONTAINING PHOSPHOTRANSMITTER 3); histidine phosphotransfer kinase
At1g32200	7.6863	8.78539	-1.09908	ATS1; glycerol-3-phosphate O-acyltransferase
At2g32520	7.45539	8.55548	-1.10009	dienelactone hydrolase family protein
At1g19660	11.1138	12.2347	-1.12088	wound-responsive family protein
At4g13940	10.7093	11.8333	-1.12403	MEE58 (MATERNAL EFFECT EMBRYO ARREST 58); adenosylhomocysteinase
At1g03430	7.00895	8.13916	-1.13021	AHP5 (HISTIDINE-CONTAINING PHOSPHOTRANSFER FACTOR 5); histidine phosphotransfer kinase
At5g50375	6.19283	7.32493	-1.13209	CPI1 (CYCLOPROPYL ISOMERASE); cycloeucalenol cycloisomerase
At2g36930	7.55354	8.69261	-1.13907	zinc finger (C2H2 type) family protein
At5g35100	7.47536	8.61833	-1.14298	peptidyl-prolyl cis-trans isomerase
At4g01040	7.04834	8.19217	-1.14383	glycosyl hydrolase family 18 protein
At1g32070	7.20971	8.35384	-1.14412	ATNSI (NUCLEAR SHUTTLE INTERACTING); N-acetyltransferase
At3g14390	6.96469	8.11011	-1.14542	diaminopimelate decarboxylase, putative / DAP carboxylase, putative
At2g35120	5.97143	7.11716	-1.14573	glycine cleavage system H protein, mitochondrial, putative
At4g29590	6.5665	7.72983	-1.16334	methyltransferase
At4g33670	8.40538	9.57697	-1.17159	L-galactose dehydrogenase (L-GalDH)
At1g72810	6.0266	7.20324	-1.17665	threonine synthase, putative
At3g61200	7.43559	8.62361	-1.18801	thioesterase family protein
At3g15690	7.14992	8.34391	-1.19398	biotin carboxyl carrier protein of acetyl-CoA carboxylase-related
At1g37130	10.7308	11.9269	-1.1961	NIA2 (NITRATE REDUCTASE 2); nitrate reductase (NADH)/ nitrate reductase
At3g63520	8.74966	9.94599	-1.19633	CCD1 (CAROTENOID CLEAVAGE DIOXYGENASE 1); 9-cis-epoxycarotenoid dioxygenase
At2g39000	7.39267	8.59209	-1.19942	GCN5-related N-acetyltransferase (GNAT) family protein
At4g38800	9.97023	11.1737	-1.20347	ATMTN1; catalytic/ methylthioadenosine nucleosidase
At1g26160	6.35272	7.55697	-1.20425	metal-dependent phosphohydrolase HD domain-containing protein
At5g16810	6.56426	7.77066	-1.2064	ATP binding / protein kinase
At1g77420	6.67285	7.89291	-1.22006	hydrolase, alpha/beta fold family protein
At4g25570	8.85313	10.0922	-1.23911	ACYB-2; carbon-monoxide oxygenase
At3g02350	7.60653	8.84783	-1.2413	GAUT9 (Galacturonosyltransferase 9); polygalacturonate 4-alpha-galacturonosyltransferase/ transferase, transferring glycosyl groups / transferase, transferring hexosyl groups
At1g68260	6.53145	7.7734	-1.24195	thioesterase family protein
At1g26640	6.714	7.96242	-1.24842	aspartate/glutamate/uridylate kinase family protein
At3g05350	7.24625	8.4968	-1.25055	aminopeptidase/ hydrolase
At5g18100	7.04412	8.30997	-1.26585	CSD3 (copper/zinc superoxide dismutase 3); superoxide dismutase
At3g09250	6.50803	7.78728	-1.27925	DNA binding / nuclease
At2g43750	8.78732	10.0829	-1.29563	OASB (O-ACETYLSERINE (THIOL) LYASE B); cysteine synthase
At3g61080	7.17666	8.47448	-1.29781	fructosamine kinase family protein
At3g48610	5.78012	7.09309	-1.31297	phosphoesterase family protein
At4g31780	8.36467	9.67969	-1.31502	MGD1 (MONOGALACTOSYL DIACYLGLYCEROL SYNTHASE 1); 1,2-diacylglycerol 3-beta-galactosyltransferase/ UDP-galactosyltransferase/ UDP-glycosyltransferase/ transferase, transferring glycosyl groups
At5g08570	6.99796	8.33988	-1.34192	pyruvate kinase, putative
At2g43350	6.57124	7.91734	-1.3461	ATGPX3 (GLUTATHIONE PEROXIDASE 3); glutathione peroxidase
At1g20810	7.16323	8.51295	-1.34972	immunophilin / FKBP-type peptidyl-prolyl cis-trans isomerase family protein
At1g67280	8.92189	10.2811	-1.3592	lactoylglutathione lyase, putative / glyoxalase I, putative
At1g48420	7.72396	9.09332	-1.36937	D-CDES (D-CYSTEINE DESULFHYDRASE); 1-aminocyclopropane-1-carboxylate deaminase/ D-cysteine desulfhydrase/ catalytic
At1g52760	7.41337	8.78628	-1.37291	esterase/lipase/thioesterase family protein
At5g42830	6.02524	7.3992	-1.37395	transferase family protein
At5g11480	7.13236	8.51146	-1.3791	GTP binding
At4g00560	5.7413	7.12341	-1.38211	methionine adenosyltransferase regulatory beta subunit-related
At1g03160	5.95436	7.33922	-1.38487	FZL (FZO-LIKE); GTP binding / GTPase/ thiamin-phosphate diphosphorylase
At1g12520	7.12374	8.51244	-1.3887	ATCCS (COPPER CHAPERONE FOR SOD1); superoxide dismutase/ superoxide dismutase copper chaperone
At3g10230	7.51119	8.90263	-1.39144	LYC (LYCOPENE CYCLASE); lycopene beta cyclase
At3g25470	8.35488	9.75561	-1.40073	bacterial hemolysin-related
At1g30910	6.96534	8.38135	-1.41601	molybdenum cofactor sulfurase family protein
At4g37200	7.70882	9.12884	-1.42002	HCF164; oxidoreductase, acting on sulfur group of donors, disulfide as acceptor
At2g26540	7.03913	8.4969	-1.45777	HEMD; uroporphyrinogen-III synthase
At2g34460	7.43527	8.90648	-1.47121	flavin reductase-related
At4g34050	9.22075	10.6958	-1.47505	caffeoyl-CoA 3-O-methyltransferase, putative
At4g36390	7.16219	8.65601	-1.49381	radical SAM domain-containing protein / TRAM domain-containing protein
At4g31530	7.29238	8.78884	-1.49646	binding / catalytic
At2g21280	7.03611	8.53711	-1.50099	SULA; binding / catalytic/ coenzyme binding
At4g13720	5.9492	7.4571	-1.5079	inosine triphosphate pyrophosphatase, putative / HAM1 family protein
At3g15530	7.66851	9.19182	-1.52331	methyltransferase
At3g27890	7.72654	9.26215	-1.53562	NQR (NADPH:QUINONE OXIDOREDUCTASE); FMN reductase
At1g53670	8.74873	10.2896	-1.54084	MSRB1 (methionine sulfoxide reductase B 1); peptide-methionine-(S)-S-oxide reductase
At5g57850	6.41193	7.95736	-1.54544	aminotransferase class IV family protein
At3g02770	6.95825	8.50597	-1.54772	dimethylmenaquinone methyltransferase family protein
At3g61440	9.96091	11.5198	-1.55887	CYSC1 (CYSTEINE SYNTHASE C1); L-3-cyanoalanine synthase/ cysteine synthase
At1g04620	5.56806	7.13133	-1.56328	coenzyme F420 hydrogenase family / dehydrogenase, beta subunit family
At5g62980	5.60871	7.18252	-1.57381	dihydroneopterin aldolase, putative
At5g60600	9.0779	10.6526	-1.57475	HDS (4-HYDROXY-3-METHYLBUT-2-ENYL DIPHOSPHATE SYNTHASE); 4 iron, 4 sulfur cluster binding / 4-hydroxy-3-methylbut-2-en-1-yl diphosphate synthase
At1g03475	6.69267	8.26766	-1.57499	LIN2 (LESION INITIATION 2); coproporphyrinogen oxidase
At1g77510	6.59199	8.1714	-1.5794	ATPDIL1-2 (PDI-LIKE 1-2); protein disulfide isomerase
At5g66040	8.90276	10.4852	-1.58241	STR16 (SULFURTRANSFERASE PROTEIN 16)
At1g15410	6.21389	7.79729	-1.5834	aspartate-glutamate racemase family
At5g13980	6.41939	8.00281	-1.58341	glycosyl hydrolase family 38 protein
At2g45790	8.27111	9.87293	-1.60182	PMM (PHOSPHOMANNOMUTASE); phosphomannomutase
At3g11770	6.11852	7.73454	-1.61602	nucleic acid binding
At1g52510	6.95822	8.58923	-1.63101	hydrolase, alpha/beta fold family protein
At3g14930	6.767	8.4062	-1.6392	HEME1; uroporphyrinogen decarboxylase
At2g06050	9.2634	10.9117	-1.64833	OPR3 (OPDA-REDUCTASE 3); 12-oxophytodienoate reductase
At1g78660	5.42972	7.09033	-1.66062	gamma-glutamyl hydrolase, putative / gamma-Glu-X carboxypeptidase, putative / conjugase, putative
At3g48730	7.22123	8.91888	-1.69765	GSA2 (glutamate-1-semialdehyde 2,1-aminomutase 2); catalytic/ glutamate-1-semialdehyde 2,1-aminomutase/ pyridoxal phosphate binding / transaminase
At5g62790	7.73917	9.48012	-1.74095	DXR (1-DEOXY-D-XYLULOSE 5-PHOSPHATE REDUCTOISOMERASE); 1-deoxy-D-xylulose-5-phosphate reductoisomerase
At3g26830	5.32483	7.06581	-1.74098	PAD3 (PHYTOALEXIN DEFICIENT 3); dihydrocamalexic acid decarboxylase/ monooxygenase/ oxygen binding
At4g33010	9.74521	11.4876	-1.74236	AtGLDP1 (Arabidopsis thaliana glycine decarboxylase P-protein 1); catalytic/ glycine dehydrogenase (decarboxylating)/ pyridoxal phosphate binding
At4g30020	5.78474	7.53368	-1.74894	subtilase family protein
At5g42250	6.1324	7.89747	-1.76506	alcohol dehydrogenase, putative
At2g35500	6.23822	8.00828	-1.77006	shikimate kinase-related
At1g04420	7.32193	9.09261	-1.77068	aldo/keto reductase family protein
At2g40490	7.16633	8.95124	-1.78491	HEME2; uroporphyrinogen decarboxylase
At3g19480	5.63859	7.42408	-1.78549	D-3-phosphoglycerate dehydrogenase, putative / 3-PGDH, putative
At5g06340	7.62006	9.40661	-1.78655	ATNUDX27 (ARABIDOPSIS THALIANA NUDIX HYDROLASE HOMOLOG 27); bis(5-adenosyl)-pentaphosphatase/ bis(5-nucleosyl)-tetraphosphatase (asymmetrical)
At5g06290	8.17903	10.0063	-1.82727	2-Cys Prx B (2-Cysteine peroxiredoxin B); antioxidant/ peroxiredoxin
At2g32150	8.65748	10.4852	-1.82771	haloacid dehalogenase-like hydrolase family protein
At2g31790	5.62983	7.46366	-1.83383	UDP-glucoronosyl/UDP-glucosyl transferase family protein
At5g10560	5.95898	7.80134	-1.84236	glycosyl hydrolase family 3 protein
At1g56500	7.7934	9.65206	-1.85866	haloacid dehalogenase-like hydrolase family protein
At2g29310	6.03373	7.89709	-1.86336	tropinone reductase, putative / tropine dehydrogenase, putative
At1g58080	6.80443	8.67352	-1.86909	ATATP-PRT1 (ATP PHOSPHORIBOSYL TRANSFERASE 1); ATP phosphoribosyltransferase
At5g04590	8.02136	9.89925	-1.87789	SIR; sulfite reductase (ferredoxin)/ sulfite reductase
At4g11410	5.37884	7.29115	-1.91231	short-chain dehydrogenase/reductase (SDR) family protein
At4g38460	6.21002	8.12539	-1.91537	GGR (geranylgeranyl reductase); farnesyltranstransferase
At5g35360	8.01212	9.93166	-1.91954	CAC2; acetyl-CoA carboxylase/ biotin carboxylase
At2g02500	6.20654	8.12874	-1.9222	ISPD; 2-C-methyl-D-erythritol 4-phosphate cytidylyltransferase
At1g14345	5.89776	7.82574	-1.92798	oxidoreductase
At2g31810	8.93	10.8729	-1.94287	acetolactate synthase small subunit, putative
At4g12880	5.64005	7.5844	-1.94435	plastocyanin-like domain-containing protein
At3g60290	5.18226	7.14232	-1.96006	oxidoreductase/ oxidoreductase, acting on paired donors, with incorporation or reduction of molecular oxygen, 2-oxoglutarate as one donor, and incorporation of one atom each of oxygen into both donors
At2g39570	8.79888	10.7631	-1.96422	ACT domain-containing protein
At5g09650	8.0814	10.0701	-1.98865	AtPPa6 (Arabidopsis thaliana pyrophosphorylase 6); inorganic diphosphatase/ pyrophosphatase
At1g53000	5.31365	7.31263	-1.99898	cytidylyltransferase family
At5g47435	7.22839	9.24792	-2.01953	formyltetrahydrofolate deformylase, putative
At4g39950	5.26758	7.30473	-2.03715	CYP79B2; electron carrier/ heme binding / iron ion binding / monooxygenase/ oxygen binding
At4g37930	10.4324	12.4916	-2.05924	SHM1 (SERINE TRANSHYDROXYMETHYLTRANSFERASE 1); glycine hydroxymethyltransferase/ poly(U) binding
At5g38710	5.72138	7.78548	-2.0641	proline oxidase, putative / osmotic stress-responsive proline dehydrogenase, putative
At5g47840	8.67142	10.7529	-2.08146	AMK2 (Adenosine monophosphate kinase); ATP binding / adenylate kinase/ nucleobase, nucleoside, nucleotide kinase/ nucleotide kinase/ phosphotransferase, phosphate group as acceptor
At1g59700	5.29353	7.37564	-2.08211	ATGSTU16 (GLUTATHIONE S-TRANSFERASE TAU 16); glutathione transferase
At4g21860	8.41776	10.5084	-2.0906	MSRB2 (methionine sulfoxide reductase B 2); peptide-methionine-(S)-S-oxide reductase
At1g63970	7.59921	9.69354	-2.09433	ISPF; 2-C-methyl-D-erythritol 2,4-cyclodiphosphate synthase
At4g37530	5.54028	7.63479	-2.0945	peroxidase, putative
At3g63170	5.20472	7.30167	-2.09696	chalcone isomerase
At4g09900	5.35581	7.4612	-2.10539	MES12 (METHYL ESTERASE 12); hydrolase
At3g18680	6.57848	8.69115	-2.11266	aspartate/glutamate/uridylate kinase family protein
At5g66530	7.23098	9.34366	-2.11268	aldose 1-epimerase family protein
At2g45670	6.17733	8.31599	-2.13866	calcineurin B subunit-related
At1g79790	6.86017	9.00011	-2.13993	haloacid dehalogenase-like hydrolase family protein
At3g23490	7.29483	9.44085	-2.14602	CYN (CYANASE); DNA binding / cyanate hydratase/ hydro-lyase
At1g68010	9.97897	12.1284	-2.14939	HPR; glycerate dehydrogenase/ poly(U) binding
At3g21230	5.5994	7.75539	-2.15599	4CL5 (4-coumarate:CoA ligase 5); 4-coumarate-CoA ligase
At5g01210	5.4389	7.59519	-2.15629	transferase family protein
At1g49380	5.92764	8.08409	-2.15646	cytochrome c biogenesis protein family
At1g60550	5.91365	8.07513	-2.16148	ECHID (ENOYL-COA HYDRATASE/ISOMERASE D); catalytic/ naphthoate synthase
At5g13410	7.50369	9.66669	-2.163	immunophilin / FKBP-type peptidyl-prolyl cis-trans isomerase family protein
At3g11950	7.35335	9.52703	-2.17368	prenyltransferase/ zinc ion binding
At1g51680	7.42406	9.60396	-2.1799	4CL1 (4-COUMARATE:COA LIGASE 1); 4-coumarate-CoA ligase
At3g26060	8.02009	10.2559	-2.23584	ATPRX Q; antioxidant/ peroxiredoxin
At3g50930	6.37272	8.6086	-2.23588	BCS1 (CYTOCHROME BC1 SYNTHESIS); ATP binding / ATPase/ nucleoside-triphosphatase/ nucleotide binding
At5g35170	7.00191	9.24809	-2.24618	adenylate kinase family protein
At4g39540	5.52793	7.79452	-2.26659	shikimate kinase family protein
At3g55040	6.73926	9.00756	-2.2683	GSTL2
At3g54900	6.98101	9.26422	-2.2832	CXIP1 (CAX INTERACTING PROTEIN 1); antiporter/ glutathione disulfide oxidoreductase
At5g10160	5.67107	7.96426	-2.29319	beta-hydroxyacyl-ACP dehydratase, putative
At5g08280	7.53993	9.83885	-2.29893	HEMC (HYDROXYMETHYLBILANE SYNTHASE); hydroxymethylbilane synthase
At3g26900	6.33959	8.63862	-2.29903	shikimate kinase family protein
At1g74920	7.71145	10.0152	-2.30376	ALDH10A8; 3-chloroallyl aldehyde dehydrogenase/ oxidoreductase
At4g08870	6.93162	9.24121	-2.30959	arginase, putative
At5g16710	7.95235	10.2803	-2.32792	DHAR3 (dehydroascorbate reductase 1); glutathione dehydrogenase (ascorbate)
At4g28030	6.34196	8.6705	-2.32854	GCN5-related N-acetyltransferase (GNAT) family protein
At4g04830	5.41181	7.74281	-2.331	methionine sulfoxide reductase domain-containing protein / SeIR domain-containing protein
At5g61410	9.80735	12.1732	-2.36587	RPE; catalytic/ ribulose-phosphate 3-epimerase
At2g04450	5.09387	7.47327	-2.3794	ATNUDT6 (Arabidopsis thaliana Nudix hydrolase homolog 6); ADP-ribose diphosphatase/ NAD or NADH binding / hydrolase
At5g65010	6.25169	8.64482	-2.39313	ASN2 (ASPARAGINE SYNTHETASE 2); asparagine synthase (glutamine-hydrolyzing)
At4g37560	5.21671	7.62292	-2.40621	formamidase, putative / formamide amidohydrolase, putative
At1g74090	5.96674	8.37542	-2.40868	SOT18 (DESULFO-GLUCOSINOLATE SULFOTRANSFERASE 18); 3-methylthiopropyl-desulfoglucosinolate sulfotransferase/ 4-methylthiobutyl-desulfoglucosinolate sulfotransferase/ 5-methylthiopentyl-desulfoglucosinolate sulfotransferase/ 7-methylthioheptyl-desulfogluco
At4g21850	5.49253	7.92797	-2.43544	methionine sulfoxide reductase domain-containing protein / SeIR domain-containing protein
At5g52100	5.50569	7.95448	-2.44879	crr1 (chlororespiration reduction 1); dihydrodipicolinate reductase
At2g22230	5.50149	7.9603	-2.45881	beta-hydroxyacyl-ACP dehydratase, putative
At1g31800	6.38601	8.84666	-2.46065	CYP97A3 (CYTOCHROME P450-TYPE MONOOXYGENASE 97A3); carotene beta-ring hydroxylase/ oxygen binding
At4g01480	5.19972	7.66037	-2.46065	AtPPa5 (Arabidopsis thaliana pyrophosphorylase 5); inorganic diphosphatase/ pyrophosphatase
At2g27680	7.20827	9.68139	-2.47313	aldo/keto reductase family protein
At5g19370	7.07711	9.55164	-2.47453	rhodanese-like domain-containing protein / PPIC-type PPIASE domain-containing protein
At5g07460	5.39151	7.86667	-2.47516	PMSR2 (PEPTIDEMETHIONINE SULFOXIDE REDUCTASE 2); oxidoreductase, acting on sulfur group of donors, disulfide as acceptor / peptide-methionine-(S)-S-oxide reductase
At2g22330	5.55253	8.03076	-2.47823	CYP79B3; electron carrier/ heme binding / iron ion binding / monooxygenase/ oxygen binding
At4g39970	6.49129	8.98566	-2.49437	haloacid dehalogenase-like hydrolase family protein
At1g20620	9.8027	12.3205	-2.51777	CAT3 (CATALASE 3); catalase
At1g34430	5.65721	8.20087	-2.54366	EMB3003 (embryo defective 3003); acyltransferase/ dihydrolipoyllysine-residue acetyltransferase/ protein binding
At5g45650	4.51661	7.06951	-2.5529	subtilase family protein
At3g25530	6.89867	9.4752	-2.57653	GLYR1 (GLYOXYLATE REDUCTASE 1); 3-hydroxybutyrate dehydrogenase/ phosphogluconate dehydrogenase (decarboxylating)
At2g05790	6.54392	9.15859	-2.61467	glycosyl hydrolase family 17 protein
At2g43100	5.62972	8.24999	-2.62027	aconitase C-terminal domain-containing protein
At1g25230	5.86072	8.49225	-2.63153	purple acid phosphatase family protein
At2g03550	5.16082	7.79993	-2.63911	hydrolase
At1g44170	4.54131	7.18219	-2.64089	ALDH3H1 (ALDEHYDE DEHYDROGENASE 3H1); 3-chloroallyl aldehyde dehydrogenase/ aldehyde dehydrogenase (NAD)
At2g46650	5.20557	7.86993	-2.66436	CB5-C (CYTOCHROME B5 ISOFORM C); heme binding
At3g25860	6.18698	8.86241	-2.67543	LTA2; dihydrolipoyllysine-residue acetyltransferase
At2g43560	7.31381	10.0395	-2.72567	immunophilin / FKBP-type peptidyl-prolyl cis-trans isomerase family protein
At5g44720	5.66572	8.40377	-2.73806	molybdenum cofactor sulfurase family protein
At1g77760	6.51933	9.26043	-2.7411	NIA1 (NITRATE REDUCTASE 1); nitrate reductase
At2g23610	5.77997	8.52534	-2.74538	MES3 (METHYL ESTERASE 3); hydrolase, acting on ester bonds / methyl indole-3-acetate esterase/ methyl jasmonate esterase
At5g51110	7.28169	10.0372	-2.75555	4-alpha-hydroxytetrahydrobiopterin dehydratase
At3g47560	5.16217	7.9478	-2.78563	esterase/lipase/thioesterase family protein
At5g47240	6.91556	9.71822	-2.80266	atnudt8 (Arabidopsis thaliana Nudix hydrolase homolog 8); hydrolase
At2g38210	6.569	9.41754	-2.84854	PDX1L4 (PUTATIVE PDX1-LIKE PROTEIN 4)
At2g29290	5.59886	8.52166	-2.9228	tropinone reductase, putative / tropine dehydrogenase, putative
At4g04840	4.27274	7.20093	-2.92819	methionine sulfoxide reductase domain-containing protein / SeIR domain-containing protein
At2g29630	7.55918	10.4967	-2.93748	THIC (ThiaminC); ADP-ribose pyrophosphohydrolase/ catalytic/ iron-sulfur cluster binding
At2g39420	5.14558	8.10784	-2.96227	esterase/lipase/thioesterase family protein
At5g54160	7.2875	10.3464	-3.05889	ATOMT1 (O-METHYLTRANSFERASE 1); caffeate O-methyltransferase/ myricetin 3-O-methyltransferase/ quercetin 3-O-methyltransferase
At3g02020	5.59621	8.70784	-3.11163	AK3 (ASPARTATE KINASE 3); aspartate kinase
At4g09010	6.95546	10.1304	-3.17493	APX4 (ASCORBATE PEROXIDASE 4); heme binding / peroxidase
At1g16880	7.89054	11.2464	-3.35583	uridylyltransferase-related
At3g61210	4.30323	7.72229	-3.41906	embryo-abundant protein-related
At3g19710	5.62617	9.04586	-3.41969	BCAT4 (BRANCHED-CHAIN AMINOTRANSFERASE4); catalytic/ methionine-oxo-acid transaminase
At1g73655	6.6262	10.058	-3.43178	FK506 binding / peptidyl-prolyl cis-trans isomerase
At2g37660	6.71736	10.167	-3.44965	binding / catalytic/ coenzyme binding
At2g28190	8.06003	11.5379	-3.47787	CSD2 (COPPER/ZINC SUPEROXIDE DISMUTASE 2); superoxide dismutase
At1g78370	4.63333	8.15443	-3.52111	ATGSTU20 (GLUTATHIONE S-TRANSFERASE TAU 20); glutathione transferase
At5g35630	8.98494	12.5326	-3.54761	GS2 (GLUTAMINE SYNTHETASE 2); glutamate-ammonia ligase
At3g50440	5.40706	8.98485	-3.57779	MES10 (METHYL ESTERASE 10); hydrolase/ hydrolase, acting on ester bonds / methyl jasmonate esterase
At5g04140	7.06318	10.6526	-3.58946	GLU1 (GLUTAMATE SYNTHASE 1); glutamate synthase (ferredoxin)
At4g13770	5.66134	9.25559	-3.59425	CYP83A1 (CYTOCHROME P450 83A1); oxidoreductase, acting on paired donors, with incorporation or reduction of molecular oxygen, NADH or NADPH as one donor, and incorporation of one atom of oxygen / oxygen binding
At3g14415	8.36271	12.0046	-3.64188	(S)-2-hydroxy-acid oxidase, peroxisomal, putative / glycolate oxidase, putative / short chain alpha-hydroxy acid oxidase, putative
At3g48420	6.13471	9.80894	-3.67423	haloacid dehalogenase-like hydrolase family protein
At1g66970	6.54751	10.3362	-3.78868	SVL2 (SHV3-LIKE 2); glycerophosphodiester phosphodiesterase/ kinase
At2g35370	7.60967	11.4216	-3.81193	GDCH; glycine dehydrogenase (decarboxylating)
At3g47340	5.82041	9.76095	-3.94054	ASN1 (GLUTAMINE-DEPENDENT ASPARAGINE SYNTHASE 1); asparagine synthase (glutamine-hydrolyzing)
At1g76160	6.30581	10.2945	-3.98866	sks5 (SKU5 Similar 5); copper ion binding / oxidoreductase
At3g01500	8.24457	12.2464	-4.0018	CA1 (CARBONIC ANHYDRASE 1); carbonate dehydratase/ zinc ion binding
At4g35090	7.74698	11.7532	-4.00624	CAT2 (CATALASE 2); catalase
At1g11860	6.8184	10.8475	-4.02914	aminomethyltransferase, putative
At1g32470	6.74736	10.8784	-4.13103	glycine cleavage system H protein, mitochondrial, putative
At3g11630	7.46488	11.6319	-4.16697	2-cys peroxiredoxin, chloroplast (BAS1)
At5g23010	4.5101	9.01553	-4.50543	MAM1 (METHYLTHIOALKYLMALATE SYNTHASE 1); 2-isopropylmalate synthase/ methylthioalkylmalate synthase
At2g22990	5.9801	10.7231	-4.74304	SNG1 (SINAPOYLGLUCOSE 1); serine-type carboxypeptidase/ sinapoylglucose-malate O-sinapoyltransferase
At5g14740	5.8748	12.5071	-6.63235	CA2 (CARBONIC ANHYDRASE 2); carbonate dehydratase/ zinc ion binding
At3g14210	4.70123	12.1334	-7.43215	ESM1 (epithiospecifier modifier 1); carboxylesterase/ hydrolase, acting on ester bonds
Other, unknown function
At5g66400	12.2804	6.06045	6.21995	RAB18 (RESPONSIVE TO ABA 18)
At1g79770	11.185	5.41702	5.76802	hypothetical protein
At5g25840	11.8173	6.46465	5.35268	hypothetical protein
At4g17970	10.2979	5.28959	5.0083	hypothetical protein
At3g22840	10.1536	5.16312	4.99045	ELIP1 (EARLY LIGHT-INDUCABLE PROTEIN); chlorophyll binding
At3g03680	10.4006	5.45361	4.94696	C2 domain-containing protein
At4g24130	8.94315	4.09209	4.85107	hypothetical protein
At5g20150	10.9664	6.29362	4.67279	SPX1 (SPX DOMAIN GENE 1)
At3g47295	10.5025	5.87403	4.62844	hypothetical protein
At1g76190	8.9016	4.32427	4.57733	auxin-responsive family protein
At4g35070	9.12782	4.69415	4.43367	hypothetical protein
At1g68500	10.4276	6.04029	4.38731	hypothetical protein
At5g17830	8.35154	3.97566	4.37588	hypothetical protein
At1g22690	13.1592	8.817	4.34219	gibberellin-responsive protein, putative
At3g27880	9.74944	5.44963	4.29982	hypothetical protein
At1g69230	9.24645	4.95439	4.29206	SP1L2 (SPIRAL1-LIKE2)
At2g16630	11.4653	7.20583	4.25944	proline-rich family protein
At1g56580	12.2998	8.2297	4.07014	hypothetical protein
At5g06760	8.70777	4.68392	4.02385	late embryogenesis abundant group 1 domain-containing protein / LEA group 1 domain-containing protein
At2g35760	10.3317	6.33014	4.0016	integral membrane family protein
At1g74790	11.2691	7.34041	3.92871	catalytic
At1g19620	8.79894	4.87364	3.9253	hypothetical protein
At5g19580	9.40287	5.48024	3.92263	glyoxal oxidase-related
At5g18460	10.2343	6.32586	3.90844	hypothetical protein
At2g05540	12.889	9.01217	3.8768	glycine-rich protein
At1g62030	9.09279	5.21909	3.8737	DC1 domain-containing protein
At1g52080	8.60542	4.77524	3.83019	AR791; actin binding
At3g49260	10.0929	6.26844	3.82443	iqd21 (IQ-domain 21); calmodulin binding
At1g12330	9.13066	5.35652	3.77414	hypothetical protein
At4g00820	7.77874	4.07032	3.70842	iqd17 (IQ-domain 17); calmodulin binding
At2g21080	10.7457	7.05092	3.69476	hypothetical protein
At5g07060	7.35284	3.66223	3.69061	zinc finger (CCCH-type) family protein
At5g48480	10.786	7.09647	3.68957	hypothetical protein
At2g24540	9.76871	6.13785	3.63086	AFR (ATTENUATED FAR-RED RESPONSE)
At1g66500	11.0485	7.52654	3.52192	zinc finger (C2H2-type) family protein
At5g26731	7.82691	4.30553	3.52138	hypothetical protein
At5g52120	9.04719	5.5438	3.50339	AtPP2-A14 (Phloem protein 2-A14); carbohydrate binding
At1g22885	11.0379	7.6476	3.39034	hypothetical protein
At1g12320	9.33766	5.95336	3.38429	hypothetical protein
At1g04800	10.1509	6.77672	3.37419	glycine-rich protein
At2g38370	7.46924	4.12413	3.34511	hypothetical protein
At5g51470	7.24678	3.91049	3.33629	auxin-responsive GH3 family protein
At4g21620	11.5037	8.21639	3.28727	glycine-rich protein
At5g41810	9.27958	6.00809	3.2715	hypothetical protein
At1g17200	10.4469	7.21538	3.23149	integral membrane family protein
At2g25780	8.44389	5.21549	3.2284	hypothetical protein
At1g78780	8.05983	4.88423	3.1756	pathogenesis-related family protein
At1g53060	8.22171	5.07904	3.14267	legume lectin family protein
orf240a	9.68581	6.54834	3.13747	---
At3g12320	10.2268	7.10446	3.12232	hypothetical protein
At2g35910	9.25569	6.13673	3.11897	zinc finger (C3HC4-type RING finger) family protein
At1g79910	8.31617	5.20081	3.11536	hypothetical protein
At1g16750	9.73469	6.62581	3.10888	hypothetical protein
At2g45720	10.2438	7.14264	3.10119	armadillo/beta-catenin repeat family protein
At5g64230	9.07305	5.99767	3.07538	hypothetical protein
At1g73390	9.60599	6.53129	3.0747	hypothetical protein
[truncated: 646 more rows]

## Sheet: photosyn
Table S4. Genes that were differentially expressed in guard cells versus leaves.
All differences are statistically significant (t-test p<0.05, FDR<0.05; calls present in at least one group (either guard cells or leaves).
Positive fold differences indicate preferential expression in guard cells. Signal intensities are normalized log2 values.
AGI Gene Identifier	Guard Cell Signal Intensity	Leaf Signal Intensity	Log2 Fold Difference	Gene Name/Description
Photosynthesis, chloroplast, photorespiration
nad9	8.32474	5.79041	2.53432	---
At5g03690	8.03881	6.76233	1.27648	fructose-bisphosphate aldolase, putative
At2g27510	9.32261	8.0545	1.26811	ATFD3 (ferredoxin 3); 2 iron, 2 sulfur cluster binding / electron carrier/ iron-sulfur cluster binding
At1g12680	8.22532	7.05876	1.16656	PEPKR2 (Phosphoenolpyruvate carboxylase-related kinase 2); ATP binding / kinase/ protein kinase/ protein serine/threonine kinase
At5g20300	8.4329	7.36521	1.06768	chloroplast outer membrane protein, putative
At3g59980	7.33654	8.34569	-1.00915	tRNA-binding region domain-containing protein
At1g33330	6.37832	7.39486	-1.01653	peptide chain release factor, putative
At2g30570	11.231	12.2515	-1.02052	PSBW (PHOTOSYSTEM II REACTION CENTER W)
At1g77750	6.5037	7.52803	-1.02433	30S ribosomal protein S13, chloroplast, putative
psbI	10.8609	11.8904	-1.02954	---
At1g78620	8.08505	9.14021	-1.05517	integral membrane family protein
At5g36170	7.73525	8.81863	-1.08338	HCF109 (HIGH CHLOROPHYLL FLUORESCENT 109); translation release factor/ translation release factor, codon specific
At1g32440	6.68401	7.77585	-1.09184	PKp3 (plastidial pyruvate kinase 3); pyruvate kinase
At1g67090	12.5341	13.6584	-1.12429	RBCS1A (RIBULOSE BISPHOSPHATE CARBOXYLASE SMALL CHAIN 1A); copper ion binding / ribulose-bisphosphate carboxylase
At2g26670	8.56228	9.69475	-1.13247	TED4 (REVERSAL OF THE DET PHENOTYPE 4); heme oxygenase (decyclizing)
At3g62910	6.69003	7.84945	-1.15942	APG3 (ALBINO AND PALE GREEN); translation release factor/ translation release factor, codon specific
At4g31560	6.53681	7.71821	-1.1814	HCF153
At3g51820	8.08342	9.26647	-1.18304	G4; chlorophyll synthetase
At2g05070	12.2454	13.4513	-1.20597	LHCB2.2; chlorophyll binding
At1g12230	7.1924	8.40404	-1.21164	transaldolase, putative
At2g34590	8.22641	9.45682	-1.23042	transketolase family protein
At5g51020	7.84907	9.0808	-1.23173	CRL (CRUMPLED LEAF)
At2g34430	12.2595	13.5054	-1.24582	LHB1B1; chlorophyll binding
At3g24590	7.21441	8.46261	-1.2482	PLSP1 (plastidic type I signal peptidase 1); peptidase
At5g49940	8.65458	9.90333	-1.24876	NFU2 (NIFU-LIKE PROTEIN 2); structural molecule
rpl2.1_chloro	11.7044	12.9577	-1.25325	---
petA	10.9307	12.1868	-1.25614	---
At5g52920	7.84167	9.12392	-1.28225	PKP-BETA1 (PLASTIDIC PYRUVATE KINASE BETA SUBUNIT 1); pyruvate kinase
At1g64860	8.01591	9.29934	-1.28343	SIGA (SIGMA FACTOR A); DNA binding / DNA-directed RNA polymerase/ sigma factor/ transcription factor
At3g59400	8.37525	9.66584	-1.29059	GUN4; enzyme binding / tetrapyrrole binding
At5g54290	7.9999	9.30058	-1.30069	cytochrome c biogenesis protein family
At1g30120	8.3703	9.67219	-1.30189	PDH-E1 BETA (PYRUVATE DEHYDROGENASE E1 BETA); pyruvate dehydrogenase (acetyl-transferring)
At5g38660	8.79054	10.0957	-1.30517	APE1 (ACCLIMATION OF PHOTOSYNTHESIS TO ENVIRONMENT)
At1g11430	7.76405	9.08575	-1.3217	plastid developmental protein DAG, putative
At3g52750	6.12075	7.4496	-1.32884	FTSZ2-2; GTP binding / GTPase/ structural molecule
At2g24060	6.98507	8.31558	-1.33051	translation initiation factor 3 (IF-3) family protein
psaB	12.1484	13.4841	-1.33571	---
At1g27450	8.48183	9.84672	-1.36489	APT1 (ADENINE PHOSPHORIBOSYL TRANSFERASE 1); adenine phosphoribosyltransferase
At1g69740	8.7899	10.1598	-1.36991	HEMB1; catalytic/ metal ion binding / porphobilinogen synthase
At3g20390	9.36204	10.7397	-1.3777	endoribonuclease L-PSP family protein
rpoA	10.0079	11.3985	-1.39058	---
At2g15290	7.87432	9.27733	-1.40301	TIC21 (TRANSLOCON AT INNER MEMBRANE OF CHLOROPLASTS 21); copper uptake transmembrane transporter/ iron ion transmembrane transporter/ protein homodimerization
At3g61470	12.2572	13.6867	-1.42945	LHCA2; chlorophyll binding
At5g11450	6.9641	8.41248	-1.44838	oxygen-evolving complex-related
ycf9	10.1411	11.5917	-1.45061	---
At2g37860	5.84727	7.30204	-1.45477	LCD1 (LOWER CELL DENSITY 1)
At1g79040	12.301	13.7663	-1.46531	PSBR (photosystem II subunit R)
At5g16620	6.86504	8.34931	-1.48427	TIC40
rpl32	9.3493	10.8526	-1.50326	---
At1g21600	6.02053	7.53646	-1.51593	PTAC6 (PLASTID TRANSCRIPTIONALLY ACTIVE6)
At1g76100	9.45103	10.9734	-1.52236	PETE1 (PLASTOCYANIN 1); copper ion binding / electron carrier
At5g44520	6.53929	8.06422	-1.52493	ribose 5-phosphate isomerase-related
At1g15140	7.90138	9.44321	-1.54183	oxidoreductase NAD-binding domain-containing protein
At3g22960	8.02196	9.57174	-1.54978	PKP-ALPHA; pyruvate kinase
At3g47470	11.6334	13.1932	-1.55977	LHCA4 (LIGHT-HARVESTING CHLOROPHYLL-PROTEIN COMPLEX I SUBUNIT A4); chlorophyll binding
At3g54090	5.85497	7.43127	-1.5763	pfkB-type carbohydrate kinase family protein
At3g26710	7.953	9.53462	-1.58162	CCB1 (COFACTOR ASSEMBLY OF COMPLEX C)
At4g01690	8.03363	9.6204	-1.58677	PPOX; protoporphyrinogen oxidase
At5g04900	6.03532	7.63131	-1.59599	short-chain dehydrogenase/reductase (SDR) family protein
At2g20890	9.20125	10.7993	-1.59806	PSB29
At2g39080	6.14457	7.75153	-1.60696	binding / catalytic
At3g14110	6.86482	8.47927	-1.61445	FLU (FLUORESCENT IN BLUE LIGHT); binding
At2g31040	8.10571	9.72547	-1.61977	ATP synthase protein I -related
At5g45170	7.69151	9.31648	-1.62497	CbbY protein-related
At5g46420	6.81918	8.45967	-1.64049	16S rRNA processing protein RimM family
At3g19720	6.96328	8.60636	-1.64308	ARC5 (ACCUMULATION AND REPLICATION OF CHLOROPLAST 5); GTP binding / GTPase
At4g10340	11.866	13.5122	-1.64622	LHCB5 (LIGHT HARVESTING COMPLEX OF PHOTOSYSTEM II 5); chlorophyll binding
At4g32590	6.87275	8.54306	-1.67031	ferredoxin-related
At1g18170	6.20628	7.88444	-1.67816	immunophilin / FKBP-type peptidyl-prolyl cis-trans isomerase family protein
At4g01800	7.4237	9.11203	-1.68833	preprotein translocase secA subunit, putative
At1g08540	6.20456	7.89849	-1.69393	SIG2 (RNA POLYMERASE SIGMA SUBUNIT 2); DNA binding / DNA-directed RNA polymerase/ sigma factor/ transcription factor
At3g26650	11.3713	13.0707	-1.69932	GAPA (GLYCERALDEHYDE 3-PHOSPHATE DEHYDROGENASE A SUBUNIT); glyceraldehyde-3-phosphate dehydrogenase/ protein binding
At5g03940	6.77959	8.49331	-1.71373	CPSRP54 (CHLOROPLAST SIGNAL RECOGNITION PARTICLE 54 KDA SUBUNIT); 7S RNA binding / GTP binding / mRNA binding / signal sequence binding
At1g34000	8.42664	10.1491	-1.72242	OHP2 (ONE-HELIX PROTEIN 2)
At4g24930	6.62512	8.34809	-1.72298	thylakoid lumenal 17.9 kDa protein, chloroplast
At4g35250	8.19938	9.9306	-1.73122	vestitone reductase-related
At3g23700	7.96231	9.69708	-1.73477	S1 RNA-binding domain-containing protein
At3g53460	8.60482	10.3398	-1.73502	CP29; RNA binding / poly(U) binding
At2g05620	8.55158	10.2973	-1.74576	PGR5 (proton gradient regulation 5); electron carrier
At5g02120	8.55404	10.3044	-1.75037	OHP (ONE HELIX PROTEIN)
At3g54890	11.8168	13.5679	-1.75115	LHCA1; chlorophyll binding
At3g15520	6.14008	7.8941	-1.75402	peptidyl-prolyl cis-trans isomerase TLP38, chloroplast / thylakoid lumen PPIase of 38 kDa / cyclophilin / rotamase
At5g57930	7.03583	8.79091	-1.75508	APO2 (ACCUMULATION OF PHOTOSYSTEM ONE 2)
atpB	11.8881	13.6631	-1.77498	---
ycf5	10.8921	12.6715	-1.77946	---
At5g42270	9.07436	10.8545	-1.78012	VAR1 (VARIEGATED 1); ATP-dependent peptidase/ ATPase/ metallopeptidase
At3g20230	6.56196	8.36149	-1.79953	50S ribosomal protein L18 family
At4g03280	11.2181	13.0362	-1.81811	PETC (PHOTOSYNTHETIC ELECTRON TRANSFER C); electron transporter, transferring electrons from cytochrome b6/f complex of photosystem II
clpP	10.7016	12.5309	-1.82927	---
At1g73110	6.31793	8.14888	-1.83094	ribulose bisphosphate carboxylase/oxygenase activase, putative / RuBisCO activase, putative
At1g22700	6.81613	8.6774	-1.86127	tetratricopeptide repeat (TPR)-containing protein
At5g13730	5.58528	7.4488	-1.86352	SIG4 (SIGMA FACTOR 4); DNA binding / DNA-directed RNA polymerase/ sigma factor/ transcription factor
rps18	7.92332	9.80094	-1.87762	---
At1g54780	9.26936	11.1627	-1.89334	thylakoid lumen 18.3 kDa protein
At1g71500	8.65973	10.557	-1.89726	Rieske (2Fe-2S) domain-containing protein
At5g08410	7.42152	9.32018	-1.89866	FTRA2 (ferredoxin/thioredoxin reductase subunit A (variable subunit) 2); catalytic/ ferredoxin reductase/ ferredoxin:thioredoxin reductase/ lipoate synthase
At2g43970	7.93559	9.84542	-1.90983	La domain-containing protein
At4g00030	5.25462	7.17599	-1.92137	plastid-lipid associated protein PAP / fibrillin family protein
rps19	10.3326	12.2547	-1.92206	---
At3g63410	8.7522	10.6846	-1.93238	APG1 (ALBINO OR PALE GREEN MUTANT 1); 2-methyl-6-phytyl-1,4-benzoquinone methyltransferase/ S-adenosylmethionine-dependent methyltransferase/ methyltransferase
At1g75100	6.07185	8.00497	-1.93312	JAC1 (J-DOMAIN PROTEIN REQUIRED FOR CHLOROPLAST ACCUMULATION RESPONSE 1); heat shock protein binding
rps3.chloroplas	9.31746	11.252	-1.93451	---
At5g13120	7.83778	9.77899	-1.94121	peptidyl-prolyl cis-trans isomerase cyclophilin-type family protein
matK	9.62178	11.5641	-1.94231	---
At5g28750	7.20265	9.15431	-1.95166	thylakoid assembly protein, putative
At3g08010	6.35555	8.32747	-1.97192	ATAB2; RNA binding
At1g29910	11.2317	13.2041	-1.97242	CAB3 (CHLOROPHYLL A/B BINDING PROTEIN 3); chlorophyll binding
At2g39730	11.4124	13.386	-1.97363	RCA (RUBISCO ACTIVASE); ADP binding / ATP binding / enzyme regulator/ ribulose-1,5-bisphosphate carboxylase/oxygenase activator
At2g35410	6.79868	8.78566	-1.98698	33 kDa ribonucleoprotein, chloroplast, putative / RNA-binding protein cp33, putative
At3g63490	8.11898	10.1107	-1.99172	ribosomal protein L1 family protein
At5g36700	9.04519	11.0434	-1.99823	PGLP1 (2-PHOSPHOGLYCOLATE PHOSPHATASE 1); phosphoglycolate phosphatase
At5g18660	5.23988	7.24163	-2.00175	PCB2 (PALE-GREEN AND CHLOROPHYLL B REDUCED 2); 3,8-divinyl protochlorophyllide a 8-vinyl reductase
At3g24430	7.5082	9.51096	-2.00277	HCF101 (HIGH-CHLOROPHYLL-FLUORESCENCE 101); ATP binding
At2g44920	7.23738	9.24881	-2.01143	thylakoid lumenal 15 kDa protein, chloroplast
At1g69390	7.3514	9.37942	-2.02802	ATMINE1 (Arabidopsis homologue of bacterial MinE 1); protein binding
At5g53480	6.3739	8.40437	-2.03048	importin beta-2, putative
At1g15980	7.98351	10.0218	-2.03831	NDF1 (NDH-DEPENDENT CYCLIC ELECTRON FLOW 1)
At2g37220	8.20556	10.2718	-2.06622	29 kDa ribonucleoprotein, chloroplast, putative / RNA-binding protein cp29, putative
At5g52970	7.02094	9.09153	-2.07059	thylakoid lumen 15.0 kDa protein
At5g17230	8.3125	10.3968	-2.08432	phytoene synthase (PSY) / geranylgeranyl-diphosphate geranylgeranyl transferase
At3g56650	5.89352	7.97952	-2.08601	thylakoid lumenal 20 kDa protein
At5g17870	8.77286	10.8739	-2.10106	PSRP6 (PLASTID-SPECIFIC 50S RIBOSOMAL PROTEIN 6)
At1g08550	6.69207	8.79614	-2.10407	NPQ1 (NON-PHOTOCHEMICAL QUENCHING 1); violaxanthin de-epoxidase
At5g45680	7.53853	9.6432	-2.10466	FK506-binding protein 1 (FKBP13)
ycf1	7.61703	9.72635	-2.10932	---
rps4.chloroplas	10.219	12.3302	-2.11117	---
At4g04640	10.2564	12.3767	-2.12039	ATPC1; enzyme regulator
At1g51110	5.92594	8.05119	-2.12524	plastid-lipid associated protein PAP / fibrillin family protein
At5g01530	10.9227	13.0579	-2.13528	chlorophyll A-B binding protein CP29 (LHCB4)
At4g12800	10.8324	12.9743	-2.14184	PSAL (photosystem I subunit L)
rps15	5.8526	7.99983	-2.14723	---
At3g04790	8.47105	10.6227	-2.15164	ribose 5-phosphate isomerase-related
At4g02770	9.90688	12.0669	-2.16005	PSAD-1 (photosystem I subunit D-1)
At1g44575	9.78591	11.956	-2.17005	NPQ4 (NONPHOTOCHEMICAL QUENCHING); chlorophyll binding / xanthophyll binding
At3g56940	10.0502	12.2299	-2.17971	CRD1 (COPPER RESPONSE DEFECT 1); DNA binding / magnesium-protoporphyrin IX monomethyl ester (oxidative) cyclase
At5g16390	7.31736	9.50277	-2.18541	CAC1 (CHLOROPLASTIC ACETYLCOENZYME A CARBOXYLASE 1); acetyl-CoA carboxylase/ biotin binding
petB	10.8692	13.0849	-2.21576	---
At1g30380	11.4246	13.6705	-2.24586	PSAK (photosystem I subunit K)
At1g06680	10.4058	12.6649	-2.25914	PSBP-1 (PHOTOSYSTEM II SUBUNIT P-1); poly(U) binding
At4g29060	6.68426	8.94351	-2.25926	emb2726 (embryo defective 2726); RNA binding / translation elongation factor
At1g17650	5.42535	7.68667	-2.26132	GLYR2 (GLYOXYLATE REDUCTASE 2); glyoxylate reductase (NADP)/ phosphogluconate dehydrogenase (decarboxylating)
At4g11175	5.39515	7.65658	-2.26144	translation initiation factor IF-1, chloroplast, putative
psbK	10.0706	12.3384	-2.26783	---
At4g22890	9.19331	11.4617	-2.26843	PGR5-LIKE A
psbC	9.33146	11.6336	-2.30211	---
At4g18480	8.01349	10.3283	-2.31486	CHLI1; ATPase/ magnesium chelatase
At3g60750	9.47751	11.7928	-2.31534	transketolase, putative
At1g54500	7.61914	9.93495	-2.31581	rubredoxin family protein
At5g23120	7.79505	10.1211	-2.32607	HCF136; protein binding
At4g27440	8.15377	10.493	-2.33919	PORB (PROTOCHLOROPHYLLIDE OXIDOREDUCTASE B); oxidoreductase/ protochlorophyllide reductase
At3g02150	5.41642	7.76243	-2.34601	PTF1 (PLASTID TRANSCRIPTION FACTOR 1); transcription factor
At1g56190	7.6845	10.0312	-2.34671	phosphoglycerate kinase, putative
At4g25080	8.36009	10.7298	-2.36974	CHLM (magnesium-protoporphyrin IX methyltransferase); magnesium protoporphyrin IX methyltransferase
At1g20340	11.0872	13.4596	-2.37233	DRT112; copper ion binding / electron carrier
At3g08940	10.0405	12.4165	-2.37603	LHCB4.2 (light harvesting complex PSII); chlorophyll binding
atpI	5.08205	7.49153	-2.40948	---
rps12	5.80259	8.22806	-2.42547	---
At1g23310	10.0844	12.5137	-2.4293	GGT1 (GLUTAMATE:GLYOXYLATE AMINOTRANSFERASE); L-alanine:2-oxoglutarate aminotransferase/ glycine:2-oxoglutarate aminotransferase
At1g77490	7.38185	9.8267	-2.44485	TAPX (THYLAKOIDAL ASCORBATE PEROXIDASE); L-ascorbate peroxidase
At1g67740	9.93135	12.3804	-2.44903	PSBY
At3g44890	6.99525	9.46613	-2.47088	RPL9 (RIBOSOMAL PROTEIN L9); structural constituent of ribosome
At1g55670	10.7625	13.2425	-2.48005	PSAG (PHOTOSYSTEM I SUBUNIT G)
rps12	8.02728	10.5194	-2.49212	---
At5g65220	7.96757	10.4734	-2.50585	ribosomal protein L29 family protein
At1g31330	10.7142	13.2366	-2.52248	PSAF (photosystem I subunit F)
At2g33800	8.14704	10.6718	-2.5248	ribosomal protein S5 family protein
ndhG	5.61153	8.14287	-2.53134	---
At4g17560	6.11016	8.65005	-2.53989	ribosomal protein L19 family protein
At3g16140	10.3101	12.8549	-2.54481	PSAH-1 (photosystem I subunit H-1)
At3g09210	5.75326	8.302	-2.54875	PTAC13 (PLASTID TRANSCRIPTIONALLY ACTIVE13); transcription elongation regulator
At2g26500	10.3788	12.9419	-2.56313	cytochrome b6f complex subunit (petM), putative
rpl33	8.77293	11.3561	-2.58321	---
At5g40950	7.94696	10.5556	-2.60864	RPL27 (RIBOSOMAL PROTEIN LARGE SUBUNIT 27); structural constituent of ribosome
ycf3	6.12193	8.73412	-2.61219	---
At1g79850	7.59598	10.2093	-2.61328	RPS17 (RIBOSOMAL PROTEIN S17); structural constituent of ribosome
ndhE	6.94543	9.56336	-2.61793	---
At3g63190	5.96187	8.58916	-2.62729	RRF (RIBOSOME RECYCLING FACTOR, CHLOROPLAST PRECURSOR)
At5g45930	5.37627	8.01755	-2.64128	CHLI2 (MAGNESIUM CHELATASE I2); ATPase/ magnesium chelatase
atpA	10.0545	12.7013	-2.64684	---
At1g01080	5.47473	8.13175	-2.65701	33 kDa ribonucleoprotein, chloroplast, putative / RNA-binding protein cp33, putative
At2g06520	10.2032	12.8612	-2.658	PSBX (photosystem II subunit X)
At3g15190	8.33923	10.9986	-2.65937	chloroplast 30S ribosomal protein S20, putative
At1g03600	8.91356	11.584	-2.67049	photosystem II family protein
At1g77060	4.92208	7.59391	-2.67183	Phosphoenolpyruvate carboxylase family protein; mutase family protein
rpoC2	6.70847	9.38565	-2.67718	---
At4g28660	5.73364	8.41877	-2.68513	PSB28 (PHOTOSYSTEM II REACTION CENTER PSB28 PROTEIN)
At3g62410	7.72729	10.4268	-2.69955	CP12-2; protein binding
At1g03630	6.87083	9.57431	-2.70348	POR C (PROTOCHLOROPHYLLIDE OXIDOREDUCTASE); NADPH dehydrogenase/ oxidoreductase/ protochlorophyllide reductase
At5g66570	10.1852	12.8906	-2.70542	PSBO1 (PS II OXYGEN-EVOLVING COMPLEX 1); oxygen evolving/ poly(U) binding
At1g64770	5.74062	8.46094	-2.72031	NDF2 (NDH-DEPENDENT CYCLIC ELECTRON FLOW 1); carbohydrate binding / catalytic
At3g08740	7.31589	10.0373	-2.72141	elongation factor P (EF-P) family protein
At3g56910	8.15904	10.8901	-2.73109	PSRP5 (PLASTID-SPECIFIC 50S RIBOSOMAL PROTEIN 5)
ndhI	9.97721	12.726	-2.74877	---
At4g34190	8.21376	10.974	-2.76029	SEP1 (STRESS ENHANCED PROTEIN 1); chlorophyll binding
At3g55800	8.51359	11.2922	-2.77857	SBPASE (sedoheptulose-bisphosphatase); phosphoric ester hydrolase/ sedoheptulose-bisphosphatase
psbD	8.24444	11.0318	-2.78736	---
At1g32550	6.77776	9.56559	-2.78784	ferredoxin family protein
rpl20	6.26109	9.05286	-2.79177	---
At1g51400	9.55711	12.3603	-2.80322	photosystem II 5 kD protein
At5g53490	7.04992	9.85381	-2.80389	thylakoid lumenal 17.4 kDa protein, chloroplast
At5g13510	7.44123	10.2535	-2.81223	ribosomal protein L10 family protein
At2g13360	9.42486	12.2482	-2.82333	AGT (ALANINE:GLYOXYLATE AMINOTRANSFERASE); alanine-glyoxylate transaminase/ serine-glyoxylate transaminase/ serine-pyruvate transaminase
At2g20260	8.62867	11.4554	-2.82669	PSAE-2 (photosystem I subunit E-2); catalytic
At1g15820	9.43001	12.2754	-2.84544	LHCB6 (LIGHT HARVESTING COMPLEX PSII SUBUNIT 6); chlorophyll binding
At5g54270	10.3387	13.188	-2.84927	LHCB3 (LIGHT-HARVESTING CHLOROPHYLL B-BINDING PROTEIN 3); structural molecule
At5g54600	8.18148	11.031	-2.84956	50S ribosomal protein L24, chloroplast (CL24)
At5g47190	7.16792	10.0219	-2.85395	ribosomal protein L19 family protein
At3g27160	6.66627	9.53156	-2.86529	GHS1 (GLUCOSE HYPERSENSITIVE 1); structural constituent of ribosome
At2g43030	8.17226	11.0566	-2.88429	ribosomal protein L3 family protein
At1g48350	7.63191	10.5177	-2.88581	ribosomal protein L18 family protein
At4g28706	5.06977	7.96151	-2.89173	pfkB-type carbohydrate kinase family protein
At1g35680	8.11232	11.0327	-2.92041	50S ribosomal protein L21, chloroplast / CL21 (RPL21)
At1g52230	9.76897	12.6983	-2.9293	PSAH2 (PHOTOSYSTEM I SUBUNIT H2)
At3g54210	7.7639	10.6988	-2.9349	ribosomal protein L17 family protein
At3g25920	7.81944	10.7612	-2.94172	RPL15; structural constituent of ribosome
At1g29070	7.8976	10.8414	-2.94379	ribosomal protein L34 family protein
At4g28750	10.451	13.3955	-2.94452	PSAE-1 (PSA E1 KNOCKOUT); catalytic
At1g65260	7.62948	10.5756	-2.94615	PTAC4 (PLASTID TRANSCRIPTIONALLY ACTIVE4)
At4g14890	5.34666	8.29669	-2.95002	ferredoxin family protein
At5g14320	8.19494	11.1638	-2.96886	30S ribosomal protein S13, chloroplast (CS13)
At4g02530	7.24904	10.2184	-2.96939	chloroplast thylakoid lumen protein
At1g74470	9.42027	12.4105	-2.99023	geranylgeranyl reductase
ndhD	8.78544	11.8172	-3.03175	---
At3g55330	7.18215	10.2214	-3.03923	PPL1 (PsbP-like protein 1); calcium ion binding
At1g64510	7.21662	10.2592	-3.04257	ribosomal protein S6 family protein
psaI	8.43126	11.4997	-3.06841	---
rpl14	6.62264	9.69925	-3.07661	---
At2g46820	9.12672	12.2053	-3.07855	PSI-P (PHOTOSYSTEM I P SUBUNIT); DNA binding
At2g38140	6.96892	10.0573	-3.08837	PSRP4 (PLASTID-SPECIFIC RIBOSOMAL PROTEIN 4); structural constituent of ribosome
At3g10060	6.14447	9.23592	-3.09145	immunophilin, putative / FKBP-type peptidyl-prolyl cis-trans isomerase, putative
atpH	9.15232	12.2508	-3.09848	---
At2g24090	6.58273	9.69962	-3.11689	ribosomal protein L35 family protein
At4g05180	9.89837	13.0158	-3.1174	PSBQ-2; calcium ion binding
At3g18890	4.65022	7.7819	-3.13168	binding / catalytic/ coenzyme binding
rps2	6.5931	9.72683	-3.13373	---
psaC	6.48558	9.67128	-3.1857	---
ORF31	7.23698	10.4325	-3.19548	cytochrome b6f complex, electron carrier activity, plastid
At1g05190	6.92273	10.1269	-3.20416	emb2394 (embryo defective 2394); structural constituent of ribosome
ndhJ	7.48385	10.7019	-3.21803	---
At5g66190	7.99772	11.2394	-3.2417	FNR1 (FERREDOXIN-NADP(+)-OXIDOREDUCTASE 1); NADPH dehydrogenase/ electron transporter, transferring electrons within the cyclic electron transport pathway of photosynthesis/ electron transporter, transferring electrons within the noncyclic electron transp
At1g19150	6.12888	9.39724	-3.26836	LHCA6; chlorophyll binding
At1g32060	8.76589	12.0403	-3.27436	PRK (PHOSPHORIBULOKINASE); ATP binding / phosphoribulokinase/ protein binding
At5g19940	8.00612	11.2946	-3.2885	plastid-lipid associated protein PAP-related / fibrillin-related
rpoC1	7.56106	10.8585	-3.29746	---
rpl16.chloropla	7.53677	10.8361	-3.29937	---
At1g78630	7.57331	10.8767	-3.30341	emb1473 (embryo defective 1473); structural constituent of ribosome
psbT	6.1177	9.45246	-3.33476	---
At4g21280	9.26118	12.615	-3.35379	oxygen-evolving enhancer protein 3, chloroplast, putative (PSBQ1) (PSBQ)
At5g24490	8.20452	11.5723	-3.36776	30S ribosomal protein, putative
At2g45180	9.43519	12.807	-3.37184	lipid transfer protein (LTP) family protein, plastidic
At1g03130	8.33391	11.7228	-3.38892	PSAD-2 (photosystem I subunit D-2)
At1g32990	6.96512	10.3594	-3.39428	PRPL11 (PLASTID RIBOSOMAL PROTEIN L11); structural constituent of ribosome
At4g32260	8.51789	11.9145	-3.39659	ATP synthase family
At1g74970	6.38779	9.80717	-3.41938	RPS9 (RIBOSOMAL PROTEIN S9); structural constituent of ribosome
ycf10_cemA	8.29974	11.7194	-3.41966	---
At4g09650	7.30659	10.7433	-3.43673	ATPD (ATP SYNTHASE DELTA-SUBUNIT GENE); hydrogen ion transporting ATP synthase, rotational mechanism / proton-transporting ATPase, rotational mechanism
At1g74880	5.42726	8.86883	-3.44157	NDH-O (NAD(P)H:plastoquinone dehydrogenase complex subunit O)
At1g76450	5.8286	9.28008	-3.45148	oxygen-evolving complex-related
ycf4	8.26273	11.7275	-3.46477	---
rps11	8.21518	11.7813	-3.56612	---
At3g63140	7.21653	10.7866	-3.57008	CSP41A (CHLOROPLAST STEM-LOOP BINDING PROTEIN OF 41 KDA); mRNA binding / poly(U) binding
At4g39710	4.86592	8.45897	-3.59305	immunophilin, putative / FKBP-type peptidyl-prolyl cis-trans isomerase, putative
At1g68590	6.50648	10.1113	-3.60484	plastid-specific 30S ribosomal protein 3, putative / PSRP-3, putative
At1g07320	6.73843	10.3714	-3.63297	RPL4; poly(U) binding / structural constituent of ribosome
rps8	6.28642	9.96348	-3.67706	---
At1g08380	9.45973	13.1491	-3.68937	PSAO (photosystem I subunit O)
At1g09340	7.51377	11.223	-3.70919	CRB (CHLOROPLAST RNA BINDING); binding / catalytic/ coenzyme binding
At3g50770	4.23379	7.95021	-3.71641	calmodulin-related protein, putative
At5g64040	8.59841	12.3553	-3.75685	PSAN; calmodulin binding
At4g01310	6.61667	10.3865	-3.76987	ribosomal protein L5 family protein
rpl22	7.29224	11.0733	-3.78105	---
atpF	7.70826	11.515	-3.8067	---
At4g35770	7.76628	11.5838	-3.81749	SEN1 (SENESCENCE 1)
At1g20020	7.69303	11.521	-3.82798	FNR2 (FERREDOXIN-NADP(+)-OXIDOREDUCTASE 2); NADPH dehydrogenase/ oxidoreductase/ poly(U) binding
psaJ	8.25298	12.0954	-3.84239	---
At3g50820	7.30454	11.1648	-3.86031	PSBO2 (PHOTOSYSTEM II SUBUNIT O-2); oxygen evolving/ poly(U) binding
psbB	7.05962	10.9307	-3.87107	---
psbG	6.58882	10.5164	-3.92758	---
accD	6.24559	10.1793	-3.93371	---
rpl36	6.77274	10.7469	-3.97419	---
ndhA	7.62033	11.6283	-4.00798	---
At3g21055	8.18175	12.213	-4.03128	PSBTN (photosystem II subunit T)
psbH	7.55704	11.6155	-4.05842	---
rpl23	8.59452	12.6678	-4.0733	---
At3g15840	7.28788	11.4261	-4.13827	PIFI (post-illumination chlorophyll fluorescence increase)
At2g33450	5.96331	10.1194	-4.15606	50S ribosomal protein L28, chloroplast (CL28)
At1g18730	5.72557	9.92973	-4.20416	NDF6 (NDH DEPENDENT FLOW 6)
psaA	7.95322	12.2094	-4.25622	---
At3g62030	7.26189	11.8297	-4.5678	peptidyl-prolyl cis-trans isomerase, chloroplast / cyclophilin / rotamase / cyclosporin A-binding protein (ROC4)
At2g39470	5.0651	9.65253	-4.58742	PPL2 (PsbP-like protein 2); calcium ion binding
At3g46780	6.26252	10.8942	-4.63166	PTAC16 (PLASTID TRANSCRIPTIONALLY ACTIVE 16); binding / catalytic
At3g16250	3.68321	8.49252	-4.80931	NDF4 (NDH-DEPENDENT CYCLIC ELECTRON FLOW 1); electron carrier/ iron-sulfur cluster binding
At5g09660	6.78609	12.2619	-5.47579	PMDH2 (peroxisomal NAD-malate dehydrogenase 2); malate dehydrogenase

## Sheet: Respir
Table S4. Genes that were differentially expressed in guard cells versus leaves.
All differences are statistically significant (t-test p<0.05, FDR<0.05; calls present in at least one group (either guard cells or leaves).
Positive fold differences indicate preferential expression in guard cells. Signal intensities are normalized log2 values.
AGI Gene Identifier	Guard Cell Signal Intensity	Leaf Signal Intensity	Log2 Fold Difference	Gene Name/Description
Respiration, mitochondria
At1g32350	9.16767	5.85261	3.31506	AOX1D (alternative oxidase 1D); alternative oxidase
cox2	8.82739	5.53584	3.29155	---
orf25	8.97279	5.70653	3.26626	ATP synthase component
nad6	8.10627	4.92475	3.18152	---
At2g41540	9.24039	6.39261	2.84778	GPDHC1; NAD or NADH binding / glycerol-3-phosphate dehydrogenase (NAD+)
At2g07727	8.75241	6.09767	2.65474	cytochrome b (MTCYB) (COB) (CYTB)
At4g25830	9.6591	7.06909	2.59001	integral membrane family protein, mitochondrial
cox1	10.2882	7.84394	2.44427	---
At3g22370	11.7299	9.33737	2.39254	AOX1A (ALTERNATIVE OXIDASE 1A); alternative oxidase
nad4L	7.81805	5.45401	2.36404	---
orf111d	8.92379	6.85533	2.06846	---
At2g07687	7.50293	5.67353	1.8294	cytochrome c oxidase subunit 3
At4g05020	9.80651	7.97795	1.82856	NDB2 (NAD(P)H dehydrogenase B2); FAD binding / disulfide oxidoreductase/ oxidoreductase
At5g61810	8.81026	7.04652	1.76374	mitochondrial substrate carrier family protein
mitochondria	10.6076	8.84443	1.76318	---
At2g47490	9.70054	8.21192	1.48863	mitochondrial substrate carrier family protein
At2g44520	8.81361	7.37695	1.43667	COX10 (cytochrome c oxidase 10); prenyltransferase/ protoheme IX farnesyltransferase
At3g27380	10.4512	9.30055	1.15069	SDH2-1; electron carrier/ succinate dehydrogenase
nad3	7.96351	6.84577	1.11773	---
nad4	9.58297	8.51886	1.06411	---
At2g36000	6.26039	7.3169	-1.05652	mitochondrial transcription termination factor-related / mTERF-related
At5g47320	7.04723	8.14849	-1.10126	RPS19 (RIBOSOMAL PROTEIN S19); RNA binding
At1g07180	4.48311	7.2295	-2.74639	NDA1 (ALTERNATIVE NAD(P)H DEHYDROGENASE 1); NADH dehydrogenase
At2g34620	5.83167	8.80816	-2.97649	mitochondrial transcription termination factor-related / mTERF-related

## Sheet: prot syn
Table S4. Genes that were differentially expressed in guard cells versus leaves.
All differences are statistically significant (t-test p<0.05, FDR<0.05; calls present in at least one group (either guard cells or leaves).
Positive fold differences indicate preferential expression in guard cells. Signal intensities are normalized log2 values.
AGI Gene Identifier	Guard Cell Signal Intensity	Leaf Signal Intensity	Log2 Fold Difference	Gene Name/Description
Protein synthesis
At2g07675	7.74745	4.97381	2.77364	ribosomal protein S12 mitochondrial family protein
At5g43810	8.18104	5.78283	2.39821	ZLL (ZWILLE); translation initiation factor
At1g69610	7.40536	5.09794	2.30743	structural constituent of ribosome
At3g22980	8.11754	6.63625	1.48129	elongation factor Tu family protein
At5g47880	9.27008	7.88456	1.38551	ERF1-1 (EUKARYOTIC RELEASE FACTOR 1-1); translation release factor
At2g24050	7.54018	6.1956	1.34458	MIF4G domain-containing protein / MA3 domain-containing protein; EUKARYOTIC TRANSLATION INITIATION FACTOR ISOFORM 4G2
At5g15750	8.94247	7.65993	1.28253	RNA-binding S4 domain-containing protein
At3g26400	8.24578	6.97708	1.2687	EIF4B1; translation initiation factor
At1g56350	7.1081	5.99489	1.11321	peptide chain release factor, putative
At5g10630	7.7858	6.68281	1.103	elongation factor 1-alpha, putative / EF-1-alpha, putative
At1g71350	7.20527	6.10242	1.10285	eukaryotic translation initiation factor SUI1 family protein
At2g03810	7.24241	6.15683	1.08558	18S pre-ribosomal assembly protein gar2-related
At3g18740	10.261	11.2638	-1.00284	60S ribosomal protein L30 (RPL30C)
At1g74270	7.86188	8.87715	-1.01527	60S ribosomal protein L35a (RPL35aC)
At4g27090	9.89282	10.9094	-1.01659	60S ribosomal protein L14 (RPL14B)
At1g04480	8.83968	9.8575	-1.01782	60S ribosomal protein L23 (RPL23A)
At5g48760	7.0254	8.05741	-1.03201	60S ribosomal protein L13A (RPL13aD)
At2g41840	9.22994	10.274	-1.0441	40S ribosomal protein S2 (RPS2C)
At2g39460	8.47978	9.53908	-1.0593	RPL23AA (RIBOSOMAL PROTEIN L23AA); RNA binding / nucleotide binding / structural constituent of ribosome
At2g01250	9.4073	10.4712	-1.06391	60S ribosomal protein L7 (RPL7B)
At2g19730	9.09341	10.1678	-1.0744	60S ribosomal protein L28 (RPL28A)
At3g56340	8.37445	9.45443	-1.07997	40S ribosomal protein S26 (RPS26C)
At1g15930	9.61564	10.7005	-1.08485	40S ribosomal protein S12 (RPS12A)
At5g02610	7.58539	8.67642	-1.09103	60S ribosomal protein L35 (RPL35D)
At2g36620	8.50763	9.61054	-1.1029	RPL24A (ribosomal protein L24); structural constituent of ribosome
At5g56710	8.69994	9.80393	-1.10399	60S ribosomal protein L31 (RPL31C)
At1g57660	8.83693	9.94271	-1.10578	60S ribosomal protein L21 (RPL21E)
At5g10360	8.99725	10.1044	-1.10716	EMB3010 (embryo defective 3010); structural constituent of ribosome
At3g05560	8.97568	10.1181	-1.14244	60S ribosomal protein L22-2 (RPL22B)
At5g27850	8.91475	10.0584	-1.14364	60S ribosomal protein L18 (RPL18C)
At4g13170	7.63638	8.78592	-1.14954	60S ribosomal protein L13A (RPL13aC)
At4g34670	9.38104	10.5324	-1.15132	40S ribosomal protein S3A (RPS3aB)
At2g34480	9.55557	10.7121	-1.15656	60S ribosomal protein L18A (RPL18aB)
At4g26230	8.77957	9.93724	-1.15768	60S ribosomal protein L31 (RPL31B)
At2g27720	8.7005	9.86528	-1.16477	60S acidic ribosomal protein P2 (RPP2A)
At5g16130	9.03443	10.2055	-1.17103	40S ribosomal protein S7 (RPS7C)
At1g25260	8.07083	9.24268	-1.17185	acidic ribosomal protein P0-related
At1g27400	7.86881	9.05615	-1.18734	60S ribosomal protein L17 (RPL17A)
At5g67510	8.11936	9.32573	-1.20636	60S ribosomal protein L26 (RPL26B)
At3g22230	7.76275	8.9732	-1.21045	60S ribosomal protein L27 (RPL27B)
At5g52650	9.1044	10.3155	-1.2111	40S ribosomal protein S10 (RPS10C)
At1g34030	7.34852	8.56493	-1.21641	40S ribosomal protein S18 (RPS18B)
At4g17390	8.8671	10.0885	-1.22137	60S ribosomal protein L15 (RPL15B)
At2g36160	8.90537	10.1349	-1.22953	40S ribosomal protein S14 (RPS14A)
At4g33250	8.49686	9.72676	-1.2299	EIF3K (EUKARYOTIC TRANSLATION INITIATION FACTOR 3K); translation initiation factor
At1g74060	9.09673	10.3539	-1.25714	60S ribosomal protein L6 (RPL6B)
At4g33865	10.2625	11.5215	-1.25901	40S ribosomal protein S29 (RPS29C)
At2g19740	7.43392	8.69347	-1.25956	60S ribosomal protein L31 (RPL31A)
At5g09510	6.4514	7.71109	-1.25969	40S ribosomal protein S15 (RPS15D)
At1g72370	9.57592	10.8427	-1.26682	P40; structural constituent of ribosome
At3g58140	7.70339	8.97035	-1.26696	phenylalanyl-tRNA synthetase class IIc family protein
At4g12600	7.10752	8.3871	-1.27957	ribosomal protein L7Ae/L30e/S12e/Gadd45 family protein
At3g25660	7.72309	9.00389	-1.2808	glutamyl-tRNA(Gln) amidotransferase, putative
At3g11510	8.74966	10.0359	-1.28628	40S ribosomal protein S14 (RPS14B)
At3g53020	8.72268	10.0096	-1.28688	STV1 (SHORT VALVE1); structural constituent of ribosome
At3g59540	8.28971	9.57884	-1.28912	60S ribosomal protein L38 (RPL38B)
At4g31985	7.8499	9.1446	-1.2947	60S ribosomal protein L39 (RPL39C)
At4g25740	7.82691	9.13745	-1.31055	40S ribosomal protein S10 (RPS10A)
At3g24830	9.85081	11.1817	-1.33088	60S ribosomal protein L13A (RPL13aB)
At3g53430	9.02858	10.3627	-1.33415	60S ribosomal protein L12 (RPL12B)
At4g37660	5.83915	7.1752	-1.33605	ribosomal protein L12 family protein
At4g00100	8.96282	10.3053	-1.3425	ATRPS13A (ARABIDOPSIS THALIANA RIBOSOMAL PROTEIN S13A); structural constituent of ribosome
At5g07090	7.29654	8.64	-1.34346	40S ribosomal protein S4 (RPS4B)
At3g04400	10.7584	12.1072	-1.34876	emb2171 (embryo defective 2171); structural constituent of ribosome
At4g14320	8.6395	9.99048	-1.35099	60S ribosomal protein L36a/L44 (RPL36aB)
At1g26880	8.18113	9.53855	-1.35741	60S ribosomal protein L34 (RPL34A)
At2g44120	8.23235	9.59778	-1.36543	60S ribosomal protein L7 (RPL7C)
At5g22440	6.80699	8.22682	-1.41983	60S ribosomal protein L10A (RPL10aC)
At3g11120	6.83381	8.25426	-1.42045	60S ribosomal protein L41 (RPL41E)
At3g02560	8.69586	10.1209	-1.42505	40S ribosomal protein S7 (RPS7B)
At5g23900	7.7747	9.20185	-1.42715	60S ribosomal protein L13 (RPL13D)
At3g23390	8.2119	9.66937	-1.45746	60S ribosomal protein L36a/L44 (RPL36aA)
At2g40590	6.947	8.42612	-1.47912	40S ribosomal protein S26 (RPS26B)
At5g61170	8.16295	9.64793	-1.48498	40S ribosomal protein S19 (RPS19C)
At5g60670	7.80219	9.28978	-1.48758	60S ribosomal protein L12 (RPL12C)
At5g19510	9.4547	10.9541	-1.49944	elongation factor 1B alpha-subunit 2 (eEF1Balpha2)
At3g14600	8.44628	9.95882	-1.51254	60S ribosomal protein L18A (RPL18aC)
At5g52520	6.91049	8.42331	-1.51282	OVA6 (OVULE ABORTION 6); ATP binding / aminoacyl-tRNA ligase/ nucleotide binding / proline-tRNA ligase
At5g56670	8.29002	9.85518	-1.56516	40S ribosomal protein S30 (RPS30C)
At2g09990	9.96413	11.5391	-1.57495	40S ribosomal protein S16 (RPS16A)
At4g02230	7.70479	9.28323	-1.57844	60S ribosomal protein L19 (RPL19C)
At1g69620	9.52386	11.1071	-1.58322	RPL34 (RIBOSOMAL PROTEIN L34); structural constituent of ribosome
At2g43460	8.64901	10.2405	-1.59148	60S ribosomal protein L38 (RPL38A)
At3g09500	8.93817	10.5405	-1.60232	60S ribosomal protein L35 (RPL35A)
At3g52580	6.82784	8.45649	-1.62865	40S ribosomal protein S14 (RPS14C)
At3g06950	6.38268	8.01942	-1.63674	tRNA pseudouridine synthase family protein
At5g13650	8.3371	10.0219	-1.68481	elongation factor family protein
At3g13920	9.5436	11.2297	-1.68614	EIF4A1 (EUKARYOTIC TRANSLATION INITIATION FACTOR 4A1); ATP-dependent helicase/ translation initiation factor
At1g48520	6.21871	7.96728	-1.74857	GATB (GLU-ADT SUBUNIT B); carbon-nitrogen ligase, with glutamine as amido-N-donor / glutaminyl-tRNA synthase (glutamine-hydrolyzing)/ ligase
At3g25520	8.38952	10.1778	-1.78824	ATL5 (A. THALIANA RIBOSOMAL PROTEIN L5); 5S rRNA binding / structural constituent of ribosome
At2g33370	8.24233	10.0819	-1.83958	60S ribosomal protein L23 (RPL23B)
At3g04920	6.72116	8.56176	-1.8406	40S ribosomal protein S24 (RPS24A)
At3g45030	8.80469	10.6479	-1.84322	40S ribosomal protein S20 (RPS20A)
At3g53740	8.53949	10.3859	-1.84641	60S ribosomal protein L36 (RPL36B)
At3g28900	6.08585	7.95353	-1.86768	60S ribosomal protein L34 (RPL34C)
At5g39740	7.41773	9.30563	-1.8879	60S ribosomal protein L5 (RPL5B)
At1g62750	8.36706	10.2782	-1.91118	SCO1 (SNOWY COTYLEDON 1); ATP binding / translation elongation factor/ translation factor, nucleic acid binding
At1g07770	9.36988	11.2876	-1.91772	RPS15A (ribosomal protein s15a); structural constituent of ribosome
At3g02080	8.85921	10.7772	-1.91799	40S ribosomal protein S19 (RPS19A)
At5g26880	7.06981	9.02696	-1.95715	tRNA/rRNA methyltransferase (SpoU) family protein
At5g28060	7.16138	9.11976	-1.95838	40S ribosomal protein S24 (RPS24B)
At1g33140	8.6161	10.5897	-1.97355	PGY2 (PIGGYBACK2); structural constituent of ribosome
At5g27700	9.14803	11.1716	-2.02356	structural constituent of ribosome
At4g30690	6.81686	8.84359	-2.02672	translation initiation factor 3 (IF-3) family protein
At5g23740	7.43344	9.49625	-2.06282	RPS11-BETA (RIBOSOMAL PROTEIN S11-BETA); structural constituent of ribosome
At2g37190	7.79237	9.86335	-2.07098	60S ribosomal protein L12 (RPL12A)
At3g49910	8.81601	10.9266	-2.11058	60S ribosomal protein L26 (RPL26A)
At3g27850	9.81214	12.2387	-2.42652	RPL12-C (ribosomal protein l12-c); structural constituent of ribosome
At4g34620	9.66783	12.1092	-2.44139	SSR16 (SMALL SUBUNIT RIBOSOMAL PROTEIN 16); structural constituent of ribosome
At3g13120	8.37855	11.0208	-2.64223	30S ribosomal protein S10, chloroplast, putative
At1g75350	8.42639	11.1283	-2.70195	emb2184 (embryo defective 2184); structural constituent of ribosome

## Sheet: prot mod
Table S4. Genes that were differentially expressed in guard cells versus leaves.
All differences are statistically significant (t-test p<0.05, FDR<0.05; calls present in at least one group (either guard cells or leaves).
Positive fold differences indicate preferential expression in guard cells. Signal intensities are normalized log2 values.
AGI Gene Identifier	Guard Cell Signal Intensity	Leaf Signal Intensity	Log2 Fold Difference	Gene Name/Description
Posttranslational modification, protein folding, protein degradation
At1g60190	9.50947	5.79329	3.71618	armadillo/beta-catenin repeat family protein / U-box domain-containing protein
At5g43060	10.9991	7.5091	3.49001	cysteine proteinase, putative / thiol protease, putative
At4g30610	8.60739	5.24721	3.36018	BRS1 (BRI1 SUPPRESSOR 1); serine-type carboxypeptidase
At3g02110	10.1448	6.80673	3.33802	scpl25 (serine carboxypeptidase-like 25); serine-type carboxypeptidase
At5g52250	9.29739	6.24887	3.04852	transducin family protein / WD-40 repeat family protein
At1g21410	10.1325	7.11903	3.01342	SKP2A
At1g73760	9.00286	6.02146	2.9814	zinc finger (C3HC4-type RING finger) family protein; RING/U-box superfamily protein
At3g20015	7.88867	5.04244	2.84623	aspartic-type endopeptidase
At3g48350	7.56701	4.92728	2.63973	cysteine proteinase, putative
At3g52450	10.9366	8.44575	2.49089	PUB22 (PLANT U-BOX 22); ubiquitin-protein ligase
At5g55200	9.11464	6.63453	2.48012	co-chaperone grpE protein, putative
At4g04620	9.10478	6.6627	2.44209	ATG8B (autophagy 8b); microtubule binding
At1g77000	8.74232	6.31038	2.43194	SKP2B; ubiquitin-protein ligase
At5g47550	10.4858	8.20267	2.28311	cysteine protease inhibitor, putative / cystatin, putative
At4g33160	7.54582	5.26988	2.27594	ubiquitin-protein ligase
At3g49810	7.95796	5.76306	2.19491	U-box domain-containing protein
At5g56500	7.67234	5.48933	2.18302	CHAPERONIN-60BETA3; ATP binding / protein binding
At1g07510	9.39143	7.25635	2.13508	ftsh10 (FtsH protease 10); ATP binding / ATPase/ metalloendopeptidase/ nucleoside-triphosphatase/ nucleotide binding / zinc ion binding
At1g10580	9.2397	7.19241	2.04729	transducin family protein / WD-40 repeat family protein
At5g40250	8.89615	6.90599	1.99016	zinc finger (C3HC4-type RING finger) family protein
At4g32940	11.946	9.97832	1.96772	GAMMA-VPE (GAMMA VACUOLAR PROCESSING ENZYME); cysteine-type endopeptidase
At3g18490	11.5972	9.72686	1.87037	aspartyl protease family protein
At5g37540	8.8004	6.93382	1.86659	aspartyl protease family protein
At4g15420	9.99873	8.14147	1.85726	PRLI-interacting factor K
At2g38000	9.61028	7.76588	1.8444	chaperone protein dnaJ-related
At2g40810	8.07879	6.24135	1.83744	AtATG18c
At1g24440	9.0147	7.18292	1.83178	RING/U-box superfamily protein; protein binding / zinc ion binding
At1g20823	9.05945	7.22781	1.83164	zinc finger (C3HC4-type RING finger) family protein
At2g43510	10.9829	9.15601	1.82687	ATTI1; serine-type endopeptidase inhibitor
At3g61550	7.78877	6.00814	1.78062	zinc finger (C3HC4-type RING finger) family protein
At2g21130	8.94461	7.16659	1.77802	peptidyl-prolyl cis-trans isomerase / cyclophilin (CYP2) / rotamase
At3g49600	7.5431	5.78632	1.75678	UBP26 (UBIQUITIN-SPECIFIC PROTEASE 26); ubiquitin thiolesterase/ ubiquitin-specific protease
At2g45920	7.54513	5.88676	1.65836	U-box domain-containing protein
At3g10810	8.70298	7.04848	1.6545	zinc finger (C3HC4-type RING finger) family protein
At3g01650	9.09461	7.50147	1.59313	RGLG1 (RING domain Ligase1); protein binding / zinc ion binding
At2g41160	9.11692	7.5325	1.58442	ubiquitin-associated (UBA)/TS-N domain-containing protein
At1g01900	7.08546	5.50806	1.5774	SBTI1.1; serine-type endopeptidase
At2g22010	8.59852	7.03104	1.56748	RKP (Related to KPC1); protein binding / zinc ion binding
At1g15100	8.2696	6.72082	1.54878	RHA2A; protein binding / ubiquitin-protein ligase/ zinc ion binding
At5g51740	9.06658	7.51908	1.54749	peptidase M48 family protein
At4g01575	7.72583	6.20338	1.52245	serine protease inhibitor, Kazal-type family protein
At2g43535	8.51449	6.99257	1.52192	trypsin inhibitor, putative
At3g12050	10.4283	8.92398	1.50429	Aha1 domain-containing protein
At2g32950	8.52164	7.04944	1.4722	COP1 (CONSTITUTIVE PHOTOMORPHOGENIC 1); protein binding / ubiquitin-protein ligase
At4g25340	7.61675	6.14774	1.46901	immunophilin-related / FKBP-type peptidyl-prolyl cis-trans isomerase-related
At2g40930	7.78104	6.31801	1.46302	UBP5 (UBIQUITIN-SPECIFIC PROTEASE 5); ubiquitin-specific protease
At3g47060	8.19697	6.75584	1.44113	ftsh7 (FtsH protease 7); ATP-dependent peptidase/ ATPase/ metallopeptidase
At1g24330	7.13518	5.69746	1.43771	armadillo/beta-catenin repeat family protein / U-box domain-containing family protein
At4g02890	12.9584	11.5361	1.42226	UBQ14; protein binding
At5g09880	9.02879	7.67819	1.35061	RNA recognition motif (RRM)-containing protein; splicing factor
At2g30580	7.31853	5.97903	1.33949	DRIP2 (DREB2A-INTERACTING PROTEIN 2); protein binding / ubiquitin-protein ligase/ zinc ion binding
At5g64080	7.55129	6.22226	1.32903	protease inhibitor/seed storage/lipid transfer protein (LTP) family protein
At3g26560	8.05111	6.74331	1.3078	ATP-dependent RNA helicase, putative
At1g19110	10.6687	9.36277	1.30592	inter-alpha-trypsin inhibitor heavy chain-related
At4g05050	12.9059	11.6092	1.29663	UBQ11 (UBIQUITIN 11); protein binding
At1g02860	8.96519	7.68956	1.27563	NLA (nitrogen limitation adaptation); ubiquitin-protein ligase
At5g22850	8.18764	6.91363	1.27402	aspartyl protease family protein
At4g15880	8.06787	6.81766	1.25021	ESD4 (EARLY IN SHORT DAYS 4); SUMO-specific protease/ cysteine-type peptidase
At5g42220	8.79701	7.55469	1.24232	ubiquitin family protein
At1g72500	8.85625	7.61432	1.24193	inter-alpha-trypsin inhibitor heavy chain-related
At3g09770	8.88963	7.64779	1.24184	zinc finger (C3HC4-type RING finger) family protein
At4g22350	7.99994	6.7927	1.20724	ubiquitin carboxyl-terminal hydrolase family protein
At5g15550	8.0384	6.83356	1.20485	transducin family protein / WD-40 repeat family protein/ CUL4-RING ubiquitin ligase complex
At3g24800	8.77276	7.57421	1.19855	PRT1 (PROTEOLYSIS 1); ubiquitin-protein ligase
At4g36190	9.52882	8.34117	1.18765	serine-type peptidase
At5g20000	9.61466	8.45183	1.16283	26S proteasome AAA-ATPase subunit, putative
At5g26860	7.09943	5.95298	1.14645	LON1 (LON PROTEASE 1); ATP binding / ATP-dependent peptidase/ serine-type peptidase
At3g11910	9.1808	8.03539	1.14541	UBP13 (UBIQUITIN-SPECIFIC PROTEASE 13); ubiquitin thiolesterase/ ubiquitin-specific protease
At1g23440	10.0742	8.93085	1.14337	pyrrolidone-carboxylate peptidase family protein
At5g62460	8.82993	7.70728	1.12265	zinc finger (C3HC4-type RING finger) family protein
At3g60640	7.69051	6.57798	1.11253	ATG8G (AUTOPHAGY 8G); microtubule binding
At2g47410	8.54764	7.43979	1.10785	CUL4-RING ubiquitin ligase complex; nucleotide binding
At5g45900	8.40558	7.32039	1.08519	APG7 (AUTOPHAGY 7); APG8 activating enzyme
At5g01960	8.78866	7.70817	1.08049	zinc finger (C3HC4-type RING finger) family protein
At1g29150	10.9164	9.84029	1.07609	ATS9 (ARABIDOPSIS NON-ATPASE SUBUNIT 9)
At5g60820	8.24536	7.17077	1.07459	zinc finger (C3HC4-type RING finger) family protein
At2g25740	8.14786	7.07439	1.07347	ATP-dependent protease La (LON) domain-containing protein
At1g74410	8.25164	7.17877	1.07286	zinc finger (C3HC4-type RING finger) family protein
At1g65430	8.10537	7.03781	1.06755	zinc finger protein-related; ubiquitin-protein ligase
At5g57900	8.48943	7.43239	1.05704	SKIP1 (SKP1 INTERACTING PARTNER 1); protein binding
At2g22310	7.89385	6.84401	1.04984	ATUBP4 (ARABIDOPSIS THALIANA UBIQUITIN-SPECIFIC PROTEASE 4); ubiquitin-specific protease
At2g29080	9.69025	8.65846	1.03179	ftsh3 (FtsH protease 3); ATP-dependent peptidase/ ATPase
At5g53180	8.79766	7.76588	1.03178	PTB2 (POLYPYRIMIDINE TRACT-BINDING PROTEIN 2); RNA binding / nucleic acid binding / nucleotide binding
At3g47990	8.26442	7.2346	1.02982	zinc finger (C3HC4-type RING finger) family protein
At5g50580	8.16089	7.14736	1.01353	SAE1B (SUMO-ACTIVATING ENZYME 1B); SUMO activating enzyme
At5g67320	7.9912	6.98102	1.01018	HOS15 (high expression of osmotically responsive genes 15)/CUL4-RING ubiquitin ligase complex
At3g50080	7.10509	6.09746	1.00763	VFB2 (VIER F-BOX PROTEINE 2); ubiquitin-protein ligase
At3g20060	8.12802	9.1356	-1.00758	UBC19 (ubiquitin-conjugating enzyme19); ubiquitin-protein ligase
At5g66140	7.81308	8.82509	-1.01201	PAD2 (PROTEASOME ALPHA SUBUNIT D 2); endopeptidase/ peptidase/ threonine-type endopeptidase
At4g26400	8.3376	9.41214	-1.07454	zinc finger (C3HC4-type RING finger) family protein
At3g52590	10.4133	11.5331	-1.11979	UBQ1 (UBIQUITIN EXTENSION PROTEIN 1); protein binding / structural constituent of ribosome
At1g02305	8.53267	9.69143	-1.15875	cathepsin B-like cysteine protease, putative
At2g36130	6.53717	7.7234	-1.18622	peptidyl-prolyl cis-trans isomerase, putative / cyclophilin, putative / rotamase, putative
At2g24280	6.13699	7.32675	-1.18976	serine carboxypeptidase S28 family protein
At1g66670	8.95603	10.1472	-1.19113	CLPP3; serine-type endopeptidase
At1g56700	8.08658	9.29114	-1.20457	pyrrolidone-carboxylate peptidase family protein
At4g26555	6.92309	8.13209	-1.209	immunophilin / FKBP-type peptidyl-prolyl cis-trans isomerase family protein
At1g13270	6.99438	8.20809	-1.2137	MAP1C (METHIONINE AMINOPEPTIDASE 1B); aminopeptidase/ metalloexopeptidase
At5g41700	10.7184	11.9356	-1.21716	UBC8 (UBIQUITIN CONJUGATING ENZYME 8); protein binding / ubiquitin-protein ligase
At5g05740	6.76458	7.99636	-1.23178	EGY2; metalloendopeptidase
At5g50920	10.0208	11.309	-1.28826	CLPC1; ATP binding / ATP-dependent peptidase/ ATPase
At1g12410	8.75086	10.0477	-1.29682	CLP2 (CLP PROTEASE PROTEOLYTIC SUBUNIT 2); serine-type endopeptidase
At3g02200	7.73266	9.05762	-1.32496	proteasome family protein
At2g47320	8.27471	9.69532	-1.42061	peptidyl-prolyl cis-trans isomerase cyclophilin-type family protein
At5g20720	9.52621	10.9601	-1.43391	CPN20 (CHAPERONIN 20); calmodulin binding
At4g37040	7.38187	8.81918	-1.43731	MAP1D (METHIONINE AMINOPEPTIDASE 1D); aminopeptidase/ metalloexopeptidase
At1g11750	7.67798	9.21727	-1.53929	CLPP6; serine-type endopeptidase
At2g46030	7.02993	8.57146	-1.54153	UBC6 (ubiquitin-conjugating enzyme 6); ubiquitin-protein ligase
At1g49970	8.3977	9.94168	-1.54397	CLPR1; serine-type endopeptidase
At5g51540	7.20336	8.77685	-1.57349	metalloendopeptidase
At1g63800	8.36979	9.94998	-1.58019	UBC5 (ubiquitin-conjugating enzyme 5); ubiquitin-protein ligase
At3g27925	7.60707	9.19322	-1.58615	DEGP1 (DegP protease 1); serine-type endopeptidase/ serine-type peptidase
At3g18060	7.64124	9.2344	-1.59316	transducin family protein / WD-40 repeat family protein
At5g60360	10.548	12.1415	-1.59352	AALP (Arabidopsis aleurain-like protease); cysteine-type peptidase
At3g61540	5.67663	7.28273	-1.6061	peptidase family protein
At3g45310	6.66532	8.28683	-1.62151	cysteine proteinase, putative
At1g55490	8.09813	9.72642	-1.62829	CPN60B (CHAPERONIN 60 BETA); ATP binding / protein binding
At4g18370	7.00186	8.68205	-1.68019	DEG5 (DEGP PROTEASE 5); catalytic/ serine-type endopeptidase/ serine-type peptidase
At1g79340	8.0584	9.77556	-1.71716	AtMC4 (metacaspase 4); cysteine-type peptidase
At4g11260	7.45945	9.19185	-1.7324	SGT1B; protein binding
At5g45390	8.30225	10.0667	-1.76445	CLPP4 (CLP PROTEASE P4); serine-type endopeptidase
At2g20725	6.68649	8.46289	-1.7764	CAAX amino terminal protease family protein
At2g16740	6.667	8.63836	-1.97136	UBC29 (ubiquitin-conjugating enzyme 29); ubiquitin-protein ligase
At5g55220	5.56252	7.53753	-1.97501	trigger factor type chaperone family protein
At1g79720	5.83311	7.8468	-2.01369	aspartyl protease family protein
At3g54400	5.85054	7.95617	-2.10563	aspartyl protease family protein
At2g44650	7.76312	9.88592	-2.1228	CHL-CPN10 (CHLOROPLAST CHAPERONIN 10); chaperone binding
At1g72060	6.71278	8.87549	-2.16271	serine-type endopeptidase inhibitor
At3g01480	8.12076	10.4188	-2.29801	CYP38 (cyclophilin 38); peptidyl-prolyl cis-trans isomerase
At2g34860	8.06197	10.5111	-2.44912	EDA3 (embryo sac development arrest 3); heat shock protein binding / unfolded protein binding
At2g47940	6.54196	9.11048	-2.56852	DEGP2; serine-type endopeptidase/ serine-type peptidase
At4g30910	6.10281	8.76012	-2.6573	cytosol aminopeptidase family protein
At5g64240	5.7329	8.41376	-2.68086	AtMC3 (metacaspase 3); cysteine-type endopeptidase
At5g10380	7.47802	10.3739	-2.89588	RING1; protein binding / ubiquitin-protein ligase/ zinc ion binding
At2g02100	5.73773	9.51137	-3.77364	LCR69 (LOW-MOLECULAR-WEIGHT CYSTEINE-RICH 69); peptidase inhibitor
At5g10760	4.25619	8.06849	-3.8123	aspartyl protease family protein
At5g23210	4.08604	7.98496	-3.89892	SCPL34; serine-type carboxypeptidase
At1g75460	5.40592	9.37701	-3.97108	ATP-dependent protease La (LON) domain-containing protein

## Sheet: transcrip
Table S4. Genes that were differentially expressed in guard cells versus leaves.
All differences are statistically significant (t-test p<0.05, FDR<0.05; calls present in at least one group (either guard cells or leaves).
Positive fold differences indicate preferential expression in guard cells. Signal intensities are normalized log2 values.
AGI Gene Identifier	Guard Cell Signal Intensity	Leaf Signal Intensity	Log2 Fold Difference	Gene Name/Description
Transcription factors and RNA modification
At2g38300	10.2437	4.01855	6.2252	DNA binding / transcription factor
At1g08810	10.3164	5.36599	4.95039	MYB60 (myb domain protein 60); DNA binding / transcription factor
At5g05410	12.3074	7.42544	4.88192	DREB2A; DNA binding / transcription activator/ transcription factor
At4g05100	10.3418	5.88518	4.45661	AtMYB74 (myb domain protein 74); DNA binding / transcription factor
At3g28910	10.6529	6.40448	4.24846	MYB30 (MYB DOMAIN PROTEIN 30); DNA binding / transcription factor
At2g40260	9.01264	4.7961	4.21654	myb family transcription factor
At3g26744	11.4	7.5	3.9	ICE1 (INDUCER OF CBF EXPRESSION 1); DNA binding / transcription activator/ transcription factor
At1g01250	8.33335	4.54392	3.78944	AP2 domain-containing transcription factor, putative
At5g67180	7.84563	4.05842	3.78721	AP2 domain-containing transcription factor, putative
At3g24520	9.477	5.78003	3.69696	AT-HSFC1; DNA binding / transcription factor
At1g77450	10.7583	7.07347	3.68482	anac032 (Arabidopsis NAC domain containing protein 32); transcription factor
At1g62300	11.1415	7.46318	3.67833	WRKY6; transcription factor
At4g21440	9.11527	5.44259	3.67268	ATMYB102 (ARABIDOPSIS MYB-LIKE 102); DNA binding / transcription factor
At3g24140	10.4496	6.79601	3.65363	FMA (FAMA); DNA binding / transcription activator/ transcription factor
At2g28200	9.61082	6.00625	3.60458	nucleic acid binding / transcription factor/ zinc ion binding
At2g42280	10.4881	6.95125	3.53688	basic helix-loop-helix (bHLH) family protein
At5g39610	10.215	6.72285	3.49213	ATNAC6 (ARABIDOPSIS NAC DOMAIN CONTAINING PROTEIN 6); protein heterodimerization/ protein homodimerization/ transcription factor
At1g10585	11.069	7.57923	3.4898	transcription factor
At4g36930	7.75881	4.37528	3.38353	SPT (SPATULA); DNA binding / transcription factor
At1g52890	10.9319	7.76282	3.16905	ANAC019 (Arabidopsis NAC domain containing protein 19); transcription factor
At1g01720	11.2233	8.11163	3.11169	ATAF1; transcription activator/ transcription factor
At1g12610	8.55106	5.49357	3.05748	DDF1 (DWARF AND DELAYED FLOWERING 1); DNA binding / sequence-specific DNA binding / transcription factor
At4g34990	9.10369	6.08159	3.02209	AtMYB32 (myb domain protein 32); DNA binding / transcription factor
At2g47890	10.6903	7.68349	3.00685	zinc finger (B-box type) family protein
At5g65590	9.05454	6.05804	2.9965	Dof-type zinc finger domain-containing protein
At3g47600	8.87659	5.89891	2.97768	ATMYB94 (MYB DOMAIN PROTEIN 94); DNA binding / transcription factor
At2g02450	9.52514	6.58415	2.94099	ANAC035 (Arabidopsis NAC domain containing protein 35); transcription factor
At2g26150	7.51515	4.6304	2.88475	ATHSFA2; DNA binding / transcription factor
At3g55730	8.66675	5.82755	2.8392	MYB109 (myb domain protein 109); DNA binding / transcription factor
At2g43500	7.69305	4.85461	2.83844	RWP-RK domain-containing protein
At5g63790	12.0251	9.20467	2.82042	ANAC102 (ARABIDOPSIS NAC DOMAIN CONTAINING PROTEIN 102); transcription factor
At1g12860	9.32488	6.52259	2.80228	SCRM2 (SCREAM 2); DNA binding / transcription factor
At2g31380	10.5522	7.79074	2.76144	STH; protein domain specific binding / transcription factor/ zinc ion binding
At3g11020	8.44984	5.71851	2.73134	DREB2B (DRE/CRT-BINDING PROTEIN 2B); DNA binding / transcription activator/ transcription factor
At2g46830	9.08323	6.37361	2.70962	CCA1 (CIRCADIAN CLOCK ASSOCIATED 1); DNA binding / transcription activator/ transcription factor/ transcription repressor
At3g25730	8.29647	5.59629	2.70017	AP2 domain-containing transcription factor, putative
At2g22800	7.89782	5.2138	2.68402	HAT9; DNA binding / transcription factor
At2g43190	7.81417	5.1681	2.64606	ribonuclease P family protein
At4g01250	10.7093	8.17687	2.53244	WRKY22; transcription factor
At5g17300	8.17178	5.64218	2.5296	myb family transcription factor
At4g38780	6.9	4.5	2.4	splicing factor, putative
At1g76380	8.63141	6.22483	2.40658	DNA-binding bromodomain-containing protein
At2g28350	8.35802	5.90994	2.44808	ARF10 (AUXIN RESPONSE FACTOR 10); miRNA binding / transcription factor
At3g12480	9.70675	7.31244	2.39431	NF-YC11 (NUCLEAR FACTOR Y, SUBUNIT C11); DNA binding / transcription factor
At1g22640	8.88169	6.49249	2.3892	MYB3 (MYB DOMAIN PROTEIN 3); DNA binding / transcription factor
At5g52510	9.06145	6.68396	2.3775	scarecrow-like transcription factor 8 (SCL8)
At3g02380	9.21619	6.88966	2.32653	COL2 (constans-like 2); transcription factor/ zinc ion binding
At4g01550	7.19897	4.89966	2.29931	anac069 (Arabidopsis NAC domain containing protein 69); transcription factor
At5g24470	8.91746	6.65404	2.26341	APRR5 (ARABIDOPSIS PSEUDO-RESPONSE REGULATOR 5); transcription regulator/ two-component response regulator
At4g38620	8.47635	6.22736	2.24899	MYB4; DNA binding / transcription factor
At2g44940	7.62762	5.40564	2.22198	AP2 domain-containing transcription factor TINY, putative
At5g04760	10.4641	8.28113	2.18301	myb family transcription factor
At4g11660	7.45193	5.26921	2.18271	AT-HSFB2B; transcription factor/ transcription repressor
At1g68670	10.8954	8.73677	2.15865	myb family transcription factor
At3g26790	6.36743	4.24525	2.12218	FUS3 (FUSCA 3); DNA binding / transcription activator/ transcription factor
At1g69010	9.27939	7.17228	2.10712	BIM2 (BES1-interacting Myc-like protein 2); DNA binding / transcription factor
At1g22770	8.85561	6.77092	2.08469	GI (GIGANTEA)
At5g02030	7.88469	5.81641	2.06827	RPL (REPLUMLESS); DNA binding / sequence-specific DNA binding / transcription factor
At3g61630	8.46358	6.39557	2.06801	CRF6 (CYTOKININ RESPONSE FACTOR 6); DNA binding / transcription factor
At1g15340	9.57242	7.51086	2.06156	MBD10; DNA binding / methyl-CpG binding
At1g21000	11.1863	9.09364	2.09266	PLATZ transcription factor family protein
At3g61630	8.46358	6.39557	2.06801	CRF6 (CYTOKININ RESPONSE FACTOR 6); DNA binding / transcription factor
At3g19580	9.93867	7.92837	2.0103	AZF2 (ARABIDOPSIS ZINC-FINGER PROTEIN 2); DNA binding / nucleic acid binding / transcription factor/ transcription repressor/ zinc ion binding
At3g57390	7.71928	5.71317	2.00611	AGL18; transcription factor
At1g06850	7.10854	5.11086	1.99768	AtbZIP52 (Arabidopsis thaliana basic leucine zipper 52); DNA binding / transcription factor
At1g53910	11.1562	9.19516	1.96104	RAP2.12; DNA binding / transcription factor
At2g32100	8.41307	6.46268	1.95039	OFP16 (ARABIDOPSIS THALIANA OVATE FAMILY PROTEIN 16)
At4g09460	9.25977	7.30992	1.94985	ATMYB6; DNA binding / transcription factor
At4g35540	7.41342	5.49597	1.91745	transcription regulator/ zinc ion binding
At5g52660	8.80327	6.89924	1.90404	myb family transcription factor
At3g02990	6.64929	4.74156	1.90773	ATHSFA1E; DNA binding / transcription factor
At4g37460	8.77323	6.88886	1.88436	SRFR1 (SUPPRESSOR OF RPS4-RLD 1); protein complex scaffold
At3g01470	11.1224	9.23951	1.88293	ATHB-1 (ARABIDOPSIS THALIANA HOMEOBOX 1); DNA binding / protein homodimerization/ sequence-specific DNA binding / transcription activator/ transcription factor
At3g61150	9.18832	7.34686	1.84146	HDG1 (HOMEODOMAIN GLABROUS 1); DNA binding / transcription factor
At1g01260	8.81601	7.00303	1.81299	basic helix-loop-helix (bHLH) family protein
At5g14610	7.65507	5.8524	1.80268	ATP binding / ATP-dependent helicase/ helicase/ nucleic acid binding / protein binding
At5g62470	9.23833	7.45095	1.78738	MYB96 (myb domain protein 96); DNA binding / transcription factor
At2g46790	6.89267	5.13845	1.75422	APRR9 (ARABIDOPSIS PSEUDO-RESPONSE REGULATOR 9); protein binding / transcription regulator/ two-component response regulator
At3g18990	8.56514	6.80188	1.76326	VRN1 (REDUCED VERNALIZATION RESPONSE 1); transcription repressor
At1g76900	10.268	8.5218	1.74615	AtTLP1 (TUBBY LIKE PROTEIN 1); phosphoric diester hydrolase/ transcription factor
At4g38900	9.07137	7.36327	1.70809	bZIP protein
At4g34590	8.51423	6.81965	1.69458	GBF6 (G-BOX BINDING FACTOR 6); DNA binding / protein heterodimerization/ transcription factor
At3g06400	10.2206	8.5358	1.6848	CHR11 (CHROMATIN-REMODELING PROTEIN 11); ATP binding / DNA binding / DNA-dependent ATPase/ helicase/ hydrolase, acting on acid anhydrides, in phosphorus-containing anhydrides / nucleic acid binding / nucleosome binding
At4g34000	8.19344	6.52119	1.67225	ABF3 (ABSCISIC ACID RESPONSIVE ELEMENTS-BINDING FACTOR 3); DNA binding / protein binding / transcription activator/ transcription factor
At5g27610	6.30229	4.62366	1.67864	DNA binding / transcription factor
At5g39660	8.22835	6.58279	1.64556	CDF2 (CYCLING DOF FACTOR 2); DNA binding / protein binding / transcription factor
At1g08620	8.15667	6.51228	1.64439	transcription factor
At2g31370	8.26843	6.63263	1.6358	bZIP transcription factor (POSF21)
At3g62310	8.47333	6.84535	1.62798	RNA helicase, putative
At4g18390	8.60403	7.00251	1.60151	TCP family transcription factor, putative
At5g06960	8.63994	7.04855	1.59139	OBF5 (OCS-ELEMENT BINDING FACTOR 5); DNA binding / protein binding / transcription factor
At4g16430	8.69205	7.10795	1.58409	basic helix-loop-helix (bHLH) family protein
At5g22220	7.0534	5.47726	1.57615	E2F1; DNA binding / protein binding / transcription factor
At2g19810	9.86026	8.29173	1.56853	zinc finger (CCCH-type) family protein
At4g00480	5.75193	4.13736	1.61457	myc-related transcription factor (MYC1)
At4g27430	9.18892	7.64598	1.54293	CIP7 (COP1-INTERACTING PROTEIN 7); transcription activator
At2g35920	8.4964	6.96621	1.53019	RNA helicase domain-containing protein
At5g52830	6.32597	4.71928	1.60669	WRKY27; transcription factor
At1g76510	7.71868	6.20456	1.51412	ARID/BRIGHT DNA-binding domain-containing protein
At4g00730	9.02468	7.51821	1.50647	ANL2 (ANTHOCYANINLESS 2); transcription factor/ transcription regulator
At5g65900	7.31819	5.81605	1.50214	DEAD/DEAH box helicase, putative
At1g78600	8.99736	7.49662	1.50074	LZF1 (LIGHT-REGULATED ZINC FINGER PROTEIN 1); transcription factor/ zinc ion binding
At4g04890	8.39013	6.89152	1.49861	PDF2 (PROTODERMAL FACTOR 2); DNA binding / transcription factor
At1g60830	9.58112	8.09278	1.48834	U2 snRNP auxiliary factor large subunit, putative
At1g29940	8.34736	6.87485	1.47252	NRPA2; DNA binding / DNA-directed RNA polymerase/ ribonucleoside binding
At5g24360	8.17414	6.70784	1.4663	IRE1-1 (INOSITOL REQUIRING 1-1); ATP binding / endoribonuclease, producing 5-phosphomonoesters / RNA splicing
At5g08130	8.73993	7.28204	1.45789	BIM1; DNA binding / protein binding / transcription factor
At1g32330	7.532	6.07463	1.45737	ATHSFA1D; DNA binding / transcription factor
At3g28730	9.35052	7.89358	1.45694	ATHMG (ARABIDOPSIS THALIANA HIGH MOBILITY GROUP); transcription factor
At3g44490	8.27699	6.82045	1.45654	hda17 (histone deacetylase 17); histone deacetylase
At1g73730	7.52853	6.10112	1.4274	EIL3 (ETHYLENE-INSENSITIVE3-LIKE3); DNA binding / transcription factor
At2g02090	9.0074	7.58953	1.41787	ETL1; ATP binding / DNA binding / helicase/ nucleic acid binding
At4g32620	8.11665	6.70478	1.41187	nucleic acid binding
At5g44080	7.49162	6.08025	1.41137	bZIP transcription factor family protein
At5g04410	10.847	9.43712	1.40984	NAC2; transcription factor
At3g10800	9.84089	8.43625	1.40464	BZIP28; DNA binding / transcription factor
At5g25890	7.58893	6.18476	1.40417	IAA28 (INDOLE-3-ACETIC ACID INDUCIBLE 28); transcription factor
At3g12280	8.38754	6.99683	1.39071	RBR1 (RETINOBLASTOMA-RELATED 1); transcription factor binding
At1g31280	7.0824	5.6951	1.3873	AGO2 (argonaute 2); nucleic acid binding
At3g06480	7.32838	5.94257	1.38581	DEAD box RNA helicase, putative
At4g38000	7.22722	5.85719	1.37003	Dof-type zinc finger domain-containing protein
At1g13960	8.44071	7.07444	1.36626	WRKY4; DNA binding / transcription factor
At1g58100	8.42873	7.07252	1.3562	TCP family transcription factor, putative
At1g20920	8.07733	6.72574	1.35159	DEAD box RNA helicase, putative
At4g18020	8.05806	6.70793	1.35013	APRR2; transcription factor/ two-component response regulator
At1g28420	7.24774	5.90036	1.34738	HB-1 (homeobox-1); transcription factor
At5g25220	7.4752	6.13682	1.33839	KNAT3 (KNOTTED1-LIKE HOMEOBOX GENE 3); transcription activator/ transcription factor
At1g32750	8.16874	6.8427	1.32604	HAF01; DNA binding / histone acetyltransferase
At3g10330	7.92184	6.64174	1.28011	transcription initiation factor IIB-2 / general transcription factor TFIIB-2 (TFIIB2)
At1g69570	8.02924	6.74978	1.27946	Dof-type zinc finger domain-containing protein
At3g62420	11.8253	10.5582	1.26702	ATBZIP53 (BASIC REGION/LEUCINE ZIPPER MOTIF 53); DNA binding / protein heterodimerization/ sequence-specific DNA binding / transcription factor
At5g43130	9.11289	7.84675	1.26614	TAF4 (TBP-ASSOCIATED FACTOR 4); transcription initiation factor
At1g05230	7.76882	6.518	1.25082	HDG2 (HOMEODOMAIN GLABROUS 2); DNA binding / transcription factor
At1g79350	7.9291	6.67996	1.24914	EMB1135 (embryo defective 1135); DNA binding / protein binding / zinc ion binding
At4g17950	7.92584	6.70325	1.22259	DNA-binding family protein
At5g03740	8.2532	7.03227	1.22092	HD2C (HISTONE DEACETYLASE 2C); histone deacetylase/ nucleic acid binding / transcription repressor/ zinc ion binding
At4g11560	8.44421	7.22591	1.21829	bromo-adjacent homology (BAH) domain-containing protein
At1g07360	8.30197	7.08555	1.21642	zinc finger (CCCH-type) family protein / RNA recognition motif (RRM)-containing protein
At1g15750	10.1827	8.97929	1.20339	TPL (TOPLESS); protein binding / protein homodimerization/ transcription repressor
At1g65660	8.57613	7.37622	1.19991	SMP1 (SWELLMAP 1); nucleic acid binding / single-stranded RNA binding
At1g78080	10.623	9.42903	1.194	RAP2.4 (related to AP2 4); DNA binding / transcription factor
At2g44950	7.00281	5.83789	1.16492	HUB1 (HISTONE MONO-UBIQUITINATION 1); protein binding / protein homodimerization/ ubiquitin-protein ligase/ zinc ion binding
At5g22290	7.04008	5.88013	1.15995	anac089 (Arabidopsis NAC domain containing protein 89); transcription factor
At1g34370	10.7998	9.63991	1.15984	STOP1 (sensitive to proton rhizotoxicity 1); nucleic acid binding / transcription factor/ zinc ion binding
At3g20770	10.983	9.83275	1.1502	EIN3 (ETHYLENE-INSENSITIVE3); transcription factor
At2g37520	7.59848	6.45336	1.14512	PHD finger family protein
At1g76580	8.32545	7.18085	1.1446	transcription factor
At5g46760	8.17753	7.03463	1.1429	basic helix-loop-helix (bHLH) family protein
At5g25520	8.13972	6.99901	1.1407	transcription elongation factor-related
At3g01150	8.69035	7.54968	1.14066	PTB1 (POLYPYRIMIDINE TRACT-BINDING PROTEIN 1); RNA binding / nucleic acid binding / nucleotide binding
At3g15590	9.00629	7.8663	1.13999	DNA-binding protein, putative
At1g80070	9.76834	8.62942	1.13891	SUS2 (ABNORMAL SUSPENSOR 2); splicing factor
At2g36960	7.65599	6.52269	1.1333	TKI1 (TSL-kinase interacting protein 1); DNA binding / transcription factor
At1g25280	8.84935	7.71693	1.13242	AtTLP10 (TUBBY LIKE PROTEIN 10); phosphoric diester hydrolase/ transcription factor
At3g51120	7.88596	6.75604	1.12992	DNA binding / nucleic acid binding / protein binding / zinc ion binding
At1g20640	7.35182	6.22389	1.12793	RWP-RK domain-containing protein
At3g18520	7.26406	6.13663	1.12743	HDA15; histone deacetylase
At5g08190	7.33326	6.21027	1.12299	NF-YB12 (NUCLEAR FACTOR Y, SUBUNIT B12); DNA binding / transcription factor
At3g61970	7.08741	5.98786	1.09955	NGA2 (NGATHA2); transcription factor
At1g01040	7.91683	6.81873	1.0981	DCL1 (DICER-LIKE 1); ATP-dependent helicase/ double-stranded RNA binding / protein binding / ribonuclease III
At1g72650	7.7417	6.64656	1.09515	TRFL6 (TRF-LIKE 6); DNA binding / transcription factor
At4g16420	8.29513	7.21347	1.08167	ADA2B (HOMOLOG OF YEAST ADA2 2B); DNA binding / transcription coactivator/ transcription factor
At5g04240	7.90753	6.83163	1.0759	ELF6 (EARLY FLOWERING 6); transcription factor
At5g04940	7.37043	6.29605	1.07438	SUVH1 (SU(VAR)3-9 HOMOLOG 1); histone methyltransferase
At5g22760	7.6487	6.57897	1.06973	PHD finger family protein
At2g17410	8.4569	7.39205	1.06485	ARID/BRIGHT DNA-binding domain-containing protein
At4g34340	7.08575	6.02182	1.06393	TAF8 (TBP-ASSOCIATED FACTOR 8); DNA binding
At2g38560	8.78423	7.72091	1.06332	TFIIS (TRANSCRIPT ELONGATION FACTOR IIS); DNA binding / RNA polymerase II transcription elongation factor/ transcription factor
At4g32551	8.98241	7.92751	1.05491	LUG (LEUNIG); protein binding / protein heterodimerization/ transcription repressor
At5g13240	9.86588	8.81537	1.05051	transcription regulator
At5g10270	7.7686	6.72058	1.04803	CDKC;1 (Cyclin-dependent kinase C;1); kinase
At1g27900	7.71223	6.66866	1.04357	RNA helicase, putative
At3g53680	7.16153	6.13671	1.02483	PHD finger transcription factor, putative
At3g11960	7.34593	6.32118	1.02475	cleavage and polyadenylation specificity factor (CPSF) A subunit C-terminal domain-containing protein
At1g02080	9.59049	8.57317	1.01732	transcriptional regulator-related
At1g28520	7.23365	6.22365	1.01	VOZ1 (VASCULAR PLANT ONE ZINC FINGER PROTEIN); transcription activator
At1g04100	7.94738	6.9461	1.00128	IAA10; transcription factor
At1g49600	6.95086	7.96742	-1.01656	ATRBP47A (Arabidopsis thaliana RNA-binding protein 47a); RNA binding
At1g14685	6.86834	7.93777	-1.06943	BPC2 (BASIC PENTACYSTEINE 2); DNA binding / transcription factor
At2g33310	6.64663	7.7492	-1.10257	IAA13; transcription factor
At3g10760	6.73163	7.86857	-1.13694	myb family transcription factor
At1g19000	8.27635	9.41567	-1.13932	myb family transcription factor
At5g09240	5.86259	7.03258	-1.16999	transcriptional coactivator p15 (PC4) family protein
At3g59810	6.76427	7.94395	-1.17967	small nuclear ribonucleoprotein F, putative / U6 snRNA-associated Sm-like protein, putative / Sm protein F, putative
At1g25550	8.27701	9.46542	-1.1884	myb family transcription factor
At2g18280	7.80997	8.99949	-1.18951	AtTLP2 (TUBBY LIKE PROTEIN 2); phosphoric diester hydrolase/ transcription factor
At5g17560	8.3455	9.54357	-1.19807	BolA-like family protein
At1g64280	7.68781	9.01438	-1.32657	NPR1 (NONEXPRESSER OF PR GENES 1); protein binding / transcription activator
At1g16720	8.54097	9.90098	-1.36	HCF173 (high chlorophyll fluorescence phenotype 173); binding / catalytic/ transcription repressor
At4g13640	6.46112	7.82203	-1.36091	UNE16 (unfertilized embryo sac 16); transcription factor
At1g23400	6.53245	7.89387	-1.36142	CAF2; RNA splicing factor, transesterification mechanism
At5g28770	7.52993	8.90204	-1.37212	BZO2H3; DNA binding / protein heterodimerization/ transcription factor
At5g09850	6.7325	8.17004	-1.43754	transcription elongation factor-related
At3g15540	6.29676	7.75108	-1.45432	IAA19 (INDOLE-3-ACETIC ACID INDUCIBLE 19); transcription factor
At2g46400	7.40904	8.87112	-1.46209	WRKY46; transcription factor
At1g15550	5.5412	7.04139	-1.50019	GA3OX1 (GIBBERELLIN 3-OXIDASE 1); gibberellin 3-beta-dioxygenase/ transcription factor binding
At3g06980	6.89186	8.48476	-1.59291	DEAD/DEAH box helicase, putative
At4g39780	6.0435	7.66389	-1.6204	AP2 domain-containing transcription factor, putative
At1g66230	5.48133	7.1089	-1.62756	MYB20 (myb domain protein 20); DNA binding / transcription factor
At4g23810	7.18736	9.12308	-1.93572	WRKY53; DNA binding / protein binding / transcription activator/ transcription factor
At4g29080	5.56838	7.5068	-1.93841	PAP2 (PHYTOCHROME-ASSOCIATED PROTEIN 2); transcription factor
At4g33470	5.9593	7.89864	-1.93934	hda14 (histone deacetylase 14); histone deacetylase
At2g41940	5.96294	7.97441	-2.01146	ZFP8 (ZINC FINGER PROTEIN 8); nucleic acid binding / transcription factor/ zinc ion binding
At4g17600	7.02638	9.08138	-2.055	LIL3:1; transcription factor
At1g07640	5.24581	7.32061	-2.0748	OBP2; DNA binding / transcription factor
At1g34310	7.8087	9.94818	-2.13948	ARF12 (AUXIN RESPONSE FACTOR 12); transcription factor
At4g32800	6.21917	8.44751	-2.22834	AP2 domain-containing transcription factor TINY, putative
At3g47620	6.33895	8.61791	-2.27896	AtTCP14 (TEOSINTE BRANCHED1, CYCLOIDEA and PCF (TCP) 14); transcription factor
At5g47370	5.60479	7.9317	-2.32691	HAT2; DNA binding / transcription factor/ transcription repressor
At3g23050	6.94341	9.32088	-2.37747	IAA7 (INDOLE-3-ACETIC ACID 7); transcription factor
At2g18300	6.06382	8.44732	-2.3835	basic helix-loop-helix (bHLH) family protein
At2g02080	5.04489	7.46952	-2.42464	AtIDD4 (Arabidopsis thaliana Indeterminate(ID)-Domain 4); transcription factor
At4g24770	7.58764	10.2752	-2.6876	RBP31 (31-KDA RNA BINDING PROTEIN); RNA binding / poly(U) binding
At1g68520	6.90519	9.68252	-2.77733	zinc finger (B-box type) family protein
At5g24800	4.88969	7.68409	-2.79439	BZIP9 (BASIC LEUCINE ZIPPER 9); DNA binding / protein heterodimerization/ transcription factor
At5g08330	5.76579	8.78505	-3.01926	TCP family transcription factor, putative
At1g10200	5.66378	8.81546	-3.15168	WLIM1; transcription factor/ zinc ion binding
At3g11280	6.3597	9.55316	-3.19346	myb family transcription factor
At3g56400	6.42977	10.1329	-3.70314	WRKY70; transcription factor/ transcription repressor
At3g23030	5.62549	9.44782	-3.82233	IAA2 (INDOLE-3-ACETIC ACID INDUCIBLE 2); transcription factor
At2g17040	3.84321	7.74327	-3.90006	anac036 (Arabidopsis NAC domain containing protein 36); transcription factor

## Sheet: signal
Table S4. Genes that were differentially expressed in guard cells versus leaves.
All differences are statistically significant (t-test p<0.05, FDR<0.05; calls present in at least one group (either guard cells or leaves).
Positive fold differences indicate preferential expression in guard cells. Signal intensities are normalized log2 values.
AGI Gene Identifier	Guard Cell Signal Intensity	Leaf Signal Intensity	Log2 Fold Difference	Gene Name/Description
Signaling and protein kinases
At1g62400	11.7369	4.93298	6.80392	HT1 (high leaf temperature 1); kinase/ protein serine/threonine/tyrosine kinase
At1g11340	10.5263	4.75288	5.77342	S-locus lectin protein kinase family protein
At1g12480	10.6336	4.89429	5.73933	OZS1 (OZONE-SENSITIVE 1); transporter
At1g11410	11.4658	5.82991	5.63593	S-locus protein kinase, putative
At2g46070	11.7067	6.14867	5.55802	MPK12 (MITOGEN-ACTIVATED PROTEIN KINASE 12); MAP kinase/ kinase
At4g24480	10.1985	5.15664	5.04191	serine/threonine protein kinase, putative
At2g30500	11.1717	6.18037	4.99135	kinase interacting family protein
At5g53890	10.4172	5.53886	4.87836	leucine-rich repeat transmembrane protein kinase, putative
At4g14480	9.75195	5.04777	4.70417	protein kinase family protein
At2g21880	9.95039	5.43953	4.51086	ATRAB7A; GTP binding
At2g26040	9.56747	5.11667	4.45081	PYL2, ABA receptor
At2g40180	10.3668	5.98297	4.38379	ATHPP2C5; catalytic/ protein serine/threonine phosphatase
At1g26600	8.79045	4.54044	4.25001	CLE9 (CLAVATA3/ESR-RELATED 9); protein binding / receptor binding
At5g20270	11.2742	7.09925	4.17493	HHP1 (HEPTAHELICAL TRANSMEMBRANE PROTEIN1); receptor
At1g07570	11.3084	7.15743	4.15098	APK1A; kinase/ protein serine/threonine kinase
At4g33950	11.402	7.2771	4.12495	OST1 (OPEN STOMATA 1); calcium-dependent protein serine/threonine kinase/ kinase/ protein kinase
At5g07280	9.22499	5.14435	4.08064	EMS1 (EXCESS MICROSPOROCYTES1); kinase/ transmembrane receptor protein kinase
At3g24720	9.18376	5.17375	4.01	protein kinase, putative similar to TYROSINE-PROTEIN KINASE GB:P18160from [Dictyostelium discoideum]
At3g26744	11.3806	7.47514	3.90546	ICE1 (INDUCER OF CBF EXPRESSION 1); DNA binding / transcription activator/ transcription factor
At2g22240	10.5146	6.6548	3.85985	MIPS2 (MYO-INOSITOL-1-PHOSTPATE SYNTHASE 2); binding / catalytic/ inositol-3-phosphate synthase
At2g40120	8.65827	4.87413	3.78415	protein kinase family protein
At1g60630	7.8688	4.18794	3.68086	leucine-rich repeat family protein
At3g17790	10.0868	6.45372	3.63307	PAP17; acid phosphatase/ phosphatase/ protein serine/threonine phosphatase
At5g43020	8.47235	4.87683	3.59552	leucine-rich repeat transmembrane protein kinase, putative
At5g06750	10.6842	7.11566	3.56852	protein phosphatase 2C family protein / PP2C family protein
At1g78530	7.93191	4.37031	3.5616	protein kinase family protein
At1g17230	9.64497	6.11609	3.52888	ATP binding / protein binding / protein kinase/ protein serine/threonine kinase/ protein tyrosine kinase
At1g77280	8.27463	4.7479	3.52674	protein kinase family protein
At4g18950	12.4515	8.96978	3.48169	ankyrin protein kinase, putative
At5g14640	10.1119	6.64428	3.46765	SK13 (SHAGGY-LIKE KINASE 13); ATP binding / protein kinase/ protein serine/threonine kinase
At1g03440	9.47193	6.04176	3.43017	leucine-rich repeat family protein
At3g04810	8.05934	4.63013	3.42921	ATNEK2 (NIMA-RELATED KINASE 2); ATP binding / kinase/ protein kinase/ protein serine/threonine kinase
At5g57050	9.57043	6.18061	3.38982	ABI2 (ABA INSENSITIVE 2); protein serine/threonine phosphatase
At5g43040	8.40308	5.01929	3.38378	DC1 domain-containing protein
At3g14720	10.4286	7.04597	3.3826	ATMPK19; MAP kinase
At3g18040	10.3047	7.02706	3.27764	MPK9 (MAP KINASE 9); MAP kinase
At5g24270	9.20816	5.97516	3.233	SOS3 (SALT OVERLY SENSITIVE 3); calcium ion binding / calcium-dependent protein serine/threonine phosphatase
At1g80080	7.46736	4.24059	3.22677	TMM (TOO MANY MOUTHS); protein binding / receptor
At2g33050	9.45105	6.22497	3.22608	AtRLP26 (Receptor Like Protein 26); kinase/ protein binding
At5g43870	9.11482	5.91275	3.20207	phosphoinositide binding
At1g74740	8.91224	5.7986	3.11364	CPK30 (CALCIUM-DEPENDENT PROTEIN KINASE 30); calmodulin-dependent protein kinase/ kinase/ protein kinase
At4g03010	8.16574	5.10652	3.05922	leucine-rich repeat family protein
At4g37580	8.15071	5.09694	3.05376	HLS1 (HOOKLESS 1); N-acetyltransferase
At1g34210	9.57858	6.59378	2.9848	SERK2 (SOMATIC EMBRYOGENESIS RECEPTOR-LIKE KINASE 2); kinase
At1g31930	10.4714	7.6234	2.84802	XLG3 (extra-large GTP-binding protein 3); guanyl nucleotide binding / signal transducer
At2g28930	10.8038	7.99596	2.80783	APK1B; ATP binding / kinase/ protein kinase/ protein serine/threonine kinase
At5g10740	10.0559	7.24991	2.806	protein phosphatase 2C-related / PP2C-related
At5g50000	10.784	8.0042	2.7798	protein kinase, putative
At5g23720	8.00057	5.24073	2.75984	PHS1 (PROPYZAMIDE-HYPERSENSITIVE 1); phosphoprotein phosphatase/ protein tyrosine/serine/threonine phosphatase
At5g54840	9.11607	6.42129	2.69478	SGP1; GTP binding
At5g55560	7.73494	5.07017	2.66477	protein kinase family protein
At1g68050	9.52844	6.89619	2.63226	FKF1 (FLAVIN-BINDING, KELCH REPEAT, F BOX 1); signal transducer/ two-component sensor/ ubiquitin-protein ligase
At4g18700	10.6264	8.00777	2.61865	CIPK12 (CBL-INTERACTING PROTEIN KINASE 12); ATP binding / kinase/ protein kinase/ protein serine/threonine kinase
At5g42010	8.16541	5.61263	2.55278	WD-40 repeat family protein; G protein complex
At1g06840	9.15402	6.63823	2.51579	leucine-rich repeat transmembrane protein kinase, putative
At2g40940	10.3949	7.88768	2.50722	ERS1 (ETHYLENE RESPONSE SENSOR 1); ethylene binding / protein histidine kinase/ receptor
At5g63770	9.10609	6.63829	2.4678	ATDGK2 (Diacylglycerol kinase 2); diacylglycerol kinase
At3g07980	8.00583	5.58308	2.42275	MAPKKK6; ATP binding / binding / kinase/ protein kinase/ protein serine/threonine kinase/ protein tyrosine kinase
At4g39270	8.84388	6.44336	2.40052	leucine-rich repeat transmembrane protein kinase, putative
At2g27190	9.56212	7.16823	2.39389	PAP12 (PURPLE ACID PHOSPHATASE 12); acid phosphatase/ protein serine/threonine phosphatase
At5g07920	8.81666	6.43789	2.37877	DGK1 (DIACYLGLYCEROL KINASE1); calcium ion binding / diacylglycerol kinase
At5g01950	9.32696	6.99033	2.33663	ATP binding / kinase/ protein serine/threonine kinase
At5g01700	7.22085	4.92179	2.29906	protein phosphatase 2C, putative / PP2C, putative
At3g62260	9.33711	7.06116	2.27595	protein phosphatase 2C, putative / PP2C, putative
At4g35470	11.0263	8.75793	2.26834	leucine-rich repeat family protein
At5g40540	9.21628	6.95011	2.26617	protein kinase, putative
At4g26080	11.2795	9.03694	2.24254	ABI1 (ABA INSENSITIVE 1); calcium ion binding / protein serine/threonine phosphatase
At2g34650	8.64014	6.39884	2.2413	PID (PINOID); kinase/ protein kinase/ protein serine/threonine kinase
At3g09010	9.25901	7.08839	2.17062	protein kinase family protein
At2g39360	10.0633	7.9018	2.16152	protein kinase family protein
At4g37590	9.19653	7.03711	2.15942	NPY5 (NAKED PINS IN YUC MUTANTS 5); protein binding / signal transducer
At1g01560	10.5284	8.36979	2.15864	ATMPK11; MAP kinase/ kinase
At3g08730	9.69841	7.57222	2.12619	PK1 (PROTEIN-SERINE KINASE 1); kinase/ protein binding / protein kinase/ protein serine/threonine kinase
At1g05100	7.93683	5.84438	2.09245	MAPKKK18; ATP binding / kinase/ protein kinase/ protein serine/threonine kinase
At5g57610	8.73861	6.64639	2.09222	protein kinase family protein
At3g21700	7.90581	5.83853	2.06728	SGP2; GTP binding
At3g22104	8.93679	6.88345	2.05335	phototropic-responsive NPH3 protein-related
At4g33240	9.0145	6.9974	2.01711	1-phosphatidylinositol-4-phosphate 5-kinase/ ATP binding / phosphatidylinositol phosphate kinase/ protein binding / zinc ion binding
At1g03590	9.76454	7.74921	2.01534	catalytic/ protein serine/threonine phosphatase
At4g35500	7.50585	5.49273	2.01313	protein kinase family protein
At5g67440	8.37782	6.39501	1.98282	NPY3 (NAKED PINS IN YUC MUTANTS 3); protein binding / signal transducer
At4g03960	8.29412	6.33729	1.95683	tyrosine specific protein phosphatase family protein
At4g31860	10.5591	8.60887	1.95027	protein phosphatase 2C, putative / PP2C, putative
At4g03260	9.87503	8.00732	1.86771	leucine-rich repeat family protein
At1g13350	8.97845	7.11104	1.86741	protein kinase family protein
At4g38810	10.4987	8.64905	1.84964	calcium-binding EF hand family protein
At2g23450	10.5871	8.76762	1.81948	protein kinase family protein
At1g72970	7.48767	5.6683	1.81937	HTH (HOTHEAD); FAD binding / aldehyde-lyase/ mandelonitrile lyase
At3g58640	9.63854	7.841	1.79754	protein kinase family protein
At4g36140	7.04001	5.25567	1.78434	disease resistance protein (TIR-NBS-LRR class), putative
At4g32300	9.92675	8.15307	1.77369	SD2-5 (S-DOMAIN-2 5); carbohydrate binding / kinase/ protein kinase
At3g10550	7.2367	5.47454	1.76216	phosphatase/ protein tyrosine phosphatase
At2g19130	10.2778	8.52253	1.75528	S-locus lectin protein kinase family protein
At3g01490	9.06995	7.32857	1.74138	protein kinase, putative
At5g53570	9.14607	7.40697	1.7391	RabGAP/TBC domain-containing protein
At3g03950	9.33861	7.61866	1.71994	protein binding. calcium-mediated signaling
At3g52890	7.03767	5.34189	1.69578	KIPK (KCBP-interacting protein kinase); kinase/ protein binding / protein kinase
At5g10480	9.72183	8.05453	1.6673	PAS2 (PASTICCINO 2); enoyl-CoA hydratase/ protein tyrosine phosphatase
At2g33700	8.34563	6.73239	1.61325	protein phosphatase 2C, putative / PP2C, putative
At3g53930	7.64313	6.03544	1.60769	protein kinase family protein
At1g07870	8.44257	6.83585	1.60672	protein kinase family protein
At2g48010	8.73419	7.15774	1.57645	RKF3 (RECEPTOR-LIKE KINASE IN IN FLOWERS 3); kinase/ receptor signaling protein serine/threonine kinase
At5g62880	8.70665	7.14022	1.56643	ARAC10; GTP binding
At2g32800	10.5017	8.94344	1.55824	AP4.3A; ATP binding / protein kinase/ protein serine/threonine kinase/ protein tyrosine kinase
At2g30740	8.00629	6.45928	1.54701	serine/threonine protein kinase, putative
At3g51990	7.88084	6.33659	1.54426	protein kinase family protein
At3g05990	8.5498	7.01541	1.53439	leucine-rich repeat family protein
At5g27320	7.29803	5.77552	1.52251	GID1C (GA INSENSITIVE DWARF1C); hydrolase
At4g38350	8.5154	6.99691	1.51849	hedgehog receptor
At1g48090	8.75488	7.24131	1.51356	phosphoinositide binding
At3g08720	9.09951	7.61635	1.48316	S6K2 (ARABIDOPSIS THALIANA SERINE/THREONINE PROTEIN KINASE 2); kinase/ protein kinase
At4g17530	11.2575	9.79165	1.46582	ATRAB1C; GTP binding
At4g35750	11.6827	10.2409	1.44176	Rho-GTPase-activating protein-related
At1g70740	8.41914	6.9809	1.43825	protein kinase family protein
At2g35170	7.3141	5.90135	1.41275	MORN (Membrane Occupation and Recognition Nexus) repeat-containing protein /phosphatidylinositol-4-phosphate 5-kinase-related
At3g43230	9.68134	8.27359	1.40775	zinc finger (FYVE type) family protein
At5g64930	9.40993	8.01134	1.39859	CPR5 (CONSTITUTIVE EXPRESSION OF PR GENES 5)
At1g07630	8.6362	7.24865	1.38755	PLL5; catalytic/ protein serine/threonine phosphatase
At4g01370	10.5934	9.22072	1.37265	ATMPK4 (ARABIDOPSIS THALIANA MAP KINASE 4); MAP kinase/ kinase
At5g15930	9.05378	7.68756	1.36622	PAM1 (plant adhesion molecule 1); RAB GTPase activator
At2g45590	7.60556	6.25095	1.35461	protein kinase family protein
At1g73460	7.75826	6.4187	1.33955	protein kinase family protein
At3g50530	8.01308	6.68172	1.33136	CRK (CDPK-related kinase); ATP binding / calcium ion binding / calcium-dependent protein serine/threonine phosphatase/ kinase/ protein kinase/ protein serine/threonine kinase
At3g61160	7.37072	6.05089	1.31982	shaggy-related protein kinase beta / ASK-beta (ASK2)
At2g46340	9.45828	8.14278	1.3155	SPA1 (SUPPRESSOR OF PHYA-105 1); protein binding / signal transducer
At1g79630	7.72804	6.45204	1.27599	protein phosphatase 2C family protein / PP2C family protein
At3g12200	8.50541	7.24876	1.25665	AtNek7 (NIMA-related kinase7); ATP binding / kinase/ protein kinase/ protein serine/threonine kinase/ protein tyrosine kinase
At4g24400	9.05243	7.81638	1.23605	CIPK8 (CBL-INTERACTING PROTEIN KINASE 8); kinase/ protein kinase
At5g49230	8.91794	7.70148	1.21645	HRB1 (HYPERSENSITIVE TO RED AND BLUE); protein binding
At4g24740	8.86161	7.66305	1.19856	AFC2 (ARABIDOPSIS FUS3-COMPLEMENTING GENE 2); kinase/ protein kinase
At1g66750	8.04804	6.86994	1.1781	CAK4 (CDK-ACTIVATING KINASE 4); kinase/ protein binding / protein serine/threonine kinase
At1g52280	8.80443	7.64409	1.16035	AtRABG3d (Arabidopsis Rab GTPase homolog G3d); GTP binding
At4g23050	8.18812	7.02799	1.16012	protein kinase, putative
At5g36250	8.534	7.38293	1.15106	protein phosphatase 2C, putative / PP2C, putative
At3g28690	8.46943	7.33235	1.13708	protein kinase, putative
At1g22870	7.00284	5.87164	1.1312	protein kinase family protein
At3g15220	7.72393	6.60705	1.11688	protein kinase, putative
At3g51630	8.07393	6.95966	1.11426	WNK5 (WITH NO LYSINE (K) KINASE 5); protein kinase
At5g44290	8.83335	7.73134	1.10201	protein kinase family protein
At5g60550	8.41621	7.32683	1.08938	GRIK2 (GEMINIVIRUS REP INTERACTING KINASE 2); kinase
At1g65580	9.18518	8.09644	1.08874	FRA3 (FRAGILE FIBER3); inositol or phosphatidylinositol phosphatase
At3g15880	9.02334	7.93523	1.0881	WISP2; protein binding
At3g11410	9.59208	8.51009	1.08199	PP2CA (ARABIDOPSIS THALIANA PROTEIN PHOSPHATASE 2CA); protein binding / protein serine/threonine phosphatase
At3g25840	8.10708	7.03745	1.06964	protein kinase family protein
At1g69260	7.20479	6.13921	1.06559	AFP1 (ABI FIVE BINDING PROTEIN)
At3g14270	8.38268	7.32064	1.06205	phosphatidylinositol-4-phosphate 5-kinase family protein
At2g28320	8.24129	7.18003	1.06126	pleckstrin homology (PH) domain-containing protein / lipid-binding START domain-containing protein
At1g71010	8.6526	7.5929	1.0597	phosphatidylinositol-4-phosphate 5-kinase family protein
At4g18800	7.40882	6.35633	1.0525	ATRABA1D (ARABIDOPSIS RAB GTPASE HOMOLOG A1D); GTP binding
At4g13020	8.71524	7.66578	1.04946	MHK; ATP binding / kinase/ protein kinase/ protein serine/threonine kinase
At4g11330	9.75558	8.72215	1.03342	ATMPK5 (MAP KINASE 5); MAP kinase/ kinase
At4g11800	8.41323	7.38184	1.03139	hydrolase/ protein serine/threonine phosphatase
At5g02800	8.4145	7.38932	1.02518	protein kinase family protein
At1g67890	7.85739	6.84886	1.00854	protein kinase family protein
At1g65190	7.68248	8.782	-1.09952	protein kinase family protein
At4g12720	10.5063	11.6655	-1.15922	NUDT7; ADP-ribose diphosphatase/ NAD or NADH binding / hydrolase/ nucleoside-diphosphatase/ protein homodimerization
At3g51550	9.0492	10.2185	-1.16925	FER (FERONIA); kinase/ protein kinase
At2g20630	9.55372	10.7651	-1.21136	protein phosphatase 2C, putative / PP2C, putative
At3g48090	6.38884	7.61828	-1.22944	EDS1 (enhanced disease susceptibility 1); lipase/ signal transducer/ triacylglycerol lipase
At4g33500	6.27455	7.56404	-1.28949	protein phosphatase 2C-related / PP2C-related
At2g24150	7.41831	8.76334	-1.34503	HHP3 (heptahelical protein 3); receptor
At5g58120	7.08159	8.43331	-1.35173	disease resistance protein (TIR-NBS-LRR class), putative
At2g47590	6.59674	7.97808	-1.38134	PHR2 (photolyase/blue-light receptor 2); DNA photolyase
At5g11250	5.73248	7.13172	-1.39925	disease resistance protein (TIR-NBS-LRR class), putative
At5g47070	7.67251	9.07716	-1.40465	protein kinase, putative
At1g75820	7.33004	8.74348	-1.41344	CLV1 (CLAVATA 1); ATP binding / kinase/ protein serine/threonine kinase/ receptor signaling protein serine/threonine kinase
At2g13790	8.71424	10.1409	-1.42666	SERK4 (SOMATIC EMBRYOGENESIS RECEPTOR-LIKE KINASE 4); protein binding / protein kinase/ transmembrane receptor protein serine/threonine kinase
At1g18080	9.03974	10.4694	-1.4297	ATARCA/RACK1A; nucleotide binding
At1g31190	7.31576	8.76349	-1.44773	IMPL1 (MYO-INOSITOL MONOPHOSPHATASE LIKE 1); 3(2),5-bisphosphate nucleotidase/ inositol or phosphatidylinositol phosphatase/ inositol-1(or 4)-monophosphatase
At5g65700	6.4451	7.89443	-1.44932	BAM1 (BARELY ANY MERISTEM 1); ATP binding / kinase/ protein serine/threonine kinase
At2g26980	7.42984	8.88472	-1.45488	CIPK3 (CBL-INTERACTING PROTEIN KINASE 3); kinase/ protein kinase/ protein serine/threonine kinase
At4g27800	8.83443	10.3191	-1.48466	protein phosphatase 2C PPH1 / PP2C PPH1 (PPH1)
At3g16800	5.84943	7.34563	-1.49619	protein phosphatase 2C, putative / PP2C, putative
At5g08650	7.39245	8.97254	-1.58009	GTP-binding protein LepA, putative
At1g10940	6.6862	8.30578	-1.61958	SNRK2.4 (SNF1-RELATED PROTEIN KINASE 2.4); kinase
At5g38990	7.77541	9.404	-1.62859	protein kinase family protein
At5g12150	7.33308	9.04724	-1.71415	pleckstrin homology (PH) domain-containing protein / RhoGAP domain-containing protein
At1g66150	8.07402	9.82632	-1.7523	TMK1 (TRANSMEMBRANE KINASE 1); transmembrane receptor protein serine/threonine kinase
At4g33680	7.76515	9.52051	-1.75536	AGD2 (ABERRANT GROWTH AND DEATH 2); L,L-diaminopimelate aminotransferase/ transaminase
At5g03300	7.31554	9.09569	-1.78015	ADK2 (ADENOSINE KINASE 2); adenosine kinase/ copper ion binding / kinase
At2g16600	9.18123	10.9651	-1.78384	ROC3; peptidyl-prolyl cis-trans isomerase
At3g24550	7.80164	9.61652	-1.81488	ATPERK1 (PROLINE EXTENSIN-LIKE RECEPTOR KINASE 1); ATP binding / protein kinase
At2g16430	6.50339	8.34586	-1.84248	PAP10 (PURPLE ACID PHOSPHATASE 10); acid phosphatase/ protein serine/threonine phosphatase
At5g63980	6.52523	8.38833	-1.86311	SAL1; 3(2),5-bisphosphate nucleotidase/ inositol or phosphatidylinositol phosphatase
At2g07180	7.41013	9.27717	-1.86704	protein kinase, putative
At1g69730	6.606	8.48411	-1.8781	protein kinase family protein
At3g05490	7.86443	9.76669	-1.90226	RALFL22 (ralf-like 22); signal transducer
At2g15080	5.47371	7.4352	-1.96149	AtRLP19 (Receptor Like Protein 19); kinase/ protein binding
At5g01020	6.98804	8.95454	-1.9665	protein kinase family protein
At4g23200	6.28079	8.29669	-2.0159	protein kinase family protein
At4g20360	10.274	12.3568	-2.08281	ATRABE1B (ARABIDOPSIS RAB GTPASE HOMOLOG E1B); GTP binding / GTPase/ translation elongation factor
At4g26070	6.13668	8.23258	-2.0959	MEK1 (MAP KINASE/ ERK KINASE 1); MAP kinase kinase/ kinase/ protein binding
At4g23290	5.57327	7.68106	-2.10779	protein kinase family protein
At1g52290	6.12054	8.26313	-2.14259	protein kinase family protein
At4g01330	5.8092	8.00362	-2.19443	ATP binding / kinase/ protein kinase/ protein serine/threonine kinase/ protein tyrosine kinase
At3g50950	8.28785	10.5094	-2.22153	disease resistance protein (CC-NBS-LRR class), putative
At1g72940	6.25968	8.51723	-2.25755	disease resistance protein (TIR-NBS class), putative
At4g01900	6.07078	8.38654	-2.31575	GLB1 (GLNB1 HOMOLOG); acetylglutamate kinase regulator
At1g72900	6.1713	8.51278	-2.34148	disease resistance protein (TIR-NBS class), putative
At3g44630	6.2247	8.61294	-2.38824	disease resistance protein RPP1-WsB-like (TIR-NBS-LRR class), putative
At5g63310	7.21994	9.64656	-2.42662	NDPK2 (NUCLEOSIDE DIPHOSPHATE KINASE 2); ATP binding / nucleoside diphosphate kinase/ protein binding
At4g11890	5.51237	7.95823	-2.44586	protein kinase family protein
At5g25440	7.31567	9.86936	-2.55369	protein kinase family protein
At1g16260	5.83277	8.42657	-2.5938	protein kinase family protein
At4g23140	5.51473	8.1382	-2.62347	CRK6 (CYSTEINE-RICH RLK 6); kinase
At1g66880	4.77224	7.45202	-2.67978	serine/threonine protein kinase family protein
At5g41740	5.76145	8.56725	-2.8058	disease resistance protein (TIR-NBS-LRR class), putative
At5g58670	5.65643	8.47368	-2.81725	PLC1 (PHOSPHOLIPASE C 1); phospholipase C
At5g45820	4.55315	7.4555	-2.90235	CIPK20 (CBL-INTERACTING PROTEIN KINASE 20); kinase/ protein serine/threonine kinase
At2g34930	5.4468	8.36951	-2.92272	disease resistance family protein
At1g49750	6.86564	10.2527	-3.38708	leucine-rich repeat family protein
At4g19530	6.03828	9.44593	-3.40766	disease resistance protein (TIR-NBS-LRR class), putative
At5g23060	6.89963	10.3771	-3.47742	CaS (Calcium sensing receptor)
At1g74670	3.4014	7.74479	-4.3434	gibberellin-responsive protein, putative
At1g35710	4.21526	8.7978	-4.58253	leucine-rich repeat transmembrane protein kinase, putative
At1g72930	5.16731	10.4574	-5.29005	TIR (TOLL/INTERLEUKIN-1 RECEPTOR-LIKE); transmembrane receptor
At1g21250	5.01561	10.345	-5.32943	WAK1 (CELL WALL-ASSOCIATED KINASE); kinase
At3g45860	4.37619	9.91764	-5.54146	receptor-like protein kinase, putative

## Sheet: transport
Table S4. Genes that were differentially expressed in guard cells versus leaves.
All differences are statistically significant (t-test p<0.05, FDR<0.05; calls present in at least one group (either guard cells or leaves).
Positive fold differences indicate preferential expression in guard cells. Signal intensities are normalized log2 values.
AGI Gene Identifier	Guard Cell Signal Intensity	Leaf Signal Intensity	Log2 Fold Difference	Gene Name/Description
Transporters
At3g25620	11.2611	5.43266	5.82841	ABC transporter family protein
At3g53720	12.4306	6.65579	5.77481	ATCHX20 (CATION/H+ EXCHANGER 20); monovalent cation:proton antiporter/ sodium:hydrogen antiporter
At4g18050	9.92894	4.24002	5.68892	PGP9 (P-GLYCOPROTEIN 9); ATPase, coupled to transmembrane movement of substances
At1g24400	10.6781	5.41623	5.26189	LHT2 (LYSINE HISTIDINE TRANSPORTER 2); acidic amino acid transmembrane transporter/ amino acid transmembrane transporter/ neutral amino acid transmembrane transporter
At3g47750	9.02439	3.79355	5.23083	ABCA4 (ATP BINDING CASSETTE SUBFAMILY A4); ATPase, coupled to transmembrane movement of substances / transporter
At3g52310	10.6866	5.47271	5.21393	ABC transporter family protein
At4g18290	9.91044	4.80421	5.10623	KAT2 (POTASSIUM CHANNEL IN ARABIDOPSIS THALIANA 2); cyclic nucleotide binding / inward rectifier potassium channel
At2g29940	9.35916	4.31247	5.04669	PDR3 (PLEIOTROPIC DRUG RESISTANCE 3); ATPase, coupled to transmembrane movement of substances
At5g46240	10.367	5.64182	4.72517	KAT1 (POTASSIUM CHANNEL IN ARABIDOPSIS THALIANA 1); cyclic nucleotide binding / inward rectifier potassium channel
At2g47000	9.801	5.09032	4.71068	ABCB4 (ATP BINDING CASSETTE SUBFAMILY B4); ATPase, coupled to transmembrane movement of substances / xenobiotic-transporting ATPase
At5g37500	9.29008	4.6907	4.59938	GORK (GATED OUTWARDLY-RECTIFYING K+ CHANNEL); cyclic nucleotide binding / inward rectifier potassium channel/ outward rectifier potassium channel
At2g24520	10.2776	5.98195	4.2957	AHA5 (Arabidopsis H(+)-ATPase 5); ATPase
At2g28260	9.21009	4.91525	4.29484	ATCNGC15; calmodulin binding / cation channel/ cyclic nucleotide binding
At1g74810	8.91102	4.7999	4.11113	BOR5; anion exchanger
At1g28010	9.01583	5.05732	3.95852	PGP14 (P-GLYCOPROTEIN 14); ATPase, coupled to transmembrane movement of substances
At3g55130	11.4903	7.74553	3.74477	ATWBC19 (White-Brown Complex homolog 19); ATPase, coupled to transmembrane movement of substances
At4g22790	9.27481	5.5654	3.70942	MATE efflux family protein
At4g29140	8.32386	4.70619	3.61767	MATE efflux protein-related
At3g05030	9.71046	6.09297	3.6175	NHX2 (SODIUM HYDROGEN EXCHANGER 2); sodium ion transmembrane transporter/ sodium:hydrogen antiporter
At5g15240	8.69912	5.14187	3.55725	amino acid transporter family protein
At3g55110	8.88837	5.36792	3.52045	ABC transporter family protein
At2g39350	10.4785	7.20934	3.26914	ABC transporter family protein
At1g17840	11.1552	7.91857	3.23658	WBC11 (WHITE-BROWN COMPLEX HOMOLOG PROTEIN 11); ATPase, coupled to transmembrane movement of substances / fatty acid transporter
At2g38940	8.27422	5.10593	3.16829	ATPT2 (ARABIDOPSIS THALIANA PHOSPHATE TRANSPORTER 2); carbohydrate transmembrane transporter/ inorganic phosphate transmembrane transporter/ phosphate transmembrane transporter/ sugar:hydrogen symporter
At5g49990	8.63393	5.48316	3.15076	xanthine/uracil permease family protein
At4g18910	10.5334	7.39119	3.14223	NIP1;2 (NOD26-LIKE INTRINSIC PROTEIN 1;2); arsenite transmembrane transporter/ water channel
At5g44110	9.13627	6.03242	3.10385	POP1; transporter
At3g23560	9.21791	6.25963	2.95828	ALF5 (ABERRANT LATERAL ROOT FORMATION 5); antiporter/ drug transporter/ transporter
At3g28960	8.02165	5.10121	2.92044	amino acid transporter family protein
At3g02850	7.38914	4.49471	2.89443	SKOR; cyclic nucleotide binding / inward rectifier potassium channel/ outward rectifier potassium channel
At1g51500	11.2359	8.51072	2.72519	CER5 (ECERIFERUM 5); ATPase, coupled to transmembrane movement of substances
At2g13610	8.94674	6.23473	2.71201	ABC transporter family protein
At2g36380	10.5036	7.87464	2.62891	PDR6; ATPase, coupled to transmembrane movement of substances
At1g63010	10.9624	8.36751	2.59486	SPX (SYG1/Pho81/XPR1) domain-containing protein
At3g47420	9.06623	6.5225	2.54373	glycerol-3-phosphate transporter, putative / glycerol 3-phosphate permease, putative
At1g03905	7.71876	5.21736	2.5014	ABC transporter family protein
At4g03320	8.91823	6.43989	2.47834	tic20-IV (TRANSLOCON AT THE INNER ENVELOPE MEMBRANE OF CHLOROPLASTS 20-IV)
At1g78000	8.69844	6.22837	2.47007	SULTR1;2 (SULFATE TRANSPORTER 1;2); sulfate transmembrane transporter
At5g17850	10.3781	7.91314	2.46494	cation exchanger, putative (CAX8)
At2g26910	10.708	8.27425	2.43375	PDR4 (PLEIOTROPIC DRUG RESISTANCE 4); ATPase, coupled to transmembrane movement of substances
At5g06530	11.5107	9.0857	2.42502	ABC transporter family protein
At4g25960	9.43175	7.01554	2.41621	PGP2 (P-GLYCOPROTEIN 2); ATPase, coupled to transmembrane movement of substances
At3g23430	7.77972	5.38588	2.39384	PHO1 (phosphate 1)
At5g24380	8.87803	6.54823	2.3298	YSL2 (YELLOW STRIPE LIKE 2); oligopeptide transporter
At3g21250	7.73686	5.45088	2.28599	ATMRP6; ATPase, coupled to transmembrane movement of substances
At3g54820	8.30005	6.10842	2.19162	PIP2;5 (PLASMA MEMBRANE INTRINSIC PROTEIN 2;5); water channel
At3g47730	9.53569	7.35349	2.18219	ATATH1; ATPase, coupled to transmembrane movement of substances / transporter
At3g19930	11.9427	9.76788	2.17484	STP4 (SUGAR TRANSPORTER 4); carbohydrate transmembrane transporter/ monosaccharide:hydrogen symporter
At5g51050	8.86159	6.80521	2.05638	mitochondrial substrate carrier family protein
At3g22910	8.02312	5.96969	2.05343	calcium-transporting ATPase, plasma membrane-type, putative / Ca(2+)-ATPase, putative (ACA13)
At3g10960	7.95865	5.94112	2.01752	xanthine/uracil permease family protein
At4g27940	8.22254	6.22311	1.99942	mitochondrial substrate carrier family protein
At1g60160	9.21658	7.23484	1.98174	potassium transporter family protein
At5g10820	8.7039	6.73007	1.97383	integral membrane transporter family protein
At5g13750	9.39784	7.46526	1.93258	ZIFL1 (ZINC INDUCED FACILITATOR-like 1); tetracycline:hydrogen antiporter
At2g34660	8.95829	7.0289	1.92939	ATMRP2 (ARABIDOPSIS THALIANA MULTIDRUG RESISTANCE-ASSOCIATED PROTEIN 2); ATPase, coupled to transmembrane movement of substances
At1g69850	9.68373	7.7599	1.92384	ATNRT1:2 (ARABIDOPSIS THALIANA NITRATE TRANSPORTER 1:2); calcium ion binding / transporter
At3g51670	10.857	8.95406	1.90292	SEC14 cytosolic factor family protein / phosphoglyceride transfer family protein
At1g42540	8.00568	6.13313	1.87255	ATGLR3.3; intracellular ligand-gated ion channel
At1g25500	7.48989	5.65766	1.83224	choline transporter-related
At3g48850	7.75908	5.94281	1.81627	mitochondrial phosphate transporter, putative
At1g44750	9.216	7.53934	1.67666	ATPUP11; purine transmembrane transporter
At4g01660	8.5463	6.92325	1.62305	ATABC1 (ARABIDOPSIS THALIANA ABC TRANSPORTER 1); transporter
At5g02270	8.2012	6.5783	1.6229	ATNAP9; transporter
At5g11230	7.45426	5.84842	1.60584	organic anion transmembrane transporter
At1g79610	8.49762	6.91331	1.58432	sodium proton exchanger, putative (NHX6)
At1g04120	8.33231	6.76841	1.5639	ATMRP5; ATPase, coupled to transmembrane movement of substances / sulfonylurea receptor
At1g71330	8.21424	6.65459	1.55965	ATNAP5; ATPase, coupled to transmembrane movement of substances / transporter
At5g47730	9.2918	7.75732	1.53448	SEC14 cytosolic factor, putative / polyphosphoinositide-binding protein, putative
At1g30400	10.0548	8.54101	1.51378	MRP1 (ARABIDOPSIS THALIANA MULTIDRUG RESISTANCE-ASSOCIATED PROTEIN 1); ATPase, coupled to transmembrane movement of substances / xenobiotic-transporting ATPase
At5g54800	8.68918	7.19339	1.49578	GPT1; antiporter/ glucose-6-phosphate transmembrane transporter
At1g12110	11.69	10.2133	1.47672	NRT1.1; nitrate transmembrane transporter/ transporter
At1g21460	8.51796	7.05228	1.46568	nodulin MtN3 family protein
At3g05290	8.81987	7.35945	1.46043	PNC1 (PEROXISOMAL ADENINE NUCLEOTIDE CARRIER 1); ADP transmembrane transporter/ ATP transmembrane transporter/ binding
At3g17700	8.73095	7.27382	1.45712	CNBT1 (CYCLIC NUCLEOTIDE-BINDING TRANSPORTER 1); calmodulin binding / cyclic nucleotide binding / ion channel
At1g67300	8.85671	7.42113	1.43558	hexose transporter, putative
At3g25610	9.75471	8.34068	1.41403	haloacid dehalogenase-like hydrolase family protein
At1g60960	8.22889	6.83569	1.39321	IRT3; cation transmembrane transporter/ metal ion transmembrane transporter
At5g49890	9.03128	7.65164	1.37963	CLC-C (CHLORIDE CHANNEL C); anion channel/ voltage-gated chloride channel
At1g76520	10.5222	9.1966	1.32561	auxin efflux carrier family protein
At1g55730	7.82051	6.49708	1.32343	ATCAX5; calcium:cation antiporter/ cation:cation antiporter
At5g51710	7.81506	6.52208	1.29298	KEA5; potassium ion transmembrane transporter/ potassium:hydrogen antiporter
At2g34960	7.3673	6.07666	1.29065	CAT5 (CATIONIC AMINO ACID TRANSPORTER 5); L-glutamate transmembrane transporter/ L-lysine transmembrane transporter/ arginine transmembrane transporter/ cationic amino acid transmembrane transporter
At4g00900	7.07074	5.7981	1.27264	ECA2 (ER-TYPE CA2+-ATPASE 2); calcium-transporting ATPase
At3g19640	9.19785	7.94869	1.24916	magnesium transporter CorA-like family protein (MRS2-3)
At4g00630	8.33388	7.10432	1.22956	KEA2; potassium ion transmembrane transporter/ potassium:hydrogen antiporter
At5g39040	8.58895	7.36224	1.22671	ATTAP2; ATPase, coupled to transmembrane movement of substances / transporter
At2g18960	12.4177	11.2058	1.21188	AHA1 (ARABIDOPSIS H+ ATPASE 1); ATPase/ hydrogen-exporting ATPase, phosphorylative mechanism / protein binding
At2g16640	8.75751	7.57123	1.18627	TOC132 (MULTIMERIC TRANSLOCON COMPLEX IN THE OUTER ENVELOPE MEMBRANE 132); transmembrane receptor
At1g79820	8.0331	6.84915	1.18394	SGB1 (SUPPRESSOR OF G PROTEIN BETA1); carbohydrate transmembrane transporter/ sugar:hydrogen symporter
At4g39850	8.62671	7.45039	1.17633	PXA1 (PEROXISOMAL ABC TRANSPORTER 1); ATPase, coupled to transmembrane movement of substances
At2g23980	8.19065	7.03769	1.15297	ATCNGC6; CYCLIC NUCLEOTIDE GATED CHANNEL 6; calmodulin binding
At1g11260	12.6447	11.5098	1.13493	STP1 (SUGAR TRANSPORTER 1); carbohydrate transmembrane transporter/ sugar:hydrogen symporter
At2g40090	7.77163	6.64498	1.12665	ATATH9; transporter
At1g14560	7.42217	6.36408	1.05809	mitochondrial substrate carrier family protein
At4g17550	7.63166	6.57454	1.05712	transporter-related
At2g47830	7.27273	6.2348	1.03794	cation efflux family protein / metal tolerance protein, putative (MTPc1)
At3g11900	9.49148	8.45705	1.03443	ANT1 (AROMATIC AND NEUTRAL TRANSPORTER 1); amino acid transmembrane transporter/ aromatic amino acid transmembrane transporter/ neutral amino acid transmembrane transporter
At1g80310	8.87036	7.84202	1.02833	sulfate transmembrane transporter
At4g33520	6.94428	7.96464	-1.02036	PAA1 (P-TYPE ATP-ASE 1); ATPase, coupled to transmembrane movement of ions, phosphorylative mechanism / copper ion transmembrane transporter
At2g26900	8.36515	9.39447	-1.02933	bile acid:sodium symporter family protein
At1g58200	8.47314	9.54424	-1.0711	MSL3 (MscS-LIKE 3); ion channel
At5g46800	8.5176	9.62118	-1.10358	BOU (A BOUT DE SOUFFLE); binding / transporter
At3g17650	6.37191	7.4935	-1.12159	YSL5 (YELLOW STRIPE LIKE 5); oligopeptide transporter
At2g01320	6.98205	8.11951	-1.13747	ABC transporter family protein
At1g01620	9.72093	10.8754	-1.15449	PIP1C (PLASMA MEMBRANE INTRINSIC PROTEIN 1C); water channel
At4g39460	7.28402	8.4501	-1.16608	SAMC1 (S-ADENOSYLMETHIONINE CARRIER 1); S-adenosylmethionine transmembrane transporter/ binding
At1g54730	5.78753	7.03845	-1.25092	sugar transporter, putative
At5g64290	7.72261	8.97568	-1.25307	DIT2.1 (DICARBOXYLATE TRANSPORT 2.1); oxoglutarate:malate antiporter
At2g18710	8.01758	9.28928	-1.2717	SCY1 (SecY Homolog 1); P-P-bond-hydrolysis-driven protein transmembrane transporter
At2g01110	7.84661	9.14903	-1.30242	APG2 (ALBINO AND PALE GREEN 2); proton motive force dependent protein transmembrane transporter
At5g17630	6.60869	7.91735	-1.30866	glucose-6-phosphate/phosphate translocator, putative
At4g24920	9.57241	10.9393	-1.36691	protein transport protein SEC61 gamma subunit, putative
At5g64280	6.35881	7.73494	-1.37614	DiT2.2 (dicarboxylate transporter 2.2); oxoglutarate:malate antiporter
At1g66240	9.12037	10.5113	-1.39093	ATX1 (ARABIDOPSIS HOMOLOG OF ANTI-OXIDANT 1); metal ion binding; heavy metal transport
At5g16150	8.89423	10.3249	-1.43064	PGLCT (PLASTIDIC GLC TRANSLOCATOR); carbohydrate transmembrane transporter/ sugar:hydrogen symporter
At2g02810	6.17866	7.64973	-1.47106	UTR1 (UDP-GALACTOSE TRANSPORTER 1); UDP-galactose transmembrane transporter/ UDP-glucose transmembrane transporter/ pyrimidine nucleotide sugar transmembrane transporter
At1g78560	6.51334	8.00216	-1.48881	bile acid:sodium symporter family protein
At2g37920	5.91275	7.41045	-1.4977	emb1513 (embryo defective 1513); copper ion transmembrane transporter
At4g10770	5.75372	7.25792	-1.50419	OPT7 (OLIGOPEPTIDE TRANSPORTER 7); oligopeptide transporter
At1g56510	6.63414	8.17281	-1.53868	WRR4 (WHITE RUST RESISTANCE 4); ATP binding / nucleoside-triphosphatase/ nucleotide binding / transmembrane receptor
At1g01790	7.96436	9.50335	-1.53898	KEA1 (K EFFLUX ANTIPORTER 1); potassium ion transmembrane transporter/ potassium:hydrogen antiporter
At5g46110	11.3343	12.88	-1.54564	APE2 (ACCLIMATION OF PHOTOSYNTHESIS TO ENVIRONMENT 2); antiporter/ triose-phosphate transmembrane transporter
At1g61790	8.52436	10.1208	-1.59643	OST3/OST6 family protein
At5g62890	6.89024	8.49775	-1.60752	permease, putative
At2g46450	5.7535	7.39506	-1.64157	ATCNGC12; cation channel/ cyclic nucleotide binding / ion channel
At1g43310	7.28817	8.96595	-1.67779	triose phosphate/phosphate translocator-related
At5g61520	6.32258	8.04434	-1.72176	hexose transporter, putative
At1g80760	5.24452	7.00569	-1.76117	NIP6;1 (NOD26-LIKE INTRINSIC PROTEIN 6;1); boron transporter/ glycerol transmembrane transporter/ urea transmembrane transporter/ water channel/ water transporter
At1g80050	5.511	7.27604	-1.76504	APT2 (ADENINE PHOSPHORIBOSYL TRANSFERASE 2); adenine phosphoribosyltransferase/ phosphate transmembrane transporter
At4g14870	6.94212	8.71157	-1.76946	P-P-bond-hydrolysis-driven protein transmembrane transporter
At5g02600	5.29864	7.08662	-1.78798	heavy-metal-associated domain-containing protein
At2g28800	9.15646	10.9673	-1.81081	ALB3 (ALBINO 3); P-P-bond-hydrolysis-driven protein transmembrane transporter
At3g27020	7.53913	9.35608	-1.81694	YSL6 (YELLOW STRIPE LIKE 6); oligopeptide transporter
At5g14120	10.0313	11.8682	-1.83693	nodulin family protein
At5g52750	7.06008	8.94593	-1.88584	heavy-metal-associated domain-containing protein
At5g52440	7.75947	9.66897	-1.9095	HCF106; proton motive force dependent protein transmembrane transporter
At5g53550	6.2841	8.20787	-1.92377	YSL3 (YELLOW STRIPE LIKE 3); oligopeptide transporter
At2g28120	6.65871	8.6258	-1.96708	nodulin family protein
At5g10180	5.46421	7.47234	-2.00813	AST68; sulfate transmembrane transporter
At3g26570	8.11886	10.1716	-2.05274	PHT2;1 (PHOSPHATE TRANSPORTER 2;1); low affinity phosphate transmembrane transporter
At2g37460	5.26633	7.33807	-2.07174	nodulin MtN21 family protein
At2g36830	8.99573	11.1026	-2.10684	GAMMA-TIP (GAMMA TONOPLAST INTRINSIC PROTEIN); water channel
At1g23090	6.15477	8.27332	-2.11855	AST91 (SULFATE TRANSPORTER 91); sulfate transmembrane transporter
At1g23080	4.90564	7.05213	-2.14648	PIN7 (PIN-FORMED 7); auxin efflux transmembrane transporter/ auxin:hydrogen symporter/ transporter
At5g62680	5.57308	7.7939	-2.22082	proton-dependent oligopeptide transport (POT) family protein
At3g53420	9.87576	12.0972	-2.22146	PIP2A (PLASMA MEMBRANE INTRINSIC PROTEIN 2A); water channel
At3g01390	6.78009	9.01424	-2.23415	VMA10 (VACUOLAR MEMBRANE ATPASE 10); hydrogen ion transporting ATP synthase, rotational mechanism
At5g49630	5.2964	7.54923	-2.25283	AAP6 (AMINO ACID PERMEASE 6); acidic amino acid transmembrane transporter/ amino acid transmembrane transporter/ neutral amino acid transmembrane transporter
At1g08930	9.54071	11.8136	-2.27288	ERD6 (EARLY RESPONSE TO DEHYDRATION 6); carbohydrate transmembrane transporter/ sugar transmembrane transporter/ sugar:hydrogen symporter
At5g12860	8.18153	10.473	-2.29151	DiT1 (dicarboxylate transporter 1); oxoglutarate:malate antiporter
At1g20840	6.67634	9.06014	-2.3838	TMT1 (TONOPLAST MONOSACCHARIDE TRANSPORTER1); carbohydrate transmembrane transporter/ nucleoside transmembrane transporter/ sugar:hydrogen symporter
At5g63850	5.39381	7.8254	-2.43159	AAP4; acidic amino acid transmembrane transporter/ amino acid transmembrane transporter/ neutral amino acid transmembrane transporter/ primary active transmembrane transporter
At5g65380	6.18738	8.66598	-2.4786	MATE efflux family protein; ripening-responsive protein, putative
At5g17520	6.77163	9.2944	-2.52277	RCP1 (ROOT CAP 1); maltose transmembrane transporter
At5g47560	7.20813	9.74094	-2.53281	TDT (TONOPLAST DICARBOXYLATE TRANSPORTER); malate transmembrane transporter/ sodium:dicarboxylate symporter
At4g17340	7.58497	10.1247	-2.53973	TIP2;2 (TONOPLAST INTRINSIC PROTEIN 2;2); water channel
At1g61890	7.42738	10.0502	-2.6228	MATE efflux family protein
At1g19450	7.16167	9.84399	-2.68233	integral membrane protein, putative / sugar transporter family protein
At3g26520	9.49237	12.2253	-2.73295	TIP2 (TONOPLAST INTRINSIC PROTEIN 2); water channel
At5g09220	6.0853	8.82151	-2.73621	AAP2 (AMINO ACID PERMEASE 2); amino acid transmembrane transporter
At5g52450	5.69423	8.43786	-2.74363	MATE efflux protein-related
At2g37180	7.32204	10.1084	-2.78638	RD28 (RESPONSIVE TO DESICCATION 28); water channel
At1g68570	4.57027	7.4577	-2.88743	proton-dependent oligopeptide transport (POT) family protein
At1g69870	5.66414	8.728	-3.06385	proton-dependent oligopeptide transport (POT) family protein
At2g41560	5.95005	9.11114	-3.16108	ACA4 (AUTO-INHIBITED CA(2+)-ATPASE, ISOFORM 4); calcium-transporting ATPase/ calmodulin binding
At2g39010	8.09206	11.2856	-3.19358	PIP2E (PLASMA MEMBRANE INTRINSIC PROTEIN 2E); water channel
At1g22710	5.67309	8.99931	-3.32622	SUC2 (SUCROSE-PROTON SYMPORTER 2); carbohydrate transmembrane transporter/ sucrose transmembrane transporter/ sucrose:hydrogen symporter/ sugar:hydrogen symporter
At1g58360	5.29773	8.68008	-3.38235	AAP1 (AMINO ACID PERMEASE 1); amino acid transmembrane transporter/ neutral amino acid transmembrane transporter
At1g52190	5.52073	9.3293	-3.80856	proton-dependent oligopeptide transport (POT) family protein
At5g54250	3.59274	7.55316	-3.96042	ATCNGC4 (CYCLIC NUCLEOTIDE-GATED CATION CHANNEL 4); calmodulin binding / cation channel/ cation transmembrane transporter/ cyclic nucleotide binding
At3g56240	4.93356	9.12385	-4.19029	CCH (COPPER CHAPERONE); copper chaperone
At3g16240	7.57707	12.0139	-4.43682	DELTA-TIP; ammonia transporter/ methylammonium transmembrane transporter/ water channel
At3g48740	5.51926	10.2857	-4.7664	nodulin MtN3 family protein; SWEET, carbohydrate transporter

## Sheet: carbos
Table S4. Genes that were differentially expressed in guard cells versus leaves.
All differences are statistically significant (t-test p<0.05, FDR<0.05; calls present in at least one group (either guard cells or leaves).
Positive fold differences indicate preferential expression in guard cells. Signal intensities are normalized log2 values.
AGI Gene Identifier	Guard Cell Signal Intensity	Leaf Signal Intensity	Log2 Fold Difference	Gene Name/Description
Carbohydrate metabolism
At4g12430	10.2389	5.36798	4.87091	TPPF, trehalose-6-phosphate phosphatase
At4g24040	12.0813	7.46228	4.61898	TRE1 (TREHALASE 1); alpha,alpha-trehalase/ trehalase
At3g28530	9.28306	4.74766	4.5354	UDP-glucose 4-epimerase
At4g02280	8.72275	4.50561	4.21715	SUS3 (sucrose synthase 3); UDP-glycosyltransferase/ sucrose synthase/ transferase, transferring glycosyl groups
At2g21590	7.93512	4.0122	3.92291	APL4; glucose-1-phosphate adenylyltransferase
At4g26830	7.51181	3.90321	3.60859	catalytic/ cation binding / hydrolase, hydrolyzing O-glycosyl compounds
At3g17130	7.7537	4.52564	3.22806	invertase/pectin methylesterase inhibitor family protein
At3g05820	7.51182	4.36584	3.14599	beta-fructofuranosidase/ catalytic
At1g67070	9.41766	6.44113	2.97653	DIN9 (DARK INDUCIBLE 9); mannose-6-phosphate isomerase
At1g78580	8.29825	5.48741	2.81084	ATTPS1 (TREHALOSE-6-PHOSPHATE SYNTHASE); alpha,alpha-trehalose-phosphate synthase (UDP-forming)/ transferase, transferring glycosyl groups
At5g08370	9.29712	6.48792	2.8092	AtAGAL2 (Arabidopsis thaliana ALPHA-GALACTOSIDASE 2); alpha-galactosidase/ catalytic/ hydrolase, hydrolyzing O-glycosyl compounds
At4g22590	11.3543	8.57451	2.77974	TPPG; trehalose-6-phosphate phosphatase, putative
At5g34940	8.14432	5.46255	2.68177	AtGUS3 (Arabidopsis thaliana glucuronidase 3); beta-glucuronidase
At1g06780	8.85072	6.39959	2.45113	GAUT6 (Galacturonosyltransferase 6); polygalacturonate 4-alpha-galacturonosyltransferase/ transferase, transferring glycosyl groups
At3g15350	9.61997	7.37287	2.24709	glycosyltransferase family 14 protein / core-2/I-branching enzyme family protein
At5g09760	8.86356	6.64884	2.21472	pectinesterase family protein
At2g47180	9.2533	7.07535	2.17795	AtGolS1 (Arabidopsis thaliana galactinol synthase 1); transferase, transferring glycosyl groups / transferase, transferring hexosyl groups
At4g23730	9.66083	7.55289	2.10794	aldose 1-epimerase family protein
At4g27830	9.26361	7.4523	1.81131	BGLU10 (BETA GLUCOSIDASE 10); catalytic/ cation binding / hydrolase, hydrolyzing O-glycosyl compounds
At4g16130	8.91052	7.19111	1.71941	ARA1 (ARABINOSE KINASE); ATP binding / L-arabinokinase/ galactokinase
At4g34860	7.88186	6.19108	1.69078	beta-fructofuranosidase, putative / invertase, putative / saccharase, putative / beta-fructosidase, putative
At4g20460	7.93022	6.25934	1.67088	NAD-dependent epimerase/dehydratase family protein
At3g52340	7.99015	6.54427	1.44587	SPP2 (SUCROSE-6F-PHOSPHATE PHOSPHOHYDROLASE 2); catalytic/ magnesium ion binding / phosphatase/ sucrose-phosphatase
At1g26570	8.60559	7.18827	1.41732	UGD1 (UDP-GLUCOSE DEHYDROGENASE 1); NAD or NADH binding / UDP-glucose 6-dehydrogenase/ binding / catalytic/ coenzyme binding / oxidoreductase/ oxidoreductase, acting on the CH-OH group of donors, NAD or NADP as acceptor
At2g31390	9.78588	8.40595	1.37993	pfkB-type carbohydrate kinase family protein
At5g62350	12.2687	11.0786	1.19008	invertase/pectin methylesterase inhibitor family protein / DC 1.2 homolog (FL5-2I22)
At5g11110	7.17207	6.08424	1.08784	ATSPS2F (SUCROSE PHOSPHATE SYNTHASE 2F); sucrose-phosphate synthase
At1g56560	8.76681	7.75498	1.01183	beta-fructofuranosidase, putative / invertase, putative / saccharase, putative / beta-fructosidase, putative
At5g52190	6.71296	7.80756	-1.0946	sugar isomerase (SIS) domain-containing protein
At5g11720	6.36637	7.48472	-1.11835	alpha-glucosidase 1 (AGLU1)
At5g63810	5.96799	7.1931	-1.22511	BGAL10 (beta-galactosidase 10); beta-galactosidase/ catalytic/ cation binding
At3g02350	7.60653	8.84783	-1.2413	GAUT9 (Galacturonosyltransferase 9); polygalacturonate 4-alpha-galacturonosyltransferase/ transferase, transferring glycosyl groups / transferase, transferring hexosyl groups
At3g29360	8.46622	9.79876	-1.33253	UDP-glucose 6-dehydrogenase, putative
At1g76130	6.76474	8.1318	-1.36706	AMY2 (ALPHA-AMYLASE-LIKE 2); alpha-amylase/ calcium ion binding / catalytic/ cation binding
At1g47960	5.78048	7.33628	-1.55581	C/VIF1 (CELL WALL / VACUOLAR INHIBITOR OF FRUCTOSIDASE 1); enzyme inhibitor/ pectinesterase/ pectinesterase inhibitor
At3g29320	7.30453	8.97336	-1.66883	glucan phosphorylase, putative
At5g64620	7.19389	8.96154	-1.76765	C/VIF2 (CELL WALL / VACUOLAR INHIBITOR OF FRUCTOSIDASE 2); enzyme inhibitor/ pectinesterase/ pectinesterase inhibitor
At2g39930	5.87985	7.70637	-1.82652	ISA1 (ISOAMYLASE 1); alpha-amylase/ isoamylase
At5g04360	5.51234	7.34668	-1.83434	ATLDA (LIMIT DEXTRINASE); alpha-amylase/ limit dextrinase/ pullulanase
At1g62660	5.77098	7.72989	-1.9589	beta-fructosidase (BFRUCT3) / beta-fructofuranosidase / invertase, vacuolar
At5g42100	6.41465	8.6468	-2.23215	ATBG_PAP; glucan endo-1,3-beta-D-glucosidase/ hydrolase, hydrolyzing O-glycosyl compounds
At3g18080	6.48128	8.82911	-2.34783	BGLU44 (B-S GLUCOSIDASE 44); (R)-amygdalin beta-glucosidase/ 4-methylumbelliferyl-beta-D-glucopyranoside beta-glucosidase/ beta-gentiobiose beta-glucosidase/ cellobiose glucosidase/ esculin beta-glucosidase/ hydrolase, hydrolyzing O-glycosyl compounds
At5g08380	5.05419	7.43813	-2.38394	AtAGAL1 (Arabidopsis thaliana ALPHA-GALACTOSIDASE 1); alpha-galactosidase/ catalytic/ hydrolase, hydrolyzing O-glycosyl compounds
At5g51970	8.0192	10.5859	-2.56672	sorbitol dehydrogenase, putative / L-iditol 2-dehydrogenase, putative
At5g06870	6.87674	9.81293	-2.9362	PGIP2 (POLYGALACTURONASE INHIBITING PROTEIN 2); protein binding
At3g52840	5.90607	8.85373	-2.94766	BGAL2 (beta-galactosidase 2); beta-galactosidase/ catalytic/ cation binding
At4g17090	7.02705	10.1192	-3.09218	CT-BMY (CHLOROPLAST BETA-AMYLASE); beta-amylase
At1g04680	5.05126	8.15995	-3.10869	pectate lyase family protein
At3g13750	8.12776	11.4519	-3.32412	BGAL1 (Beta galactosidase 1); beta-galactosidase/ catalytic/ cation binding / heme binding / peroxidase/ sugar binding
At4g10120	3.53149	7.36117	-3.82968	ATSPS4F; sucrose phosphate synthase; transferase, transferring glycosyl groups
At5g19220	5.02861	9.38192	-4.35331	APL1 (ADP GLUCOSE PYROPHOSPHORYLASE LARGE SUBUNIT 1); glucose-1-phosphate adenylyltransferase
At1g52400	5.256	10.8571	-5.60114	BGLU18 (BETA GLUCOSIDASE 18); catalytic/ cation binding / hydrolase, hydrolyzing O-glycosyl compounds

## Sheet: glycol
Table S4. Genes that were differentially expressed in guard cells versus leaves.
All differences are statistically significant (t-test p<0.05, FDR<0.05; calls present in at least one group (either guard cells or leaves).
Positive fold differences indicate preferential expression in guard cells. Signal intensities are normalized log2 values.
AGI Gene Identifier	Guard Cell Signal Intensity	Leaf Signal Intensity	Log2 Fold Difference	Gene Name/Description
Glycolysis, TCA cycle and gluconeogenesiss
At4g37870	12.6692	9.03318	3.63599	PCK1 (PHOSPHOENOLPYRUVATE CARBOXYKINASE 1); ATP binding / phosphoenolpyruvate carboxykinase
At5g43330	10.0861	6.65365	3.43248	malate dehydrogenase, cytosolic, putative
At1g78050	7.53679	5.12824	2.40855	PGM (PHOSPHOGLYCERATE/BISPHOSPHOGLYCERATE MUTASE); catalytic/ intramolecular transferase, phosphotransferases
At3g08590	10.6346	8.84761	1.78694	2,3-biphosphoglycerate-independent phosphoglycerate mutase, putative / phosphoglyceromutase, putative
At5g56630	9.43514	7.67908	1.75605	PFK7 (PHOSPHOFRUCTOKINASE 7); 6-phosphofructokinase
At2g42600	11.8346	10.1647	1.66985	ATPPC2 (PHOSPHOENOLPYRUVATE CARBOXYLASE 2); catalytic/ phosphoenolpyruvate carboxylase
At4g29220	10.2252	8.88091	1.34429	PFK1 (PHOSPHOFRUCTOKINASE 1); 6-phosphofructokinase
At5g65750	7.64192	6.47694	1.16498	2-oxoglutarate dehydrogenase E1 component, putative / oxoglutarate decarboxylase, putative / alpha-ketoglutaric dehydrogenase, putative
At2g44350	10.9014	9.79335	1.10808	ATCS; ATP binding / ATP citrate synthase/ citrate (SI)-synthase
At5g49460	8.93551	7.83359	1.10192	ACLB-2 (ATP CITRATE LYASE SUBUNIT B 2); ATP citrate synthase
At3g17770	9.05859	7.98916	1.06942	dihydroxyacetone kinase family protein
At2g05710	11.0229	9.95922	1.0637	aconitate hydratase, cytoplasmic, putative / citrate hydro-lyase/aconitase, putative
At1g54340	7.19431	6.16364	1.03067	ICDH ISOCITRATE DEHYDROGENASE); isocitrate dehydrogenase (NADP+)/ oxidoreductase, acting on the CH-OH group of donors, NAD or NADP as acceptor
At5g64380	5.9093	7.21308	-1.30378	fructose-1,6-bisphosphatase family protein
At1g07110	8.35202	9.69813	-1.3461	F2KP (FRUCTOSE-2,6-BISPHOSPHATASE); fructose-2,6-bisphosphate 2-phosphatase
At5g62840	5.77682	7.15465	-1.37783	phosphoglycerate/bisphosphoglycerate mutase family protein
At1g20950	6.01803	7.60989	-1.59186	pyrophosphate--fructose-6-phosphate 1-phosphotransferase-related / pyrophosphate-dependent 6-phosphofructose-1-kinase-related
At1g01090	8.93451	10.6117	-1.67718	PDH-E1 ALPHA (PYRUVATE DEHYDROGENASE E1 ALPHA); pyruvate dehydrogenase (acetyl-transferring)
At1g12900	10.1589	11.9049	-1.74597	GAPA-2 (GLYCERALDEHYDE 3-PHOSPHATE DEHYDROGENASE A SUBUNIT 2); NAD or NADH binding / binding / catalytic/ glyceraldehyde-3-phosphate dehydrogenase (phosphorylating)/ glyceraldehyde-3-phosphate dehydrogenase
At5g51820	5.69077	7.8084	-2.11763	PGM (PHOSPHOGLUCOMUTASE); phosphoglucomutase
At5g22620	6.86198	8.99583	-2.13385	phosphoglycerate/bisphosphoglycerate mutase family protein
At1g42970	9.48171	11.6288	-2.14711	GAPB (GLYCERALDEHYDE-3-PHOSPHATE DEHYDROGENASE B SUBUNIT); glyceraldehyde-3-phosphate dehydrogenase (NADP+)/ glyceraldehyde-3-phosphate dehydrogenase
At4g38970	9.94912	12.7993	-2.85015	fructose-bisphosphate aldolase, putative
At1g43670	6.86226	10.0313	-3.16908	fructose-1,6-bisphosphatase, putative / D-fructose-1,6-bisphosphate 1-phosphohydrolase, putative / FBPase, putative
At3g12780	8.21093	11.4932	-3.28226	PGK1 (PHOSPHOGLYCERATE KINASE 1); phosphoglycerate kinase
At1g70820	4.36399	8.15899	-3.795	phosphoglucomutase, putative / glucose phosphomutase, putative
At3g54050	7.15963	11.0268	-3.86714	fructose-1,6-bisphosphatase, putative / D-fructose-1,6-bisphosphate 1-phosphohydrolase, putative / FBPase, putative
At4g26530	4.85307	8.98184	-4.12877	fructose-bisphosphate aldolase, putative
At2g21330	6.4154	11.3119	-4.89651	fructose-bisphosphate aldolase, putative

[truncated: 9 more sheets: cell wall, stress, redox, lipid, cell cyc, devel, structure, Enzymes, Other]
