# Supplementary material for: A Comparative Study of the Arabidopsis thaliana Guard-Cell Transcriptome and Its Modulation by Sucrose
Source: PLoS One. 2012 Nov 21;7(11):e49641. doi: 10.1371/journal.pone.0049641 (PMC3504121; doi:10.1371/journal.pone.0049641)
Supplement: Table S5 — List of all transcripts detected in guard cells. Affymetrix quality calls for each array were converted to numerical values (calls present = 1, calls marginal = 0.5, calls absent = 0). The signal intensities are normalized log2 values. The call values shown are averages across all the arrays in each group (leaves or guard cells). (XLS) [file pone.0049641.s008.xls]

## Sheet: GC transcrpits query
Table S5. List of all transcripts detected in guard cells. The Affymetrix quality
calls for each array were converted to numerical values and averaged (calls
present = 1, calls marginal = 0.5, calls absent = 0) across all the arrays in each group (guard cells or leaves).
The signal intensities are log2 normalized values.
AGI Gene Identifier	Affymetrix Gene ID	Guard Cell Quality Call	Leaf Quality Call	Guard Cell Signal Intensity	Leaf Signal Intensity	Gene Name/Description
accD	245016_AT	0.7	1	6.24559	10.1793	---
At1g01010	261585_AT	0.8	0.5	5.77124	5.81775	ANAC001 (Arabidopsis NAC domain containing protein 1); transcription factor
At1g01030	261568_AT	0.5	0.125	4.94462	4.87425	NGA3 (NGATHA3); transcription factor
At1g01040	261584_AT	0.95	0.75	7.91683	6.81873	DCL1 (DICER-LIKE 1); ATP-dependent helicase/ double-stranded RNA binding / protein binding / ribonuclease III
At1g01050	261579_AT	1	1	8.31574	9.29408	AtPPa1 (Arabidopsis thaliana pyrophosphorylase 1); inorganic diphosphatase
At1g01060	261569_AT	1	0.875	8.90029	8.21549	LHY (LATE ELONGATED HYPOCOTYL); DNA binding / transcription factor
At1g01080	261577_AT	1	1	5.47473	8.13175	33 kDa ribonucleoprotein, chloroplast, putative / RNA-binding protein cp33, putative
At1g01090	261583_AT	1	1	8.93451	10.6117	PDH-E1 ALPHA (PYRUVATE DEHYDROGENASE E1 ALPHA); pyruvate dehydrogenase (acetyl-transferring)
At1g01100	261578_AT	1	1	9.52942	10.1302	60S acidic ribosomal protein P1 (RPP1A)
At1g01120	261570_AT	0.9	0.875	8.64633	9.08769	KCS1 (3-KETOACYL-COA SYNTHASE 1); acyltransferase/ fatty acid elongase
At1g01140	261581_AT	1	1	9.78006	9.90471	CIPK9 (CBL-INTERACTING PROTEIN KINASE 9); ATP binding / kinase/ protein kinase/ protein serine/threonine kinase
At1g01160	261582_AT	1	0.8125	7.50751	6.86468	SSXT protein-related / transcription co-activator-related
At1g01170	261572_AT	1	1	8.05499	10.0798	ozone-responsive stress-related protein, putative
At1g01220	261043_AT	1	1	6.46045	6.68024	GHMP kinase-related
At1g01230	261057_AT	1	1	9.36909	8.96838	ORMDL family protein
At1g01240	261026_AT	0.9	1	8.77367	9.25683	hypothetical protein
At1g01250	261059_AT	0.9	0	8.33335	4.54392	AP2 domain-containing transcription factor, putative
At1g01260	261050_AT	1	0.9375	8.81601	7.00303	basic helix-loop-helix (bHLH) family protein
At1g01290	261044_AT	0.7	0.75	6.16677	6.07524	CNX3 (COFACTOR OF NITRATE REDUCTASE AND XANTHINE DEHYDROGENASE 3); catalytic
At1g01300	261055_AT	0.8	0.75	7.60608	7.93476	aspartyl protease family protein
At1g01320	261053_AT	0.9	1	6.33515	9.08907	tetratricopeptide repeat (TPR)-containing protein
At1g01330	261054_AT	0.7	0.9375	4.80685	6.41765	---
At1g01360	261056_AT	1	1	8.02218	8.00059	hypothetical protein
At1g01420	261048_AT	0.5	0.375	5.68092	5.03842	UGT72B3 (UDP-GLUCOSYL TRANSFERASE 72B3); UDP-glycosyltransferase/ quercetin 3-O-glucosyltransferase/ transferase, transferring glycosyl groups
At1g01430	261049_AT	0.9	0.75	8.02838	8.44559	hypothetical protein
At1g01440	261052_AT	0.9	1	6.74078	5.92028	extra-large G-protein-related
At1g01470	259426_AT	1	1	11.2753	11.8435	LEA14 (LATE EMBRYOGENESIS ABUNDANT 14)
At1g01480	259439_AT	0.8	0.4375	7.68511	6.01188	ACS2; 1-aminocyclopropane-1-carboxylate synthase
At1g01490	259434_AT	1	1	10.2997	10.3032	heavy-metal-associated domain-containing protein
At1g01500	259436_AT	1	0.875	8.50817	7.63119	hypothetical protein
At1g01510	259438_AT	0.8	0.75	7.19929	7.03085	AN (ANGUSTIFOLIA); protein binding
At1g01520	259432_AT	0.7	0.25	4.4359	3.63599	myb family transcription factor
At1g01540	259437_AT	1	1	8.75855	8.30398	protein kinase family protein
At1g01550	259440_AT	1	1	11.6905	10.7763	BPS1 (BYPASS 1)
At1g01560	259428_AT	1	1	10.5284	8.36979	ATMPK11; MAP kinase/ kinase
At1g01570	259433_AT	1	0.125	7.5044	4.39696	fringe-related protein
At1g01610	259430_AT	1	0.75	9.35677	7.60525	GPAT4 (GLYCEROL-3-PHOSPHATE ACYLTRANSFERASE 4); 1-acylglycerol-3-phosphate O-acyltransferase/ acyltransferase
At1g01620	259431_AT	1	1	9.72093	10.8754	PIP1C (PLASMA MEMBRANE INTRINSIC PROTEIN 1C); water channel
At1g01630	261563_AT	1	0.875	8.85547	7.9164	SEC14 cytosolic factor, putative / phosphoglyceride transfer protein, putative
At1g01650	257484_AT	1	1	9.58978	8.69808	aspartic-type endopeptidase/ peptidase
At1g01670	261588_AT	0.7	0.5	5.44903	5.35403	U-box domain-containing protein
At1g01710	261560_AT	1	1	8.49321	7.92226	acyl-CoA thioesterase family protein
At1g01720	261564_AT	1	1	11.2233	8.11163	ATAF1; transcription activator/ transcription factor
At1g01725	261535_AT	1	1	7.79568	7.10739	hypothetical protein
At1g01730	261561_AT	1	1	7.82909	7.38655	hypothetical protein
At1g01740	261591_AT	1	1	5.66983	5.3612	protein kinase family protein
At1g01770	261558_AT	0.9	1	6.15999	6.36865	hypothetical protein
At1g01780	261559_AT	0.9	0.875	6.01077	5.83402	LIM domain-containing protein
At1g01790	261536_AT	1	1	7.96436	9.50335	KEA1 (K EFFLUX ANTIPORTER 1); potassium ion transmembrane transporter/ potassium:hydrogen antiporter
At1g01800	261537_AT	1	1	8.86628	8.98115	short-chain dehydrogenase/reductase (SDR) family protein
At1g01820	261534_AT	1	1	8.70344	8.8979	PEX11C (PEROXIN 11C)
At1g01830	261538_AT	1	0.75	7.53319	5.01059	armadillo/beta-catenin repeat family protein
At1g01900	261653_AT	0.8	0.3125	7.08546	5.50806	SBTI1.1; serine-type endopeptidase
At1g01910	261627_AT	1	1	8.93202	8.5773	anion-transporting ATPase, putative
At1g01920	261654_AT	0.9	0.6875	5.66048	5.36321	SET domain-containing protein
At1g01930	261625_AT	0.9	1	7.35296	6.97552	zinc finger protein-related
At1g01940	261655_AT	0.9	0.9375	8.54935	7.22708	peptidyl-prolyl cis-trans isomerase cyclophilin-type family protein
At1g01950	261656_AT	1	1	6.70594	6.32864	armadillo/beta-catenin repeat family protein / kinesin motor family protein
At1g01960	261621_AT	1	1	8.18662	8.855	EDA10 (embryo sac development arrest 10); ARF guanyl-nucleotide exchange factor/ binding / guanyl-nucleotide exchange factor
At1g01970	261622_AT	1	1	6.73061	7.27948	pentatricopeptide (PPR) repeat-containing protein
At1g01990	261626_AT	0.8	0.75	6.7376	7.18916	hypothetical protein
At1g02000	261624_AT	1	1	7.02067	6.48398	GAE2 (UDP-D-GLUCURONATE 4-EPIMERASE 2); UDP-glucuronate 4-epimerase/ catalytic
At1g02020	264169_AT	1	1	7.46359	6.39246	nitroreductase family protein
At1g02080	264168_AT	1	1	9.59049	8.57317	transcriptional regulator-related
At1g02090	264150_AT	0.85	0.875	7.63746	6.8117	FUS5 (FUSCA 5); MAP kinase kinase
At1g02100	264171_AT	0.6	0.875	7.05469	7.81584	leucine carboxyl methyltransferase family protein
At1g02110	264176_AT	0.5	0.875	5.19154	5.50065	proline-rich family protein
At1g02120	264172_AT	1	1	8.72278	8.60141	VAD1 (VASCULAR ASSOCIATED DEATH1)
At1g02130	264122_AT	1	0.875	7.80918	8.02029	ARA-5 (ARABIDOPSIS RAS 5); GTP binding
At1g02140	264152_AT	1	1	8.91629	10.0226	MAGO (MAGO NASHI); protein binding
At1g02150	264177_AT	1	1	7.05172	8.72961	pentatricopeptide (PPR) repeat-containing protein
At1g02160	264173_AT	1	1	7.98753	8.30059	hypothetical protein
At1g02170	264178_AT	1	1	8.81832	8.95857	AMC1 (METACASPASE 1); cysteine-type endopeptidase
At1g02220	264148_AT	0.9	0.6875	5.58176	3.79502	ANAC003 (Arabidopsis NAC domain containing protein 3); transcription factor
At1g02260	264170_AT	1	1	7.03876	6.84919	transmembrane protein, putative
At1g02270	264123_AT	0.95	1	7.63779	8.12452	endonuclease/exonuclease/phosphatase family protein / calcium-binding EF hand family protein
At1g02280	264121_AT	1	1	7.37733	8.15709	TOC33 (TRANSLOCON AT THE OUTER ENVELOPE MEMBRANE OF CHLOROPLASTS 33); GTP binding / GTPase/ protein binding
At1g02300	259441_AT	1	1	7.29685	6.98184	cathepsin B-like cysteine protease, putative
At1g02305	259416_AT	1	1	8.53267	9.69143	cathepsin B-like cysteine protease, putative
At1g02310	259442_AT	0.5	0.5	5.8187	5.26802	glycosyl hydrolase family protein 5 / cellulase family protein / (1-4)-beta-mannan endohydrolase, putative
At1g02330	259415_AT	1	1	7.66425	6.98449	hypothetical protein
At1g02360	259443_AT	0.9	0.4375	7.56321	6.9292	chitinase, putative
At1g02390	259418_AT	1	0.75	6.17783	5.55659	GPAT2 (GLYCEROL-3-PHOSPHATE ACYLTRANSFERASE 2); acyltransferase
At1g02400	259445_AT	0.9	1	8.3751	9.11492	GA2OX6 (GIBBERELLIN 2-OXIDASE 6); gibberellin 2-beta-dioxygenase
At1g02410	259446_AT	1	1	8.07898	8.25461	cytochrome c oxidase assembly protein CtaG / Cox11 family
At1g02420	259414_AT	0.5	0.5625	6.10187	5.65153	pentatricopeptide (PPR) repeat-containing protein
At1g02430	259447_S_AT	0.5	0.125	4.42947	3.74975	ATARFD1B (ADP-ribosylation factor D1B); GTP binding
At1g02450	260904_AT	0.7	0.75	6.38829	5.88518	NIMIN1 (NIM1-INTERACTING 1); protein binding
At1g02475	260916_AT	1	1	8.88048	9.72625	hypothetical protein
At1g02500	260913_AT	1	1	9.71974	10.838	SAM1 (S-ADENOSYLMETHIONINE SYNTHETASE 1); methionine adenosyltransferase
At1g02530	260932_S_AT	0.7	0	4.97471	3.18654	PGP12 (P-GLYCOPROTEIN 12); ATPase, coupled to transmembrane movement of substances
At1g02560	260912_AT	1	1	9.87386	10.8454	CLPP5 (NUCLEAR ENCODED CLP PROTEASE 5); serine-type endopeptidase
At1g02570	260907_AT	0.5	0.125	4.82307	4.43801	hypothetical protein
At1g02660	260915_AT	1	1	9.42366	9.18947	lipase class 3 family protein
At1g02680	260929_AT	0.9	1	6.28107	6.45692	TAF13 (TBP-ASSOCIATED FACTOR 13); DNA binding / RNA polymerase II transcription factor
At1g02690	260910_AT	0.55	0.4375	6.6986	5.41782	IMPA-6 (IMPORTIN ALPHA ISOFORM 6); binding / protein transporter
At1g02740	262108_AT	0.5	0.375	6.66894	6.68374	chromatin binding
At1g02750	262107_AT	1	1	7.87992	6.93323	zinc ion binding
At1g02780	262117_AT	1	1	10.3857	11.1538	emb2386 (embryo defective 2386); structural constituent of ribosome
At1g02816	262116_AT	1	0.875	8.85151	7.73555	hypothetical protein
At1g02820	262113_AT	1	0.5	8.94803	6.58829	late embryogenesis abundant 3 family protein / LEA3 family protein
At1g02840	262110_AT	1	1	9.42514	8.90371	SR1; RNA binding / nucleic acid binding / nucleotide binding
At1g02850	262118_AT	1	1	5.29433	5.7119	BGLU11 (BETA GLUCOSIDASE 11); catalytic/ cation binding / hydrolase, hydrolyzing O-glycosyl compounds
At1g02860	262114_AT	1	1	8.96519	7.68956	NLA (nitrogen limitation adaptation); ubiquitin-protein ligase
At1g02870	262112_AT	1	0.875	6.57318	7.44412	hypothetical protein
At1g02890	262130_AT	1	1	9.20382	7.58143	AAA-type ATPase family protein
At1g02900	262131_AT	0.7	0.5	6.64093	4.96317	RALF1 (RAPID ALKALINIZATION FACTOR 1); signal transducer
At1g02910	262104_AT	1	1	7.27832	7.6414	LPA1 (LOW PSII ACCUMULATION1); binding
At1g02930	262119_S_AT	1	1	11.7259	12.215	ATGSTF6 (GLUTATHIONE S-TRANSFERASE); copper ion binding / glutathione binding / glutathione transferase
At1g02940	262103_AT	0.5	0.8125	3.55204	3.71095	GSTF5 (GLUTATHIONE S-TRANSFERASE (CLASS PHI) 5); glutathione transferase
At1g02960	262111_AT	0.95	0.9375	6.68483	6.69705	hypothetical protein
At1g02970	262106_AT	0.6	0.5	5.06157	5.10503	WEE1 (ARABIDOPSIS WEE1 KINASE HOMOLOG); kinase/ protein kinase
At1g03000	263170_AT	1	1	7.56144	7.64905	PEX6 (PEROXIN 6); ATP binding / ATPase/ nucleoside-triphosphatase/ nucleotide binding
At1g03030	263167_AT	0.9	0.875	7.09915	7.34877	phosphoribulokinase/uridine kinase family protein
At1g03040	263117_AT	0.9	1	7.31663	7.50204	basic helix-loop-helix (bHLH) family protein
At1g03060	263165_AT	0.65	0.875	6.86828	7.18678	WD-40 repeat family protein / beige-related
At1g03070	263164_AT	1	0.875	9.25878	6.45071	glutamate binding
At1g03080	263112_AT	1	1	5.89684	5.52783	hypothetical protein
At1g03090	263118_AT	1	1	8.08059	8.92177	MCCA; methylcrotonoyl-CoA carboxylase
At1g03100	263143_AT	1	0.75	4.57364	4.19947	pentatricopeptide (PPR) repeat-containing protein
At1g03110	263119_AT	0.7	0.75	5.40823	5.69238	transducin family protein / WD-40 repeat family protein
At1g03130	263114_AT	1	1	8.33391	11.7228	PSAD-2 (photosystem I subunit D-2)
At1g03140	263116_S_AT	1	1	9.18064	8.44129	splicing factor Prp18 family protein
At1g03150	263113_AT	0.85	1	6.49374	7.47332	GCN5-related N-acetyltransferase (GNAT) family protein
At1g03160	263163_AT	1	1	5.95436	7.33922	FZL (FZO-LIKE); GTP binding / GTPase/ thiamin-phosphate diphosphorylase
At1g03180	264358_AT	0.7	0.0625	5.61174	4.4889	hypothetical protein
At1g03190	264356_AT	0.9	1	6.7288	5.40998	UVH6 (ULTRAVIOLET HYPERSENSITIVE 6); ATP binding / ATP-dependent DNA helicase/ ATP-dependent helicase/ DNA binding / hydrolase, acting on acid anhydrides, in phosphorus-containing anhydrides / nucleic acid binding
At1g03210	264355_AT	1	1	7.93598	8.38262	phenazine biosynthesis PhzC/PhzF family protein
At1g03220	264365_S_AT	1	1	11.0241	9.86125	extracellular dermal glycoprotein, putative / EDGP, putative
At1g03240	264354_S_AT	0.75	0.875	5.40734	4.0106	hypothetical protein
At1g03250	264366_AT	1	1	7.76796	6.8476	hypothetical protein
At1g03260	264353_AT	0.7	0.875	6.79739	6.64177	hypothetical protein
At1g03280	264368_AT	1	1	7.81153	7.5231	transcription initiation factor IIE (TFIIE) alpha subunit family protein / general transcription factor TFIIE family protein
At1g03290	264362_AT	1	1	8.29547	7.46638	hypothetical protein
At1g03300	264361_AT	0.5	0.8125	4.00509	4.40526	agenet domain-containing protein
At1g03310	264360_AT	0.6	0.75	5.31967	6.78272	isoamylase, putative / starch debranching enzyme, putative
At1g03330	264364_AT	1	1	9.00605	8.69171	small nuclear ribonucleoprotein D, putative / snRNP core SM-like protein, putative / U6 snRNA-associated Sm-like protein, putative
At1g03350	264367_AT	1	1	8.42139	7.7976	BSD domain-containing protein
At1g03360	264357_AT	0.9	1	5.40888	5.22357	ATRRP4 (ARABIDOPSIS THALIANA RIBOSOMAL RNA PROCESSING 4); RNA binding / exonuclease
At1g03370	264351_AT	1	1	8.77937	8.24427	protein binding / zinc ion binding
At1g03380	264828_AT	1	0.9375	6.7252	7.05728	AtATG18g
At1g03400	264843_AT	1	1	8.05637	8.78546	2-oxoglutarate-dependent dioxygenase, putative
At1g03410	264826_AT	0.7	0.75	5.52562	5.1596	2A6; oxidoreductase
At1g03420	264824_AT	0.7	0.875	6.32537	7.35499	pseudo
At1g03430	264838_AT	0.9	1	7.00895	8.13916	AHP5 (HISTIDINE-CONTAINING PHOSPHOTRANSFER FACTOR 5); histidine phosphotransfer kinase
At1g03440	264840_AT	1	0.75	9.47193	6.04176	leucine-rich repeat family protein
At1g03457	264822_AT	0.75	0.625	5.32583	4.6791	RNA-binding protein, putative
At1g03470	264821_AT	0.8	0.1875	5.61542	4.83073	kinase interacting family protein
At1g03475	264820_AT	1	1	6.69267	8.26766	LIN2 (LESION INITIATION 2); coproporphyrinogen oxidase
At1g03520	264844_AT	1	1	7.06612	6.75124	glycosyltransferase family 14 protein / core-2/I-branching enzyme family protein
At1g03530	264818_AT	1	0.875	6.28454	5.52581	NAF1 (NUCLEAR ASSEMBLY FACTOR 1)
At1g03550	264835_AT	1	1	7.87343	5.77688	secretory carrier membrane protein (SCAMP) family protein
At1g03560	264816_AT	0.5	0.625	5.24452	4.86264	pentatricopeptide (PPR) repeat-containing protein
At1g03590	264833_AT	1	0.75	9.76454	7.74921	catalytic/ protein serine/threonine phosphatase
At1g03600	264837_AT	1	1	8.91356	11.584	photosystem II family protein
At1g03610	264836_AT	1	1	10.0981	8.34623	hypothetical protein
At1g03630	264839_AT	1	1	6.87083	9.57431	POR C (PROTOCHLOROPHYLLIDE OXIDOREDUCTASE); NADPH dehydrogenase/ oxidoreductase/ protochlorophyllide reductase
At1g03675	264845_AT	1	1	8.64711	11.4156	---
At1g03730	264834_AT	1	0.875	8.26671	7.67459	hypothetical protein
At1g03740	264841_AT	0.7	1	7.6321	8.40485	ATP binding / kinase/ protein kinase/ protein serine/threonine kinase/ protein tyrosine kinase
At1g03750	265088_AT	1	0.75	5.40332	4.31597	SWI2 (SWITCH 2); ATP binding / DNA binding / helicase/ nucleic acid binding
At1g03760	265087_AT	1	0.625	6.01935	5.22438	prefoldin subunit family protein
At1g03770	265086_AT	0.55	0.25	4.67109	3.87708	RING1B (RING 1B); protein binding / zinc ion binding
At1g03850	265067_AT	0.9	0.875	6.28274	7.12077	glutaredoxin family protein
At1g03860	265037_AT	1	1	8.32711	8.79853	ATPHB2 (PROHIBITIN 2)
At1g03870	265066_AT	0.6	0.75	6.06586	9.39223	FLA9 (FASCICLIN-LIKE ARABINOOGALACTAN 9)
At1g03900	265043_AT	1	1	8.15794	8.84612	ATNAP4 (Arabidopsis thaliana non-intrinsic ABC protein 4); ATPase, coupled to transmembrane movement of substances / transporter
At1g03905	265093_AT	1	0	7.71876	5.21736	ABC transporter family protein
At1g03910	265092_AT	1	1	9.25357	8.19355	hypothetical protein
At1g03930	265045_S_AT	1	0.875	4.93109	5.41447	ADK1 (dual specificity kinase 1); kinase/ protein serine/threonine/tyrosine kinase
At1g03950	265044_AT	1	0.875	7.11875	7.34243	VPS2.3 (VACUOLAR PROTEIN SORTING-ASSOCIATED PROTEIN 2.3)
At1g03960	265090_AT	1	0.6875	6.0039	5.39738	calcium-binding EF hand family protein
At1g03970	265040_AT	1	1	7.51424	6.81323	GBF4; DNA binding / sequence-specific DNA binding / transcription factor
At1g03980	265065_AT	0.6	0.375	4.62433	4.67409	ATPCS2 (phytochelatin synthase 2); glutathione gamma-glutamylcysteinyltransferase
At1g04000	265039_AT	0.9	1	7.15186	7.26749	hypothetical protein
At1g04040	265042_AT	0.7	0.75	7.18813	9.02778	acid phosphatase class B family protein
At1g04050	257404_AT	0.7	0.625	3.89336	3.7822	SUVR1 (ARABIDOPSIS HOMOLOG OF SU(VAR)3-9 1); histone-lysine N-methyltransferase/ zinc ion binding
At1g04070	265041_AT	0.7	0.875	5.82562	4.85072	TOM22-I (TRANSLOCASE OF OUTER MEMBRANE 22-I); P-P-bond-hydrolysis-driven protein transmembrane transporter
At1g04080	265036_AT	1	0.9375	8.53339	7.8299	PRP39; binding
At1g04100	264328_AT	0.85	0.375	7.94738	6.9461	IAA10; transcription factor
At1g04120	264330_AT	1	1	8.33231	6.76841	ATMRP5; ATPase, coupled to transmembrane movement of substances / sulfonylurea receptor
At1g04130	264331_AT	0.8	0.6875	5.84977	4.98628	tetratricopeptide repeat (TPR)-containing protein
At1g04140	264329_AT	0.7	0.875	7.66496	8.47002	transducin family protein / WD-40 repeat family protein
At1g04150	264325_AT	0.7	1	4.37721	4.28057	C2 domain-containing protein
At1g04160	264324_AT	0.85	0.375	5.30577	4.84501	XIB (MYOSIN XI B); motor
At1g04170	264327_AT	1	0.875	8.41276	8.67112	EIF2 GAMMA; translation factor, nucleic acid binding / translation initiation factor
At1g04190	264322_AT	1	1	6.99923	7.20514	tetratricopeptide repeat (TPR)-containing protein
At1g04200	264321_AT	0.9	0.875	6.96281	7.06588	hypothetical protein
At1g04220	264318_AT	0.7	0.125	5.34524	4.2869	KCS2 (3-KETOACYL-COA SYNTHASE 2); fatty acid elongase
At1g04230	264326_AT	1	1	6.75077	6.27671	hypothetical protein
At1g04240	263656_AT	0.55	1	4.99681	7.21197	SHY2 (SHORT HYPOCOTYL 2); transcription factor
At1g04250	263664_AT	0.9	0.8125	5.03923	6.44389	AXR3 (AUXIN RESISTANT 3); transcription factor
At1g04260	263660_AT	1	1	7.24254	7.27971	MPI7 (CAMV MOVEMENT PROTEIN INTERACTING PROTEIN 7); protein binding
At1g04270	263667_AT	1	1	9.71428	10.4463	RPS15 (CYTOSOLIC RIBOSOMAL PROTEIN S15); structural constituent of ribosome
At1g04290	263661_AT	1	1	7.13859	7.18824	thioesterase family protein
At1g04300	263654_AT	1	1	7.08168	7.27124	hypothetical protein
At1g04310	263653_AT	0.9	0.5	6.37607	5.71029	ERS2 (ETHYLENE RESPONSE SENSOR 2); ethylene binding / glycogen synthase kinase 3/ protein histidine kinase/ receptor
At1g04340	263651_AT	1	1	7.80842	7.6079	lesion inducing protein-related
At1g04350	263668_AT	0.85	1	5.10755	8.0801	2-oxoglutarate-dependent dioxygenase, putative
At1g04360	263650_AT	0.5	0.125	4.8673	4.58099	zinc finger (C3HC4-type RING finger) family protein
At1g04400	263669_AT	1	1	10.6823	10.6906	CRY2 (CRYPTOCHROME 2); blue light photoreceptor/ protein homodimerization
At1g04410	263663_AT	1	1	11.5899	11.7134	malate dehydrogenase, cytosolic, putative
At1g04420	263678_AT	0.85	1	7.32193	9.09261	aldo/keto reductase family protein
At1g04430	263662_AT	1	1	9.20846	10.2007	dehydration-responsive protein-related
At1g04440	263657_AT	1	1	8.85339	8.44069	CKL13 (CASEIN KINASE LIKE 13); ATP binding / kinase/ protein kinase/ protein serine/threonine kinase
At1g04480	263665_AT	1	1	8.83968	9.8575	60S ribosomal protein L23 (RPL23A)
At1g04510	263666_AT	1	1	7.97826	7.25698	transducin family protein / WD-40 repeat family protein
At1g04530	264609_AT	1	1	8.35643	8.43358	binding
At1g04550	264605_AT	1	1	5.41305	5.08724	IAA12 (AUXIN-INDUCED PROTEIN 12); transcription factor/ transcription repressor
At1g04590	264615_AT	0.9	0.875	6.71882	7.04519	hypothetical protein
At1g04620	264597_AT	0.7	1	5.56806	7.13133	coenzyme F420 hydrogenase family / dehydrogenase, beta subunit family
At1g04680	264611_AT	0.5	0.75	5.05126	8.15995	pectate lyase family protein
At1g04690	264607_AT	1	1	9.99246	10.1903	KAB1 (POTASSIUM CHANNEL BETA SUBUNIT); oxidoreductase/ potassium channel
At1g04700	264602_AT	0.9	0.875	4.32915	3.89504	protein kinase family protein
At1g04710	264608_AT	0.9	0.8125	7.2427	7.12751	PKT4 (PEROXISOMAL 3-KETOACYL-COA THIOLASE 4); acetyl-CoA C-acyltransferase/ catalytic
At1g04730	264600_AT	0.7	0.4375	4.37357	4.58425	AAA-type ATPase family protein
At1g04750	264595_AT	1	1	9.84769	9.44186	VAMP721 (VESICLE-ASSOCIATED MEMBRANE PROTEIN 721)
At1g04770	261177_AT	1	1	9.00726	8.25473	male sterility MS5 family protein
At1g04780	261176_AT	1	1	8.58525	7.77927	ankyrin repeat family protein
At1g04790	261127_AT	1	0.875	6.75504	6.39394	zinc finger (C3HC4-type RING finger) family protein
At1g04800	261175_AT	1	0.75	10.1509	6.77672	glycine-rich protein
At1g04810	261174_AT	1	0.9375	8.33516	7.56095	26S proteasome regulatory subunit, putative
At1g04820	261129_AT	0.9	0.875	8.62946	9.26652	TUA4; structural constituent of cytoskeleton
At1g04830	261173_AT	1	1	8.07692	7.69709	RabGAP/TBC domain-containing protein
At1g04850	261153_AT	1	1	7.59063	7.70554	ubiquitin-associated (UBA)/TS-N domain-containing protein
At1g04860	261128_AT	0.9	1	6.80439	7.38262	UBP2 (UBIQUITIN-SPECIFIC PROTEASE 2); ubiquitin-specific protease
At1g04870	261130_AT	0.9	1	6.85869	7.33335	PRMT10; [myelin basic protein]-arginine N-methyltransferase/ histone-arginine N-methyltransferase/ methyltransferase/ protein-arginine omega-N asymmetric methyltransferase/ protein-arginine omega-N monomethyltransferase
At1g04900	261124_AT	0.7	0.75	4.80745	5.0687	hypothetical protein
At1g04910	261170_AT	1	0.875	7.45795	7.34861	hypothetical protein
At1g04920	261169_AT	0.5	0.0625	5.2538	4.71889	ATSPS3F (sucrose phosphate synthase 3F); sucrose-phosphate synthase/ transferase, transferring glycosyl groups
At1g04930	261152_AT	0.9	0.4375	6.35554	5.72776	hydroxyproline-rich glycoprotein family protein
At1g04940	261168_AT	0.5	0.375	6.4908	5.44178	TIC20 (TRANSLOCON AT THE INNER ENVELOPE MEMBRANE OF CHLOROPLASTS 20)
At1g04950	261126_AT	1	1	6.84549	6.98771	TAF6 (TBP-ASSOCIATED FACTOR 6); DNA binding / RNA polymerase II transcription factor/ transcription initiation factor
At1g04960	261155_AT	1	1	8.69614	8.79462	hypothetical protein
At1g04970	261154_AT	1	1	9.09122	8.51846	lipid-binding serum glycoprotein family protein
At1g04980	261167_AT	0.9	1	6.07469	7.12389	ATPDIL2-2 (PDI-LIKE 2-2); protein disulfide isomerase
At1g04985	261179_AT	0.85	1	7.46654	8.54142	hypothetical protein
At1g04990	261125_AT	0.9	0.875	6.55292	6.36887	zinc finger (CCCH-type) family protein
At1g05000	265214_AT	0.7	0.875	6.57381	6.10913	tyrosine specific protein phosphatase family protein
At1g05010	265194_AT	0.9	1	10.8503	11.9193	EFE (ETHYLENE-FORMING ENZYME); 1-aminocyclopropane-1-carboxylate oxidase
At1g05020	265213_AT	0.9	1	6.61291	6.07623	epsin N-terminal homology (ENTH) domain-containing protein / clathrin assembly protein-related
At1g05030	265212_AT	1	1	8.06953	7.56602	hexose transporter, putative
At1g05050	265218_AT	0.9	0.75	6.87527	6.82437	---
At1g05060	265192_AT	1	1	8.22449	7.55879	hypothetical protein
At1g05070	265193_AT	0.9	0.875	6.84084	7.38386	hypothetical protein
At1g05090	265217_S_AT	1	0.875	6.81158	6.81997	dentin sialophosphoprotein-related
At1g05100	265216_AT	0.9	0.125	7.93683	5.84438	MAPKKK18; ATP binding / kinase/ protein kinase/ protein serine/threonine kinase
At1g05120	265191_AT	0.9	0.875	6.05736	5.70871	SNF2 domain-containing protein / helicase domain-containing protein / RING finger domain-containing protein
At1g05130	264569_AT	0.8	0.375	3.90285	3.74275	---
At1g05140	264584_AT	1	1	8.08449	8.29952	membrane-associated zinc metalloprotease, putative
At1g05150	264568_AT	1	0.75	7.56445	6.47443	calcium-binding EF hand family protein
At1g05160	264586_AT	1	1	6.77072	6.09957	CYP88A3 (CYTOCHROME P450 88 A3); ent-kaurenoate oxidase/ oxygen binding
At1g05170	264583_AT	0.85	0.375	7.38832	6.14427	galactosyltransferase family protein
At1g05180	264585_AT	1	1	8.17605	7.98342	AXR1 (AUXIN RESISTANT 1); small protein activating enzyme
At1g05190	264575_AT	0.9	1	6.92273	10.1269	emb2394 (embryo defective 2394); structural constituent of ribosome
At1g05200	264587_AT	0.5	0.75	6.13075	7.04406	ATGLR3.4; intracellular ligand-gated ion channel
At1g05205	264579_AT	0.85	0.875	7.33835	7.18898	hypothetical protein
At1g05230	264582_AT	1	0.75	7.76882	6.518	HDG2 (HOMEODOMAIN GLABROUS 2); DNA binding / transcription factor
At1g05270	264566_AT	0.5	1	5.99818	6.69817	TraB family protein
At1g05300	264574_AT	0.8	0.375	6.99908	5.96497	ZIP5; cation transmembrane transporter/ metal ion transmembrane transporter
At1g05320	264572_AT	0.9	0.75	7.05463	6.24585	hypothetical protein
At1g05340	264580_AT	1	1	7.93822	8.5877	hypothetical protein
At1g05350	264570_AT	1	1	7.45528	7.72829	thiF family protein
At1g05360	264576_AT	1	0.875	7.6353	6.4303	hypothetical protein
At1g05380	261383_AT	1	1	7.89191	7.31626	DNA binding
At1g05385	261388_AT	0.7	0.875	6.38619	7.31704	photosystem II 11 kDa protein-related
At1g05400	261380_AT	0.8	0	7.16483	5.51756	hypothetical protein
At1g05410	261387_AT	0.95	1	5.50404	5.09269	hypothetical protein
At1g05430	261386_AT	1	1	7.17166	7.37413	hypothetical protein
At1g05500	263205_AT	1	0.875	7.72778	7.33844	NTMC2T2.1
At1g05520	263185_AT	1	0.875	7.73863	7.37798	transport protein, putative
At1g05530	263176_AT	0.65	0	4.57541	3.56572	UGT75B2 (UDP-GLUCOSYL TRANSFERASE 75B2); UDP-glucosyltransferase/ UDP-glycosyltransferase/ abscisic acid glucosyltransferase/ transferase, transferring glycosyl groups
At1g05540	263177_AT	1	0.5	7.35112	6.40802	hypothetical protein
At1g05560	263184_AT	0.9	1	5.8032	5.38713	UGT75B1 (UDP-GLUCOSYLTRANSFERASE 75B1); UDP-glucose:4-aminobenzoate acylglucosyltransferase/ UDP-glucosyltransferase/ UDP-glycosyltransferase/ abscisic acid glucosyltransferase/ transferase, transferring glycosyl groups
At1g05570	263183_AT	1	1	8.15823	7.57892	CALS1 (CALLOSE SYNTHASE 1); 1,3-beta-glucan synthase/ transferase, transferring glycosyl groups
At1g05575	263182_AT	1	1	8.62895	8.29559	hypothetical protein
At1g05590	263199_AT	0.8	0.75	5.78067	5.51464	HEXO2 (BETA-HEXOSAMINIDASE 2); beta-N-acetylhexosaminidase/ hexosaminidase/ hydrolase, hydrolyzing O-glycosyl compounds
At1g05600	263200_AT	0.7	0.75	6.00535	5.9579	pentatricopeptide (PPR) repeat-containing protein
At1g05610	263201_AT	0.5	0.25	4.63178	4.10727	APS2 (ADP-glucose pyrophoshorylase small subunit 2); glucose-1-phosphate adenylyltransferase/ nucleotidyltransferase/ transferase
At1g05620	263180_AT	1	1	7.46191	6.89596	URH2 (URIDINE-RIBOHYDROLASE 2); hydrolase
At1g05630	263202_AT	0.7	0.625	5.32214	5.51628	5PTASE13; inositol or phosphatidylinositol phosphatase
At1g05670	263230_AT	0.6	0.4375	4.46672	4.48088	UDP-glucoronosyl/UDP-glucosyl transferase family protein
At1g05680	263231_AT	0.6	0.25	6.80747	5.3038	UDP-glucoronosyl/UDP-glucosyl transferase family protein
At1g05690	257451_AT	0.9	0.875	6.25494	6.39017	BT3 (BTB AND TAZ DOMAIN PROTEIN 3); protein binding / transcription regulator
At1g05700	263232_AT	0.5	0.5625	3.55249	3.68337	leucine-rich repeat protein kinase, putative
At1g05720	263181_AT	1	1	7.97184	7.64529	selenoprotein family protein
At1g05790	261312_AT	1	1	7.04413	6.95807	lipase class 3 family protein
At1g05805	261254_AT	1	1	8.04169	7.71256	basic helix-loop-helix (bHLH) family protein
At1g05810	261252_AT	1	0.875	7.58612	6.36307	RABA5E (RAB GTPASE HOMOLOG A5E); GTP binding
At1g05840	261253_AT	1	1	7.82672	8.09547	aspartyl protease family protein
At1g05850	261279_AT	1	1	11.6382	11.5365	POM1 (POM-POM1); chitinase
At1g05860	261280_AT	0.5	0.75	4.54919	4.40543	hypothetical protein
At1g05890	261250_AT	1	0.875	7.60629	6.77054	zinc finger protein-related
At1g05900	261255_AT	0.7	0.75	5.49442	5.39218	endonuclease-related
At1g05910	261257_AT	0.8	0.25	6.96097	6.68574	cell division cycle protein 48-related / CDC48-related
At1g05940	260927_AT	1	0.9375	8.61716	8.73375	CAT9 (CATIONIC AMINO ACID TRANSPORTER 9); cationic amino acid transmembrane transporter
At1g05960	260961_AT	1	0.875	7.28141	6.93136	binding
At1g06010	260946_AT	0.7	0.875	6.29194	6.90798	hypothetical protein
At1g06040	260956_AT	1	1	10.9165	10.3394	STO (SALT TOLERANCE); DNA binding / protein binding / transcription factor/ zinc ion binding
At1g06050	260959_AT	1	1	8.32319	6.82383	hypothetical protein
At1g06060	260958_AT	1	0.875	7.21955	7.69493	RanBPM-related
At1g06070	260953_AT	1	0.9375	7.31051	6.68844	bZIP transcription factor, putative (bZIP69)
At1g06110	260949_AT	0.95	1	7.52858	8.15557	SKIP16 (SKP1/ASK-interacting protein 16); protein binding
At1g06130	260954_AT	1	1	6.37412	7.05076	GLX2-4 (glyoxalase 2-4); hydrolase/ hydroxyacylglutathione hydrolase/ zinc ion binding
At1g06160	260783_AT	0.6	0.6875	7.0224	5.64109	ORA59 (OCTADECANOID-RESPONSIVE ARABIDOPSIS AP2/ERF 59); DNA binding / transcription activator/ transcription factor
At1g06180	260784_AT	0.5	0.1875	5.41939	4.51134	ATMYB13 (MYB DOMAIN PROTEIN 13); DNA binding / transcription factor
At1g06190	260793_AT	1	1	6.87922	7.60368	ATP binding / ATPase, coupled to transmembrane movement of ions, phosphorylative mechanism
At1g06200	260785_AT	1	1	9.58257	9.12984	serine-type peptidase
At1g06210	260794_AT	1	0.9375	7.80447	7.07398	VHS domain-containing protein / GAT domain-containing protein
At1g06220	260786_S_AT	1	1	8.0101	7.4684	MEE5 (MATERNAL EFFECT EMBRYO ARREST 5); GTP binding / GTPase/ translation elongation factor/ translation factor, nucleic acid binding
At1g06230	260787_AT	0.9	1	7.91372	7.63316	GTE4 (GLOBAL TRANSCRIPTION FACTOR GROUP E 4); DNA binding
At1g06240	260790_AT	0.55	1	5.63539	6.26815	hypothetical protein
At1g06290	260789_S_AT	1	1	10.6558	8.86108	ACX3 (ACYL-COA OXIDASE 3); acyl-CoA oxidase
At1g06380	259392_AT	0.6	0.75	6.20234	6.04999	ribosomal protein-related
At1g06390	259396_AT	1	0.875	8.03345	8.12816	GSK1 (GSK3/SHAGGY-LIKE PROTEIN KINASE 1); glycogen synthase kinase 3/ kinase
At1g06400	259395_AT	1	0.875	9.49788	9.1561	ARA-2; GTP binding
At1g06410	259393_AT	1	1	10.2035	9.28489	ATTPS7; alpha,alpha-trehalose-phosphate synthase (UDP-forming)/ transferase, transferring glycosyl groups / trehalose-phosphatase
At1g06430	262626_AT	1	1	8.08586	8.48047	FTSH8; ATP-dependent peptidase/ ATPase/ metallopeptidase/ zinc ion binding
At1g06450	262624_AT	1	1	5.90719	4.91724	CCR4-NOT transcription complex protein, putative
At1g06460	262629_AT	1	1	8.65438	9.80203	ACD32.1 (ALPHA-CRYSTALLIN DOMAIN 32.1)
At1g06470	262623_AT	1	0.75	7.87332	7.24852	phosphate translocator-related
At1g06500	262631_AT	0.8	0.75	5.34264	5.54731	hypothetical protein
At1g06520	262630_AT	1	0.5	7.81241	4.74479	GPAT1 (GLYCEROL-3-PHOSPHATE ACYLTRANSFERASE 1); 1-acylglycerol-3-phosphate O-acyltransferase/ acyltransferase
At1g06530	262621_AT	1	1	9.52723	8.75882	myosin heavy chain-related
At1g06550	262619_AT	1	0.75	6.5092	5.92078	enoyl-CoA hydratase/isomerase family protein
At1g06560	262618_AT	0.95	1	5.76055	6.09519	NOL1/NOP2/sun family protein
At1g06570	262635_AT	1	1	9.33687	8.87385	PDS1 (PHYTOENE DESATURATION 1); 4-hydroxyphenylpyruvate dioxygenase
At1g06590	262617_AT	0.9	0.5625	6.43499	5.14874	hypothetical protein
At1g06620	262616_AT	1	1	7.78258	5.82294	2-oxoglutarate-dependent dioxygenase, putative
At1g06630	262633_AT	1	1	6.43689	6.57221	hypothetical protein
At1g06640	262637_AT	1	1	10.9794	9.53939	2-oxoglutarate-dependent dioxygenase, putative
At1g06650	262638_AT	1	1	8.6951	8.90353	2-oxoglutarate-dependent dioxygenase, putative
At1g06670	262636_AT	1	0.875	6.93006	6.3925	NIH (NUCLEAR DEIH-BOXHELICASE); DNA binding / DNA helicase
At1g06680	262632_AT	1	1	10.4058	12.6649	PSBP-1 (PHOTOSYSTEM II SUBUNIT P-1); poly(U) binding
At1g06690	262634_AT	0.9	1	7.13934	7.7446	aldo/keto reductase family protein
At1g06700	260835_AT	1	1	8.69652	9.09412	serine/threonine protein kinase, putative
At1g06720	260824_AT	0.9	0.75	6.1435	5.43415	hypothetical protein
At1g06730	260834_AT	1	0.75	5.94729	4.99289	pfkB-type carbohydrate kinase family protein
At1g06740	260827_AT	0.65	0.125	6.13528	5.69896	pseudo
At1g06760	260830_AT	1	1	9.47894	8.88299	histone H1, putative
At1g06770	260823_AT	0.6	0.375	6.28188	6.2686	DRIP1 (DREB2A-INTERACTING PROTEIN 1); protein binding / ubiquitin-protein ligase/ zinc ion binding
At1g06780	260832_AT	1	1	8.85072	6.39959	GAUT6 (Galacturonosyltransferase 6); polygalacturonate 4-alpha-galacturonosyltransferase/ transferase, transferring glycosyl groups
At1g06800	260833_AT	0.6	0.5	6.29916	5.57566	lipase class 3 family protein
At1g06820	260821_AT	0.95	1	6.86119	7.48162	CRTISO (CAROTENOID ISOMERASE); carotenoid isomerase
At1g06840	260820_AT	1	0.625	9.15402	6.63823	leucine-rich repeat transmembrane protein kinase, putative
At1g06850	260819_AT	1	1	7.10854	5.11086	AtbZIP52 (Arabidopsis thaliana basic leucine zipper 52); DNA binding / transcription factor
At1g06870	260829_S_AT	1	1	9.7476	9.08917	signal peptidase, putative
At1g06890	260818_AT	1	1	7.46908	8.13131	transporter-related
At1g06900	260817_AT	1	1	7.41246	7.53789	catalytic/ metal ion binding / metalloendopeptidase/ zinc ion binding
At1g06930	260816_AT	0.9	0.9375	5.43749	5.64719	hypothetical protein
At1g06950	260815_AT	1	1	7.51668	8.0887	TIC110 (TRANSLOCON AT THE INNER ENVELOPE MEMBRANE OF CHLOROPLASTS 110)
At1g07000	256050_AT	0.9	1	8.34805	10.1884	ATEXO70B2 (exocyst subunit EXO70 family protein B2); protein binding
At1g07010	256049_AT	1	0.875	8.42806	7.865	calcineurin-like phosphoesterase family protein
At1g07020	256064_AT	1	1	6.2149	7.31882	hypothetical protein
At1g07030	256055_AT	1	0.875	6.71772	6.37534	mitochondrial substrate carrier family protein
At1g07040	256061_AT	1	1	8.9164	8.77215	hypothetical protein
At1g07050	256060_AT	0.5	0.625	5.08033	4.76113	CONSTANS-like protein-related
At1g07070	256065_AT	0.7	0.875	5.30441	6.21618	60S ribosomal protein L35a (RPL35aA)
At1g07080	256034_AT	1	1	10.0694	10.2121	gamma interferon responsive lysosomal thiol reductase family protein / GILT family protein
At1g07090	256062_AT	0.9	1	6.43919	7.06383	LSH6 (LIGHT SENSITIVE HYPOCOTYLS 6)
At1g07110	256036_AT	1	1	8.35202	9.69813	F2KP (FRUCTOSE-2,6-BISPHOSPHATASE); fructose-2,6-bisphosphate 2-phosphatase
At1g07130	256063_AT	0.55	0.25	5.04949	4.72994	STN1; nucleic acid binding
At1g07135	256046_AT	0.9	1	6.90182	7.32383	glycine-rich protein
At1g07140	256035_AT	1	1	9.488	10.6417	SIRANBP; Ran GTPase binding
At1g07150	256045_AT	1	0.8125	5.49359	4.24314	MAPKKK13; ATP binding / kinase/ protein kinase/ protein serine/threonine kinase
At1g07160	256044_AT	0.7	0.375	7.59883	6.06844	protein phosphatase 2C, putative / PP2C, putative
At1g07170	256067_AT	1	1	8.36652	8.54111	hypothetical protein
At1g07210	256043_AT	1	1	5.63119	6.17482	30S ribosomal protein S18 family
At1g07230	256041_AT	1	1	8.62912	7.75965	hydrolase, acting on ester bonds
At1g07240	256058_AT	1	0.9375	7.87589	7.90364	UGT71C5 (UDP-GLUCOSYL TRANSFERASE 71C5); UDP-glycosyltransferase/ quercetin 3-O-glucosyltransferase/ transferase, transferring glycosyl groups
At1g07250	256033_AT	1	1	8.19055	8.08637	UGT71C4 (UDP-GLUCOSYL TRANSFERASE 71C4); quercetin 3-O-glucosyltransferase/ quercetin 7-O-glucosyltransferase/ transferase, transferring glycosyl groups
At1g07270	256040_AT	0.6	0.375	4.25643	4.03057	cell division control protein CDC6b, putative (CDC6b)
At1g07280	261075_AT	1	1	9.13399	9.21557	binding
At1g07300	261073_AT	0.65	0.625	4.95404	4.42532	josephin protein-related
At1g07310	261083_AT	0.9	1	8.63554	8.94247	C2 domain-containing protein
At1g07320	261078_AT	0.9	1	6.73843	10.3714	RPL4; poly(U) binding / structural constituent of ribosome
At1g07350	261081_AT	1	1	9.2225	7.7819	transformer serine/arginine-rich ribonucleoprotein, putative
At1g07360	261082_AT	1	0.875	8.30197	7.08555	zinc finger (CCCH-type) family protein / RNA recognition motif (RRM)-containing protein
At1g07380	261071_AT	0.55	0.75	6.35566	6.03979	ceramidase family protein
At1g07390	261070_AT	1	1	7.14517	6.02377	protein binding
At1g07410	261069_AT	0.8	0.3125	6.58464	4.72333	ATRABA2B (ARABIDOPSIS RAB GTPASE HOMOLOG A2B); GTP binding / GTPase/ protein binding
At1g07420	261076_AT	0.8	0.8125	7.50432	7.83089	SMO2-1 (STEROL 4-ALPHA-METHYL-OXIDASE 2-1); 4-alpha-methyl-delta7-sterol-4alpha-methyl oxidase/ C-4 methylsterol oxidase
At1g07470	261079_S_AT	1	1	8.81147	7.92144	transcription factor IIA large subunit, putative / TFIIA large subunit, putative
At1g07500	261065_AT	0.9	0	6.75363	5.523	hypothetical protein
At1g07510	261064_AT	1	0.875	9.39143	7.25635	ftsh10 (FtsH protease 10); ATP binding / ATPase/ metalloendopeptidase/ nucleoside-triphosphatase/ nucleotide binding / zinc ion binding
At1g07520	261063_AT	0.5	0.5	5.1617	5.32899	scarecrow transcription factor family protein
At1g07530	261062_AT	1	0.875	7.39479	7.03667	SCL14 (SCARECROW-LIKE 14); transcription factor
At1g07570	261089_AT	1	0.375	11.3084	7.15743	APK1A; kinase/ protein serine/threonine kinase
At1g07590	261088_AT	1	0.625	8.63187	5.85992	pentatricopeptide (PPR) repeat-containing protein
At1g07600	261438_AT	1	1	13.4665	13.3853	MT1A (METALLOTHIONEIN 1A); copper ion binding / metal ion binding
At1g07610	261410_AT	1	1	9.17455	9.8111	MT1C; copper ion binding
At1g07630	261413_AT	1	1	8.6362	7.24865	PLL5; catalytic/ protein serine/threonine phosphatase
At1g07650	261434_AT	1	1	8.43827	8.30246	leucine-rich repeat transmembrane protein kinase, putative
At1g07670	261433_S_AT	1	0.875	8.50953	7.75225	calcium-transporting ATPase
At1g07700	261417_AT	1	1	9.14055	9.65844	thioredoxin family protein
At1g07705	261465_AT	0.95	1	6.56656	6.5153	transcription regulator
At1g07720	261420_AT	1	0.75	9.21496	7.21346	KCS3 (3-KETOACYL-COA SYNTHASE 3); acyltransferase/ catalytic/ transferase, transferring acyl groups other than amino-acyl groups
At1g07750	261415_AT	1	1	8.24907	8.06785	cupin family protein
At1g07770	261416_AT	1	1	9.36988	11.2876	RPS15A (ribosomal protein s15a); structural constituent of ribosome
At1g07790	261411_AT	1	0.75	8.07887	6.75014	HTB1; DNA binding
At1g07820	261408_S_AT	1	1	8.34853	7.3232	histone H4
At1g07830	261418_AT	0.55	0.9375	6.48583	7.15233	ribosomal protein L29 family protein
At1g07860	261461_AT	0.5	0	5.39717	3.75673	hypothetical protein
At1g07870	261436_AT	1	1	8.44257	6.83585	protein kinase family protein
At1g07890	261412_AT	1	1	12.1231	11.8525	APX1 (ascorbate peroxidase 1); L-ascorbate peroxidase
At1g07910	260677_AT	0.9	0.75	6.69811	5.61194	RNL (RNA LIGASE); 2,3-cyclic-nucleotide 3-phosphodiesterase/ RNA ligase (ATP)/ polynucleotide kinase
At1g07960	257495_AT	0.9	1	7.16973	7.75904	ATPDIL5-1 (PDI-like 5-1)
At1g07970	260678_AT	0.8	0.75	6.78493	6.91425	hypothetical protein
At1g07980	260622_AT	1	0.75	6.35011	5.84255	NF-YC10 (NUCLEAR FACTOR Y, SUBUNIT C10); transcription factor
At1g07990	260679_AT	1	1	7.60905	6.61048	SIT4 phosphatase-associated family protein
At1g08020	260681_AT	0.9	0.375	4.27752	3.65413	AT1G08030 hypothetical protein
At1g08030	260647_AT	0.5	0.8125	6.92477	6.50213	hypothetical protein
At1g08040	260626_AT	1	1	7.24247	7.0061	hypothetical protein
At1g08050	260648_AT	0.85	0.875	7.2704	7.20423	zinc finger (C3HC4-type RING finger) family protein
At1g08060	260625_AT	0.9	0.375	7.13123	6.44667	MOM (MORPHEUS MOLECULE)
At1g08110	260619_AT	1	1	8.66591	9.57314	lactoylglutathione lyase, putative / glyoxalase I, putative
At1g08130	261810_AT	1	0.875	7.30795	6.06557	ATLIG1 (ARABIDOPSIS THALIANA DNA LIGASE 1); ATP binding / DNA binding / DNA ligase (ATP)
At1g08180	261817_AT	0.5	0.4375	4.23989	4.35403	hypothetical protein
At1g08190	261783_AT	1	0.875	8.29736	8.07686	vacuolar assembly protein, putative (VPS41)
At1g08210	261757_AT	1	0.875	7.52799	7.25617	aspartyl protease family protein
At1g08220	261784_AT	0.65	0.625	6.91901	6.67398	hypothetical protein
At1g08230	261785_AT	0.6	0.625	5.9983	4.69029	amino acid transporter family protein
At1g08250	261758_AT	0.65	0.875	6.81577	6.26889	ADT6 (arogenate dehydratase 6); arogenate dehydratase/ prephenate dehydratase
At1g08270	261812_AT	0.6	0.1875	4.1402	3.73751	hypothetical protein
At1g08280	261813_AT	0.5	0.375	5.34452	4.93495	glycosyl transferase family 29 protein / sialyltransferase family protein
At1g08320	261756_AT	1	1	7.69341	8.0163	bZIP family transcription factor
At1g08350	261747_AT	0.65	0.75	5.58651	5.54741	endomembrane protein 70 family protein
At1g08360	261694_AT	1	1	9.39583	9.87986	60S ribosomal protein L10A (RPL10aA)
At1g08370	261693_AT	1	0.875	7.49781	7.49906	DCP1 (decapping 1); m7G(5)pppN diphosphatase/ protein homodimerization
At1g08380	261746_AT	1	1	9.45973	13.1491	PSAO (photosystem I subunit O)
At1g08390	261742_AT	0.6	0.75	5.60811	5.83912	nucleic acid binding
At1g08420	261743_S_AT	0.9	1	5.53083	5.47222	kelch repeat-containing protein / serine/threonine phosphoesterase family protein
At1g08450	261692_AT	1	1	8.21181	10.0924	CRT3 (CALRETICULIN 3); calcium ion binding / unfolded protein binding
At1g08460	261720_AT	1	1	7.99849	8.81882	HDA08; histone deacetylase
At1g08470	261696_AT	1	0.875	8.86028	7.24417	strictosidine synthase family protein
At1g08480	261721_AT	1	1	8.97901	8.79167	hypothetical protein
At1g08490	261744_AT	1	0.75	8.06392	8.04744	CPNIFS (CHLOROPLASTIC NIFS-LIKE CYSTEINE DESULFURASE); cysteine desulfurase/ selenocysteine lyase/ transaminase
At1g08510	261722_AT	1	0.875	10.1128	9.58732	FATB (fatty acyl-ACP thioesterases B); acyl carrier/ acyl-[acyl-carrier-protein] hydrolase
At1g08520	261695_AT	1	1	8.1978	9.52665	CHLD; ATP binding / magnesium chelatase/ nucleoside-triphosphatase/ nucleotide binding
At1g08540	264781_AT	0.6	0.875	6.20456	7.89849	SIG2 (RNA POLYMERASE SIGMA SUBUNIT 2); DNA binding / DNA-directed RNA polymerase/ sigma factor/ transcription factor
At1g08550	264799_AT	1	1	6.69207	8.79614	NPQ1 (NON-PHOTOCHEMICAL QUENCHING 1); violaxanthin de-epoxidase
At1g08560	264802_AT	0.7	0.625	5.17968	5.61865	SYP111 (SYNTAXIN OF PLANTS 111); SNAP receptor
At1g08570	264779_AT	1	1	10.54	8.99108	ACHT4 (ATYPICAL CYS HIS RICH THIOREDOXIN 4); oxidoreductase, acting on sulfur group of donors, disulfide as acceptor
At1g08580	264803_AT	0.55	0.75	6.40026	6.70624	hypothetical protein
At1g08600	264805_AT	1	0.75	7.41694	5.52044	ATRX; ATP binding / DNA binding / helicase/ nucleic acid binding
At1g08620	264792_AT	1	0.875	8.15667	6.51228	transcription factor
At1g08630	264777_AT	0.8	0.375	7.047	7.10261	THA1 (Threonine Aldolase 1); aldehyde-lyase/ threonine aldolase
At1g08640	264811_AT	1	1	7.89657	8.91353	hypothetical protein
At1g08660	264793_AT	0.65	0.875	5.73639	6.85485	glycosyl transferase family 29 protein / sialyltransferase family protein
At1g08690	264796_AT	1	1	8.50637	7.51399	---
At1g08700	264807_AT	0.9	0.75	7.54872	7.59872	presenilin family protein
At1g08710	264797_AT	0.65	0.75	5.31286	4.98924	F-box family protein
At1g08720	264780_AT	1	0.875	7.33579	7.04858	EDR1 (ENHANCED DISEASE RESISTANCE 1); MAP kinase kinase kinase/ kinase/ protein serine/threonine/tyrosine kinase
At1g08730	264798_AT	0.5	0.125	4.7608	4.35513	XIC; motor/ protein binding
At1g08750	264810_AT	1	1	6.47988	7.03014	GPI-anchor transamidase, putative
At1g08770	264808_AT	1	1	7.33495	7.69561	PRA1.E (PRENYLATED RAB ACCEPTOR 1.E)
At1g08780	264778_AT	1	1	7.3166	7.25471	AIP3 (ABI3-INTERACTING PROTEIN 3); unfolded protein binding
At1g08800	264800_AT	1	1	7.84579	5.47733	hypothetical protein
At1g08810	264782_AT	1	0.75	10.3164	5.36599	MYB60 (myb domain protein 60); DNA binding / transcription factor
At1g08830	264809_AT	1	1	10.921	11.3461	CSD1 (COPPER/ZINC SUPEROXIDE DISMUTASE 1); superoxide dismutase
At1g08840	264801_AT	0.7	0.875	5.52925	5.24618	emb2411 (embryo defective 2411); ATP binding / ATP-dependent DNA helicase/ DNA binding
At1g08880	264651_AT	1	1	8.78315	8.36388	H2AXA; DNA binding
At1g08900	264654_S_AT	0.6	1	7.17199	8.00613	carbohydrate transmembrane transporter
At1g08920	264652_AT	0.8	1	5.61425	6.86978	sugar transporter, putative
At1g08930	264624_AT	1	1	9.54071	11.8136	ERD6 (EARLY RESPONSE TO DEHYDRATION 6); carbohydrate transmembrane transporter/ sugar transmembrane transporter/ sugar:hydrogen symporter
At1g08940	264645_AT	0.9	1	7.74007	7.33983	phosphoglycerate/bisphosphoglycerate mutase family protein
At1g08960	264644_AT	1	1	7.02898	7.06518	CAX11; calcium:sodium antiporter/ cation:cation antiporter
At1g08970	264650_AT	1	0.875	8.37614	8.69023	NF-YC9 (NUCLEAR FACTOR Y, SUBUNIT C9); DNA binding / transcription factor
At1g08980	264653_AT	1	1	9.35551	9.41512	AMI1 (AMIDASE 1); amidase/ hydrolase, acting on carbon-nitrogen (but not peptide) bonds / indoleacetamide hydrolase
At1g09010	264656_AT	0.9	0.875	7.99297	7.86475	glycoside hydrolase family 2 protein
At1g09020	264625_AT	0.85	1	5.84583	6.37482	SNF4 (HOMOLOG OF YEAST SUCROSE NONFERMENTING 4); protein kinase activator
At1g09060	264649_AT	1	1	8.79447	8.08748	transcription factor jumonji (jmjC) domain-containing protein
At1g09070	264655_AT	1	1	11.881	12.0663	SRC2 (SOYBEAN GENE REGULATED BY COLD-2); protein binding
At1g09100	264657_AT	1	0.875	8.19053	7.92787	RPT5B (26S proteasome AAA-ATPase subunit RPT5B); ATPase/ calmodulin binding
At1g09130	264641_AT	1	1	8.62086	9.88164	ATP-dependent Clp protease proteolytic subunit, putative
At1g09140	264255_AT	1	0.875	9.21827	7.86587	SF2/ASF-like splicing modulator (SRP30)
At1g09150	264254_AT	1	0.875	6.73734	7.52813	pseudouridine synthase and archaeosine transglycosylase (PUA) domain-containing protein
At1g09160	264266_AT	0.9	0.75	7.58721	6.81716	protein phosphatase 2C-related / PP2C-related
At1g09180	264252_AT	1	0	6.60584	5.41434	ATSARA1A (ARABIDOPSIS THALIANA SECRETION-ASSOCIATED RAS SUPER FAMILY 1); GTP binding
At1g09200	264262_AT	0.8	1	5.9014	7.63234	histone H3
At1g09210	264260_AT	1	1	8.03323	9.41037	calreticulin 2 (CRT2)
At1g09230	264257_AT	1	1	6.11278	5.75142	RNA recognition motif (RRM)-containing protein
At1g09240	264261_AT	0.5	1	4.91678	5.69916	NAS3 (NICOTIANAMINE SYNTHASE 3); nicotianamine synthase
At1g09250	264264_AT	1	1	7.6864	6.77688	transcription factor
At1g09270	264256_AT	1	1	8.27468	8.34908	IMPA-4 (IMPORTIN ALPHA ISOFORM 4); binding / protein transporter
At1g09280	264265_AT	0.7	0.875	7.24627	7.71235	hypothetical protein
At1g09300	263707_AT	0.9	0.6875	6.83582	6.26431	metallopeptidase M24 family protein
At1g09310	263709_AT	1	1	10.4405	10.6041	hypothetical protein
At1g09320	263708_AT	1	1	6.24339	5.37979	agenet domain-containing protein
At1g09330	263710_AT	1	1	9.11287	9.25397	hypothetical protein
At1g09340	263676_AT	0.8	1	7.51377	11.223	CRB (CHLOROPLAST RNA BINDING); binding / catalytic/ coenzyme binding
At1g09390	264501_AT	0.75	1	5.27208	6.37754	GDSL-motif lipase/hydrolase family protein
At1g09415	264507_AT	0.7	0.875	4.98696	5.77143	NIMIN-3 (NIM1-INTERACTING 3)
At1g09420	264513_AT	0.6	0.25	7.11476	5.58802	G6PD4 (GLUCOSE-6-PHOSPHATE DEHYDROGENASE 4); glucose-6-phosphate dehydrogenase
At1g09430	264504_AT	1	1	9.19781	9.50192	ACLA-3; ATP citrate synthase
At1g09440	264549_AT	0.95	0.125	6.95056	4.9922	protein kinase family protein
At1g09480	264553_S_AT	1	1	5.74631	6.39126	cinnamyl-alcohol dehydrogenase family / CAD family
At1g09510	264554_AT	0.6	0	4.2774	4.32072	cinnamyl-alcohol dehydrogenase family / CAD family
At1g09520	264509_AT	0.65	0.6875	7.78341	7.9572	protein binding / zinc ion binding
At1g09530	264510_AT	0.8	0.375	7.45179	6.42606	PIF3 (PHYTOCHROME INTERACTING FACTOR 3); DNA binding / protein binding / transcription factor/ transcription regulator
At1g09560	264506_AT	1	1	9.6923	10.0736	GLP5 (GERMIN-LIKE PROTEIN 5); manganese ion binding / nutrient reservoir
At1g09570	264508_AT	1	0.9375	8.53667	8.00933	PHYA (PHYTOCHROME A); G-protein coupled photoreceptor/ protein histidine kinase/ red or far-red light photoreceptor/ signal transducer
At1g09620	264705_AT	1	1	7.75319	7.92275	ATP binding / aminoacyl-tRNA ligase/ leucine-tRNA ligase/ nucleotide binding
At1g09630	264669_AT	1	1	7.27562	7.65052	ATRAB11C (ARABIDOPSIS RAB GTPASE 11C); GTP binding
At1g09640	264670_S_AT	1	1	10.6574	11.4455	elongation factor 1B-gamma, putative / eEF-1B gamma, putative
At1g09660	264664_AT	1	1	5.17583	5.89135	KH domain-containing quaking protein, putative
At1g09690	264679_S_AT	1	1	9.93931	10.1424	60S ribosomal protein L21 (RPL21C)
At1g09700	264677_AT	0.7	0.375	4.27764	4.14204	HYL1 (HYPONASTIC LEAVES 1); double-stranded RNA binding / miRNA binding / protein binding
At1g09730	264707_AT	1	0.875	7.4566	7.12944	Ulp1 protease family protein
At1g09740	264708_AT	0.9	1	7.76637	6.95534	ethylene-responsive protein, putative
At1g09750	264672_AT	0.8	0.875	5.68846	7.77722	chloroplast nucleoid DNA-binding protein-related
At1g09760	264678_AT	1	1	6.51682	6.91407	U2A (U2 small nuclear ribonucleoprotein A); protein binding
At1g09770	264709_AT	1	1	7.89416	8.15566	ATCDC5 (ARABIDOPSIS THALIANA CELL DIVISION CYCLE 5); DNA binding / transcription factor
At1g09780	264668_AT	1	1	9.97489	9.31461	2,3-biphosphoglycerate-independent phosphoglycerate mutase, putative / phosphoglyceromutase, putative
At1g09790	264710_AT	0.8	0.875	5.68244	5.43612	COBL6 (COBRA-LIKE PROTEIN 6 PRECURSOR)
At1g09795	264673_AT	1	1	6.79856	7.80383	ATATP-PRT2 (ATP PHOSPHORIBOSYL TRANSFERASE 2); ATP phosphoribosyltransferase
At1g09800	264711_AT	0.85	0.25	5.52243	5.45108	tRNA pseudouridine synthase family protein
At1g09810	264712_AT	0.9	0.75	5.84046	5.64704	ECT11 (evolutionarily conserved C-terminal region 11)
At1g09815	264674_AT	1	1	8.86862	8.7667	POLD4 (POLYMERASE DELTA 4); DNA-directed DNA polymerase
At1g09820	264713_AT	0.6	0.75	5.18941	4.74217	pentatricopeptide (PPR) repeat-containing protein
At1g09830	264675_AT	0.95	0.75	7.31248	7.49808	phosphoribosylamine--glycine ligase (PUR2)
At1g09840	264686_AT	1	0.75	6.54552	7.55166	ATSK41 (SHAGGY-LIKE PROTEIN KINASE 41); ATP binding / protein kinase/ protein serine/threonine kinase
At1g09850	264687_AT	1	0.875	8.37636	8.31973	XBCP3 (xylem bark cysteine peptidase 3); cysteine-type endopeptidase/ cysteine-type peptidase
At1g09870	264676_AT	1	1	7.57926	6.94778	histidine acid phosphatase family protein
At1g09900	264689_AT	0.95	1	6.63555	6.66285	pentatricopeptide (PPR) repeat-containing protein
At1g09910	264658_AT	1	1	7.48697	7.49457	lyase
At1g09920	264671_AT	1	1	8.27914	8.04113	TRAF-type zinc finger-related
At1g09940	264660_AT	1	1	8.21073	8.55346	HEMA2; glutamyl-tRNA reductase
At1g09950	264661_AT	0.5	0.0625	5.76736	5.14889	transcription factor-related
At1g09960	264662_AT	0.6	0.875	6.47724	5.83835	SUT4 (SUCROSE TRANSPORTER 4); carbohydrate transmembrane transporter/ sucrose transmembrane transporter/ sucrose:hydrogen symporter/ sugar:hydrogen symporter
At1g09970	264663_AT	1	1	10.4657	10.4481	LRR XI-23; ATP binding / kinase/ protein kinase/ protein serine/threonine kinase
At1g09980	264667_S_AT	1	1	8.65941	7.514	hypothetical protein
At1g09990	264518_AT	0.5	0.75	4.21122	4.0033	---
At1g10000	264519_AT	0.9	0.8125	5.07545	4.8738	nucleic acid binding / ribonuclease H
At1g10020	264521_AT	0.8	0.75	6.75486	7.49995	hypothetical protein
At1g10030	264523_AT	1	1	7.48669	7.13989	ERG28 (Arabidopsis homolog of yeast ergosterol28)
At1g10050	264522_AT	0.75	0.75	7.11714	6.00346	glycosyl hydrolase family 10 protein / carbohydrate-binding domain-containing protein
At1g10060	264525_AT	1	0.375	11.5431	6.15353	branched-chain amino acid aminotransferase 1 / branched-chain amino acid transaminase 1 (BCAT1)
At1g10070	264524_AT	1	1	7.23491	8.32823	ATBCAT-2 (ARABIDOPSIS THALIANA BRANCHED-CHAIN AMINO ACID TRANSAMINASE 2); branched-chain-amino-acid transaminase/ catalytic
At1g10080	264515_AT	1	1	9.67115	8.36687	---
At1g10090	264516_AT	0.75	1	7.53311	7.57928	hypothetical protein
At1g10120	264517_AT	0.6	0.75	5.629	5.37748	DNA binding / transcription factor
At1g10130	264526_AT	0.9	0.75	7.40797	7.03327	ECA3 (ENDOPLASMIC RETICULUM-TYPE CALCIUM-TRANSPORTING ATPASE 3); calcium-transporting ATPase/ calmodulin binding / manganese-transporting ATPase/ peroxidase
At1g10140	264467_AT	1	1	5.92741	6.95802	hypothetical protein
At1g10150	264463_AT	1	1	9.7475	8.86603	carbohydrate binding
At1g10170	264460_AT	1	1	8.99161	7.90448	ATNFXL1 (ARABIDOPSIS THALIANA NF-X-LIKE 1); protein binding / transcription factor/ zinc ion binding
At1g10180	264407_AT	0.9	0.75	6.81861	6.52034	hypothetical protein
At1g10200	264462_AT	0.6	1	5.66378	8.81546	WLIM1; transcription factor/ zinc ion binding
At1g10210	264405_AT	0.6	0.625	5.92386	6.56362	ATMPK1 (MITOGEN-ACTIVATED PROTEIN KINASE 1); MAP kinase/ kinase
At1g10230	264465_AT	0.75	0.875	7.23684	6.49958	ASK18 (ARABIDOPSIS SKP1-LIKE 18); protein binding / ubiquitin-protein ligase
At1g10240	264408_AT	0.65	0.75	6.05742	6.05193	FRS11 (FAR1-related sequence 11); zinc ion binding
At1g10250	264450_S_AT	0.6	0.8125	4.97167	4.50999	hypothetical protein
At1g10270	264452_AT	0.9	0.75	6.7644	5.48557	GRP23 (GLUTAMINE-RICH PROTEIN23); binding
At1g10290	264406_AT	1	1	7.15831	7.10839	ADL6 (DYNAMIN-LIKE PROTEIN 6); GTPase
At1g10310	264468_AT	1	1	7.73311	7.89532	short-chain dehydrogenase/reductase (SDR) family protein
At1g10320	264454_AT	1	1	5.37497	4.93179	U2 snRNP auxiliary factor-related
At1g10340	264434_AT	0.9	1	8.03201	9.80435	ankyrin repeat family protein
At1g10350	264464_AT	1	0.75	6.72464	7.21256	DNAJ heat shock protein, putative
At1g10360	264435_AT	1	1	8.74306	8.74348	ATGSTU18 (GLUTATHIONE S-TRANSFERASE TAU 18); glutathione transferase
At1g10370	264436_AT	1	1	10.0421	9.82965	ERD9 (EARLY-RESPONSIVE TO DEHYDRATION 9); glutathione transferase
At1g10390	264456_AT	1	0.875	6.72849	6.65372	nucleoporin family protein
At1g10410	264458_AT	1	1	9.58722	8.12445	hypothetical protein
At1g10430	263235_AT	1	1	7.17681	7.24271	PP2A-2; protein serine/threonine phosphatase
At1g10470	263236_AT	1	1	8.11152	9.11895	ARR4 (RESPONSE REGULATOR 4); protein binding / transcription regulator/ two-component response regulator
At1g10490	263255_AT	0.65	0.875	6.1997	6.41137	hypothetical protein
At1g10500	263256_AT	1	1	9.03595	9.64494	ATCPISCA (chloroplast-localized IscA-like protein); structural molecule
At1g10510	263212_AT	1	1	7.38408	7.10249	emb2004 (embryo defective 2004)
At1g10522	263209_AT	0.9	0.75	6.07167	6.51194	hypothetical protein
At1g10560	263259_AT	0.55	0.5	7.00037	6.56955	PUB18 (PLANT U-BOX 18); ubiquitin-protein ligase
At1g10570	263260_AT	1	0.9375	6.45392	6.13746	OTS2 (OVERLY TOLERANT TO SALT 2); SUMO-specific protease/ cysteine-type peptidase
At1g10580	263261_AT	1	0.875	9.2397	7.19241	transducin family protein / WD-40 repeat family protein
At1g10585	263210_AT	1	1	11.069	7.57923	transcription factor
At1g10590	263206_AT	1	1	9.65559	10.1686	DNA-binding protein-related
At1g10610	263237_AT	0.6	1	4.80369	5.17594	DNA binding / transcription factor
At1g10630	261831_AT	1	1	8.72831	9.52298	ATARFA1F (ARABIDOPSIS THALIANA ADP-RIBOSYLATION FACTOR A1F); GTP binding / copper ion binding / phospholipase activator/ protein binding
At1g10650	261832_AT	1	1	9.47062	7.04831	protein binding / zinc ion binding
At1g10660	257477_AT	1	0.875	7.34397	7.5337	hypothetical protein
At1g10670	261833_AT	1	1	10.8825	9.84938	ACLA-1; ATP citrate synthase
At1g10700	262762_AT	1	1	7.48232	8.09698	ribose-phosphate pyrophosphokinase 3 / phosphoribosyl diphosphate synthetase 3 (PRS3)
At1g10720	262761_AT	0.9	1	6.84171	7.29986	BSD domain-containing protein
At1g10730	262787_AT	0.8	0.8125	6.07408	5.463	clathrin adaptor complexes medium subunit family protein
At1g10740	262786_AT	1	1	7.6084	7.62903	hypothetical protein
At1g10760	262784_AT	1	1	9.1132	10.116	SEX1 (STARCH EXCESS 1); alpha-glucan, water dikinase
At1g10830	262791_AT	1	1	7.94782	8.23764	sodium symporter-related
At1g10840	262790_AT	1	1	8.83275	8.96456	TIF3H1; translation initiation factor
At1g10900	260466_AT	1	1	6.85904	6.77907	phosphatidylinositol-4-phosphate 5-kinase family protein
At1g10910	260465_AT	1	1	6.48447	7.49055	hypothetical protein
At1g10940	260480_AT	0.75	0.875	6.6862	8.30578	SNRK2.4 (SNF1-RELATED PROTEIN KINASE 2.4); kinase
At1g10950	260482_AT	1	1	8.14357	8.86684	endomembrane protein 70, putative
At1g10960	260481_AT	1	1	9.76844	10.704	ATFD1 (FERREDOXIN 1); 2 iron, 2 sulfur cluster binding / electron carrier/ iron-sulfur cluster binding
At1g10990	260472_AT	0.8	0.375	6.93713	5.22401	hypothetical protein
At1g11020	260479_AT	1	0.875	7.92234	7.4348	zinc finger (C3HC4-type RING finger) family protein
At1g11050	260477_AT	0.9	0.75	7.88215	7.40592	protein kinase family protein
At1g11060	260476_AT	1	1	6.59141	6.1777	hypothetical protein
At1g11090	260474_AT	1	0.75	6.69084	6.37817	hydrolase, alpha/beta fold family protein
At1g11100	260468_AT	1	0.875	6.4921	5.78929	SNF2 domain-containing protein / helicase domain-containing protein / zinc finger protein-related
At1g11160	262449_AT	0.6	0.375	3.52892	3.61689	nucleotide binding
At1g11170	262478_AT	1	1	5.39499	4.41679	hypothetical protein
At1g11200	262457_AT	1	1	7.05728	7.93692	hypothetical protein
At1g11210	262452_AT	0.95	0.625	7.4099	6.89476	hypothetical protein
At1g11240	262453_AT	1	1	7.09881	6.95792	hypothetical protein
At1g11260	262456_AT	1	1	12.6447	11.5098	STP1 (SUGAR TRANSPORTER 1); carbohydrate transmembrane transporter/ sugar:hydrogen symporter
At1g11280	262458_AT	1	1	7.11499	7.09028	S-locus protein kinase, putative
At1g11300	262508_AT	0.8	0	6.32134	4.24936	ATP binding / carbohydrate binding / kinase/ protein kinase/ protein serine/threonine kinase/ protein tyrosine kinase/ sugar binding
At1g11310	262455_AT	1	1	9.98105	9.45008	MLO2 (MILDEW RESISTANCE LOCUS O 2); calmodulin binding
At1g11320	262450_AT	0.5	0.3125	6.41756	5.74734	hypothetical protein
At1g11330	262507_AT	0.9	0.75	7.68197	7.09848	S-locus lectin protein kinase family protein
At1g11340	262480_AT	1	0.75	10.5263	4.75288	S-locus lectin protein kinase family protein
At1g11350	261873_AT	1	0.75	7.77555	6.48975	SD1-13 (S-DOMAIN-1 13); kinase/ protein kinase/ protein serine/threonine kinase
At1g11360	261828_AT	1	1	7.99547	7.52768	universal stress protein (USP) family protein
At1g11380	261822_AT	1	0.75	8.04851	7.72981	hypothetical protein
At1g11390	261818_AT	0.6	0.4375	7.38395	6.11948	ABC1 family protein
At1g11400	261823_AT	1	1	6.72939	6.89066	PYM (Partner of Y14-Mago); protein binding
At1g11410	261819_AT	1	0.6875	11.4658	5.82991	S-locus protein kinase, putative
At1g11430	261824_AT	1	1	7.76405	9.08575	plastid developmental protein DAG, putative
At1g11440	261871_AT	0.6	1	6.05281	6.70789	hypothetical protein
At1g11480	261827_AT	1	0.875	8.26132	7.62667	eukaryotic translation initiation factor-related
At1g11520	261872_S_AT	1	1	7.48618	6.95569	pliceosome associated protein-related
At1g11530	261821_AT	0.9	1	9.34238	10.2305	ATCXXS1 (C-terminal cysteine residue is changed to a serine 1); protein disulfide isomerase
At1g11580	261826_AT	0.5	1	4.97764	7.31494	PMEPCRA (METHYLESTERASE PCR A); enzyme inhibitor/ pectinesterase
At1g11630	262822_AT	0.9	1	5.98226	5.44374	pentatricopeptide (PPR) repeat-containing protein
At1g11650	262824_AT	1	1	10.8746	10.1169	RNA-binding protein 45 (RBP45), putative
At1g11660	262814_AT	1	1	7.88258	7.13334	heat shock protein, putative
At1g11680	262820_AT	1	1	8.02231	8.57374	CYP51G1 (CYTOCHROME P450 51G1); oxygen binding / sterol 14-demethylase
At1g11700	262811_AT	1	0.75	7.94468	5.35786	hypothetical protein
At1g11720	262809_AT	0.6	0.8125	6.43405	6.90691	ATSS3 (starch synthase 3); starch synthase/ transferase, transferring glycosyl groups
At1g11750	262823_AT	0.9	1	7.67798	9.21727	CLPP6; serine-type endopeptidase
At1g11760	262818_AT	0.9	0.75	7.0785	6.1005	hypothetical protein
At1g11780	262816_AT	0.9	0.875	6.33862	6.15194	oxidoreductase, 2OG-Fe(II) oxygenase family protein
At1g11790	262825_AT	0.8	0.875	7.61975	8.05514	ADT1 (arogenate dehydratase 1); arogenate dehydratase/ prephenate dehydratase
At1g11800	262821_AT	1	0.875	6.26286	5.87933	endonuclease/exonuclease/phosphatase family protein
At1g11820	264397_AT	1	0.9375	8.2138	7.25385	catalytic/ cation binding / hydrolase, hydrolyzing O-glycosyl compounds
At1g11840	264372_AT	1	0.875	9.69252	10.0533	ATGLX1 (GLYOXALASE I HOMOLOG); lactoylglutathione lyase/ metal ion binding
At1g11850	264343_AT	0.6	0.5	7.31238	5.60834	hypothetical protein
At1g11860	264394_AT	1	1	6.8184	10.8475	aminomethyltransferase, putative
At1g11870	264350_AT	0.8	0.875	6.86597	7.33549	SRS (SERYL-TRNA SYNTHETASE); serine-tRNA ligase
At1g11890	264373_AT	1	1	9.4435	9.54195	SEC22; transporter
At1g11900	264392_AT	1	1	5.84033	4.9479	pentatricopeptide (PPR) repeat-containing protein
At1g11910	264344_AT	1	1	12.2653	11.6761	aspartyl protease family protein
At1g11930	264349_AT	1	1	8.3233	9.02843	alanine racemase family protein
At1g11940	257422_AT	1	1	5.89151	4.9178	hypothetical protein
At1g11950	264390_AT	1	1	5.68176	4.68985	transcription factor
At1g11960	264389_AT	0.9	1	8.95527	7.96203	hypothetical protein
At1g12000	264386_AT	0.95	0.8125	6.31895	7.06067	pyrophosphate--fructose-6-phosphate 1-phosphotransferase beta subunit, putative / pyrophosphate-dependent 6-phosphofructose-1-kinase, putative
At1g12020	264385_AT	1	1	5.99414	6.8086	hypothetical protein
At1g12030	257421_AT	1	0.25	7.08921	4.7637	hypothetical protein
At1g12050	264396_AT	0.6	0.875	7.05756	8.01455	fumarylacetoacetase, putative
At1g12110	264348_AT	1	0.875	11.69	10.2133	NRT1.1; nitrate transmembrane transporter/ transporter
At1g12120	260995_AT	1	1	6.90944	7.06699	hypothetical protein
At1g12140	260993_AT	1	1	8.02755	8.74727	FMO GS-OX5 (FLAVIN-MONOOXYGENASE GLUCOSINOLATE S-OXYGENASE 5); 8-methylthiopropyl glucosinolate S-oxygenase/ flavin-containing monooxygenase/ monooxygenase
At1g12220	260966_AT	0.6	1	4.60085	5.35272	RPS5 (RESISTANT TO P. SYRINGAE 5); nucleotide binding
At1g12230	260967_AT	0.8	0.875	7.1924	8.40404	transaldolase, putative
At1g12240	260969_AT	1	1	10.0501	9.27113	ATBETAFRUCT4; beta-fructofuranosidase/ hydrolase, hydrolyzing O-glycosyl compounds
At1g12250	260968_AT	1	1	7.84059	8.8529	thylakoid lumenal protein-related
At1g12270	259519_AT	1	1	7.16881	6.66002	stress-inducible protein, putative
At1g12310	259538_AT	1	1	8.52397	8.64059	calmodulin, putative
At1g12320	259520_AT	1	0.5	9.33766	5.95336	hypothetical protein
At1g12330	259528_AT	1	0.75	9.13066	5.35652	hypothetical protein
At1g12340	257513_S_AT	1	1	7.52762	7.13594	hypothetical protein
At1g12360	259512_AT	1	1	8.54979	9.01345	KEU (keule); protein transporter
At1g12370	259537_AT	0.75	0.125	5.27185	4.08011	PHR1 (PHOTOLYASE 1); DNA photolyase
At1g12400	259529_AT	1	1	7.94521	7.31436	DNA binding
At1g12410	259521_AT	1	1	8.75086	10.0477	CLP2 (CLP PROTEASE PROTEOLYTIC SUBUNIT 2); serine-type endopeptidase
At1g12430	259513_AT	1	1	7.56981	6.43202	ARK3 (ARMADILLO REPEAT KINESIN 3); ATP binding / binding / microtubule motor
At1g12450	259530_AT	1	1	6.69643	6.57252	hypothetical protein
At1g12470	259532_AT	1	1	8.31594	7.13677	Pep3/Vps18/deep orange family protein
At1g12480	259514_AT	1	0.375	10.6336	4.89429	OZS1 (OZONE-SENSITIVE 1); transporter
At1g12490	259522_AT	0.65	0	4.56178	3.4953	F-box family protein-related
At1g12500	259523_AT	1	0.75	8.78321	7.69222	phosphate translocator-related
At1g12520	259511_AT	1	1	7.12374	8.51244	ATCCS (COPPER CHAPERONE FOR SOD1); superoxide dismutase/ superoxide dismutase copper chaperone
At1g12530	259533_AT	1	0.875	5.57505	6.15711	hypothetical protein
At1g12550	259524_AT	0.8	0.75	7.14199	6.81644	oxidoreductase family protein
At1g12580	259484_AT	1	1	7.67026	7.29668	PEPKR1 (Phosphoenolpyruvate carboxylase-related kinase 1); ATP binding / kinase/ protein kinase/ protein serine/threonine kinase
At1g12610	255937_AT	0.9	0.5625	8.55106	5.49357	DDF1 (DWARF AND DELAYED FLOWERING 1); DNA binding / sequence-specific DNA binding / transcription factor
At1g12640	255928_AT	1	1	9.56335	8.55981	membrane bound O-acyl transferase (MBOAT) family protein
At1g12650	255929_AT	0.9	0.875	6.51427	6.2198	hypothetical protein
At1g12680	255936_AT	1	1	8.22532	7.05876	PEPKR2 (Phosphoenolpyruvate carboxylase-related kinase 2); ATP binding / kinase/ protein kinase/ protein serine/threonine kinase
At1g12710	255931_AT	1	0.875	8.81923	6.23102	AtPP2-A12 (Phloem protein 2-A12); carbohydrate binding
At1g12730	255939_AT	0.9	0.875	6.32589	5.65587	cell division cycle protein-related
At1g12750	255933_AT	1	0.75	8.36279	8.00549	ATRBL6 (ARABIDOPSIS RHOMBOID-LIKE PROTEIN 6)
At1g12770	261194_AT	0.5	0.3125	4.38961	3.51071	EMB1586 (embryo defective 1586); ATP binding / ATP-dependent helicase/ helicase/ nucleic acid binding
At1g12780	261211_AT	1	1	9.46675	10.1846	UGE1 (UDP-D-glucose/UDP-D-galactose 4-epimerase 1); UDP-glucose 4-epimerase/ protein dimerization
At1g12790	261205_AT	0.95	1	6.03568	5.92328	hypothetical protein
At1g12800	261206_AT	1	1	7.18883	8.78256	S1 RNA-binding domain-containing protein
At1g12810	261209_AT	1	0.875	8.2439	7.40601	proline-rich family protein
At1g12820	261195_AT	1	0.9375	7.84731	7.37291	AFB3 (AUXIN SIGNALING F-BOX 3); auxin binding / ubiquitin-protein ligase
At1g12830	261207_AT	1	0.9375	6.92201	5.86674	hypothetical protein
At1g12840	261210_AT	1	1	9.71348	10.1862	DET3 (DE-ETIOLATED 3); proton-transporting ATPase, rotational mechanism
At1g12845	261203_AT	0.7	0.75	5.86002	6.49563	hypothetical protein
At1g12850	261201_AT	1	1	7.71758	7.77607	phosphoglycerate/bisphosphoglycerate mutase family protein
At1g12860	261196_AT	1	0.875	9.32488	6.52259	SCRM2 (SCREAM 2); DNA binding / transcription factor
At1g12880	261212_AT	0.85	0.9375	4.79826	4.91606	atnudt12 (Arabidopsis thaliana Nudix hydrolase homolog 12); hydrolase
At1g12900	261197_AT	1	1	10.1589	11.9049	GAPA-2 (GLYCERALDEHYDE 3-PHOSPHATE DEHYDROGENASE A SUBUNIT 2); NAD or NADH binding / binding / catalytic/ glyceraldehyde-3-phosphate dehydrogenase (phosphorylating)/ glyceraldehyde-3-phosphate dehydrogenase
At1g12910	261202_AT	1	0.9375	8.88498	8.57531	ATAN11 (ANTHOCYANIN11); nucleotide binding
At1g12930	261208_AT	1	1	5.55839	6.08368	importin-related
At1g12940	261198_AT	0.5	0.375	5.91017	4.89984	ATNRT2.5 (nitrate transporter2.5); nitrate transmembrane transporter
At1g12970	261213_AT	0.85	0.875	6.12613	5.45351	leucine-rich repeat family protein
At1g12990	262768_AT	0.95	0.75	7.64798	7.28883	glycosyl transferase family 17 protein
At1g13000	262775_AT	1	0.75	7.06241	6.9299	hypothetical protein
At1g13020	262776_AT	1	0.9375	6.66711	6.33057	eukaryotic translation initiation factor, putative (EIF4B5)
At1g13030	262777_AT	1	0.6875	6.65231	6.07912	sphere organelles protein-related
At1g13060	262781_S_AT	1	1	9.79425	10.0025	PBE1; endopeptidase/ peptidase/ threonine-type endopeptidase
At1g13080	262826_AT	1	0.875	9.33734	7.10794	CYP71B2 (CYTOCHROME P450 71B2); electron carrier/ heme binding / iron ion binding / monooxygenase/ oxygen binding
At1g13090	262780_AT	1	1	7.2168	7.15189	CYP71B28; electron carrier/ heme binding / iron ion binding / monooxygenase/ oxygen binding
At1g13100	262827_AT	0.5	0.375	6.06065	5.52963	CYP71B29; electron carrier/ heme binding / iron ion binding / monooxygenase/ oxygen binding
At1g13110	262793_AT	1	1	9.07236	9.7495	CYP71B7; electron carrier/ heme binding / iron ion binding / monooxygenase/ oxygen binding
At1g13120	262794_AT	0.9	0.75	7.88237	7.06335	emb1745 (embryo defective 1745)
At1g13160	262766_AT	0.9	0.75	6.03922	5.4965	SDA1 family protein
At1g13170	262767_AT	0.85	1	6.02833	6.37932	ORP1D (OSBP(OXYSTEROL BINDING PROTEIN)-RELATED PROTEIN 1D); oxysterol binding
At1g13180	262769_AT	0.8	0.875	6.99637	7.09806	DIS1 (DISTORTED TRICHOMES 1); ATP binding / actin binding / protein binding / structural constituent of cytoskeleton
At1g13190	262770_AT	0.75	0.875	8.04041	7.98543	RNA recognition motif (RRM)-containing protein
At1g13195	262782_AT	1	1	7.52213	6.84507	zinc finger (C3HC4-type RING finger) family protein
At1g13210	262772_AT	1	1	8.79298	8.87653	ACA.l (autoinhibited Ca2+/ATPase II); ATPase, coupled to transmembrane movement of ions, phosphorylative mechanism / calmodulin binding
At1g13220	262773_AT	0.7	0.375	6.48395	5.94773	LINC2 (LITTLE NUCLEI2)
At1g13260	259364_AT	0.9	1	7.9059	9.00099	RAV1; DNA binding / transcription factor/ transcription repressor
At1g13270	259363_AT	1	1	6.99438	8.20809	MAP1C (METHIONINE AMINOPEPTIDASE 1B); aminopeptidase/ metalloexopeptidase
At1g13280	259366_AT	0.9	1	5.01734	7.07011	AOC4 (ALLENE OXIDE CYCLASE 4); allene-oxide cyclase
At1g13320	259407_AT	1	1	8.62875	8.91756	PP2AA3 (PROTEIN PHOSPHATASE 2A SUBUNIT A3); binding / protein phosphatase type 2A regulator
At1g13350	259362_S_AT	1	1	8.97845	7.11104	protein kinase family protein
At1g13380	259357_AT	1	1	8.286	8.1833	hypothetical protein
At1g13440	259361_AT	1	1	12.2688	12.069	GAPC2 (GLYCERALDEHYDE-3-PHOSPHATE DEHYDROGENASE C2); NAD or NADH binding / binding / catalytic/ glyceraldehyde-3-phosphate dehydrogenase (phosphorylating)/ glyceraldehyde-3-phosphate dehydrogenase
At1g13450	259412_AT	1	1	7.87035	7.69207	DNA binding protein GT-1
At1g13460	259359_AT	0.9	0.6875	6.24202	6.14548	serine/threonine protein phosphatase 2A (PP2A) regulatory subunit B, putative
At1g13560	256134_AT	1	1	10.1439	9.40813	AAPT1 (AMINOALCOHOLPHOSPHOTRANSFERASE 1); phosphatidyltransferase/ phosphotransferase, for other substituted phosphate groups
At1g13570	256133_AT	0.75	0.5625	6.97456	6.91609	F-box family protein
At1g13580	256157_AT	0.55	0.5625	6.23922	6.16617	LAG13 (LAG1 LONGEVITY ASSURANCE HOMOLOG 3)
At1g13590	256158_AT	0.5	0.3125	4.0753	3.66721	ATPSK1 (PHYTOSULFOKINE 1 PRECURSOR); growth factor
At1g13640	256071_AT	1	1	6.07202	6.52323	phosphatidylinositol 3- and 4-kinase family protein
At1g13690	256068_AT	1	1	8.18752	7.56405	ATE1; nucleic acid binding / nucleotide binding
At1g13740	256069_AT	1	0.625	7.63384	5.89437	AFP2 (ABI FIVE BINDING PROTEIN 2)
At1g13750	256100_AT	0.6	0.875	6.0361	7.70223	calcineurin-like phosphoesterase family protein
At1g13790	259448_AT	0.5	0	5.50771	4.05577	XH/XS domain-containing protein / XS zinc finger domain-containing protein
At1g13810	259422_AT	1	1	6.40445	5.31257	DNA binding / nuclease
At1g13870	259450_AT	1	1	7.27888	6.91088	DRL1 (DEFORMED ROOTS AND LEAVES 1); calmodulin binding / purine nucleotide binding
At1g13880	259423_AT	1	1	8.2612	7.56715	ELM2 domain-containing protein
At1g13900	259420_AT	1	1	7.78512	7.50715	calcineurin-like phosphoesterase family protein
At1g13910	259421_AT	0.7	0.375	5.79826	5.48113	leucine-rich repeat family protein
At1g13930	262609_AT	1	1	11.7422	11.2181	hypothetical protein
At1g13940	262663_AT	1	0.875	6.87823	6.16966	hypothetical protein
At1g13960	262613_AT	1	1	8.44071	7.07444	WRKY4; DNA binding / transcription factor
At1g13970	262664_AT	0.65	0.4375	3.48019	3.35702	hypothetical protein
At1g13980	262614_AT	1	1	6.68967	7.80136	GN (GNOM); GTP:GDP antiporter/ protein homodimerization
At1g13990	262607_AT	1	1	9.74912	9.6727	hypothetical protein
At1g14000	262660_AT	1	1	10.5232	9.59189	VIK (VH1-INTERACTING KINASE); ATP binding / protein kinase/ protein serine/threonine/tyrosine kinase
At1g14020	262647_AT	0.8	0.5625	6.75064	6.04084	hypothetical protein
At1g14040	262649_AT	0.5	0.6875	5.84226	5.23705	hypothetical protein
At1g14050	262611_AT	0.8	0.75	5.99931	5.97857	---
At1g14070	262665_AT	0.5	0.25	5.76057	4.78954	FUT7; fucosyltransferase/ transferase, transferring glycosyl groups
At1g14090	262650_AT	0.8	0.625	4.14906	3.68929	pseudo
At1g14130	262653_AT	1	0.875	6.78374	5.52376	2-oxoglutarate-dependent dioxygenase, putative
At1g14140	262610_AT	0.7	0.75	6.85203	6.91128	mitochondrial substrate carrier family protein
At1g14150	262612_AT	0.85	1	4.84202	9.59263	oxygen evolving enhancer 3 (PsbQ) family protein
At1g14200	262656_AT	1	1	9.74952	8.02069	zinc finger (C3HC4-type RING finger) family protein
At1g14210	262657_AT	1	0.875	6.67769	6.95378	ribonuclease T2 family protein
At1g14250	262661_S_AT	1	1	6.14184	6.03801	nucleoside phosphatase family protein / GDA1/CD39 family protein
At1g14260	261481_AT	0.7	1	5.80877	5.37287	zinc finger (C3HC4-type RING finger) family protein
At1g14270	261483_AT	1	1	7.97957	8.48169	CAAX amino terminal protease family protein
At1g14280	261480_AT	0.5	0.875	5.09669	8.38726	PKS2 (PHYTOCHROME KINASE SUBSTRATE 2)
At1g14290	261492_AT	1	1	6.79925	8.08608	SBH2 (SPHINGOID BASE HYDROXYLASE 2); catalytic/ sphingosine hydroxylase
At1g14300	261524_AT	1	1	7.74924	7.31212	binding
At1g14310	261477_AT	1	1	6.38908	6.64661	haloacid dehalogenase-like hydrolase family protein
At1g14320	261490_AT	1	1	11.6531	11.4665	SAC52 (SUPPRESSOR OF ACAULIS 52); structural constituent of ribosome
At1g14330	261525_AT	1	0.875	8.79241	9.29099	kelch repeat-containing F-box family protein
At1g14340	261487_AT	1	0.875	6.57347	5.75052	RNA recognition motif (RRM)-containing protein
At1g14360	261485_AT	1	1	7.40971	8.1023	UTR3 (UDP-GALACTOSE TRANSPORTER 3); pyrimidine nucleotide sugar transmembrane transporter
At1g14370	261526_AT	0.9	1	8.48594	8.11851	APK2A (PROTEIN KINASE 2A); ATP binding / kinase/ protein kinase/ protein serine/threonine kinase
At1g14380	261479_AT	0.8	0.875	5.76902	6.36894	IQD28 (IQ67 DOMAIN PROTEIN 28); calmodulin binding
At1g14400	261484_AT	1	1	10.5759	10.5921	UBC1 (UBIQUITIN CARRIER PROTEIN 1); ubiquitin-protein ligase
At1g14410	261493_AT	0.5	0.8125	6.49911	7.418	WHY1 (WHIRLY 1); DNA binding / telomeric DNA binding
At1g14450	261489_AT	1	0.9375	8.86282	9.59014	hypothetical protein
At1g14460	261471_AT	0.9	0.75	6.8903	6.45109	DNA polymerase-related
At1g14480	261476_AT	0.8	0.75	5.18233	5.10867	protein binding
At1g14510	261486_AT	1	1	9.15264	9.33062	AL7 (ALFIN-LIKE 7); DNA binding / methylated histone residue binding
At1g14520	261478_AT	0.55	0.625	4.60089	4.33243	MIOX1 (MYO-INISITOL OXYGENASE); inositol oxygenase/ oxidoreductase
At1g14530	261482_AT	1	0.875	7.96094	6.85907	THH1 (TOM THREE HOMOLOG 1); virion binding
At1g14540	261474_AT	0.5	0.6875	6.4331	6.93441	anionic peroxidase, putative
At1g14560	260777_AT	1	0.75	7.42217	6.36408	mitochondrial substrate carrier family protein
At1g14570	260782_AT	1	1	9.69318	8.61222	UBX domain-containing protein
At1g14610	260780_AT	1	1	7.93875	8.12638	TWN2 (TWIN 2); ATP binding / aminoacyl-tRNA ligase/ nucleotide binding / valine-tRNA ligase
At1g14620	260781_AT	1	0.8125	6.38781	6.37451	DECOY (DECOY)
At1g14650	260779_AT	0.9	1	5.82561	5.52286	SWAP (Suppressor-of-White-APricot)/surp domain-containing protein / ubiquitin family protein
At1g14660	262835_AT	0.65	0.375	5.42987	4.80534	ATNHX8; lithium:hydrogen antiporter/ sodium ion transmembrane transporter/ sodium:hydrogen antiporter
At1g14670	262846_AT	1	1	8.08563	9.25643	endomembrane protein 70, putative
At1g14680	262836_AT	0.5	0	3.81079	3.24937	hypothetical protein
At1g14685	262848_AT	0.8	0.875	6.86834	7.93777	BPC2 (BASIC PENTACYSTEINE 2); DNA binding / transcription factor
At1g14687	262843_AT	0.5	0	5.50939	4.33796	AtHB32 (ARABIDOPSIS THALIANA HOMEOBOX PROTEIN 32); DNA binding / transcription factor
At1g14690	262834_AT	0.7	0.3125	5.03517	5.28759	MAP65-7 (MICROTUBULE-ASSOCIATED PROTEIN 65-7)
At1g14710	262849_AT	0.6	0.75	6.20333	6.8577	hydroxyproline-rich glycoprotein family protein
At1g14720	262842_AT	1	0.75	11.4564	8.30868	XTR2 (XYLOGLUCAN ENDOTRANSGLYCOSYLASE RELATED 2); hydrolase, acting on glycosyl bonds / xyloglucan:xyloglucosyl transferase
At1g14730	262831_AT	0.9	0.375	7.53687	5.19083	hypothetical protein
At1g14740	262845_AT	1	1	7.43164	7.95268	hypothetical protein
At1g14770	262839_AT	0.5	0.25	4.959	4.86312	protein binding / zinc ion binding
At1g14780	262887_AT	0.8	1	6.23645	6.29371	hypothetical protein
At1g14810	262841_AT	1	1	9.45678	9.4091	semialdehyde dehydrogenase family protein
At1g14820	257463_AT	1	0.75	9.65205	7.59419	SEC14 cytosolic factor family protein / phosphoglyceride transfer family protein
At1g14830	262837_AT	1	1	9.2236	8.5107	ADL1C (ARABIDOPSIS DYNAMIN-LIKE PROTEIN 1C); GTP binding / GTPase
At1g14850	262890_AT	1	0.9375	7.31353	6.84876	NUP155; nucleocytoplasmic transporter
At1g14870	262832_S_AT	0.95	1	9.71575	11.4472	hypothetical protein
At1g14890	262844_AT	0.5	0.75	5.52909	7.25785	enzyme inhibitor/ pectinesterase/ pectinesterase inhibitor
At1g14910	262856_AT	1	0.875	7.43685	6.82419	epsin N-terminal homology (ENTH) domain-containing protein
At1g14920	262850_AT	0.9	0.875	6.51023	7.8661	GAI (GIBBERELLIC ACID INSENSITIVE); transcription factor
At1g14950	262828_AT	0.5	0.125	4.81751	4.68175	major latex protein-related / MLP-related
At1g14980	260714_AT	1	1	8.92684	9.78874	CPN10 (CHAPERONIN 10); chaperone binding
At1g14990	260738_AT	1	0.75	6.55947	6.13293	hypothetical protein
At1g15000	260739_AT	0.6	0.75	5.18813	5.39625	scpl50 (serine carboxypeptidase-like 50); serine-type carboxypeptidase
At1g15010	260744_AT	1	1	11.126	10.4698	hypothetical protein
At1g15020	260740_AT	0.95	1	5.80423	5.8913	thioredoxin family protein
At1g15060	262604_AT	0.9	0.875	7.1335	6.95647	hypothetical protein
At1g15100	262590_AT	0.9	0.375	8.2696	6.72082	RHA2A; protein binding / ubiquitin-protein ligase/ zinc ion binding
At1g15110	262583_AT	1	0.5	8.33764	6.26478	phosphatidyl serine synthase family protein
At1g15120	262593_AT	1	1	9.07025	9.62593	ubiquinol-cytochrome C reductase complex 7.8 kDa protein, putative / mitochondrial hinge protein, putative
At1g15130	262588_AT	1	0.875	8.56172	8.58777	hydroxyproline-rich glycoprotein family protein
At1g15140	262572_AT	0.8	1	7.90138	9.44321	oxidoreductase NAD-binding domain-containing protein
At1g15170	262605_AT	0.8	0.875	6.11899	6.63306	MATE efflux family protein
At1g15180	262569_AT	0.8	0.875	4.97465	5.81582	MATE efflux family protein
At1g15200	262570_AT	1	1	6.28171	5.84226	protein-protein interaction regulator family protein
At1g15230	262574_AT	0.55	0.875	6.08261	6.17146	hypothetical protein
At1g15250	262594_AT	0.9	0.75	6.69001	6.47194	60S ribosomal protein L37 (RPL37A)
At1g15260	262598_AT	0.9	0.75	7.03587	6.29758	hypothetical protein
At1g15270	262602_AT	1	1	8.04607	8.92221	hypothetical protein
At1g15280	262576_AT	1	1	7.00077	6.74467	glycine-rich protein
At1g15290	262577_AT	0.95	0.75	7.47212	7.22766	binding
At1g15300	262578_AT	0.7	0	5.46671	4.87568	pseudo
At1g15310	262601_AT	1	0.875	6.36251	5.83279	ATHSRP54A (ARABIDOPSIS THALIANA SIGNAL RECOGNITION PARTICLE 54 KDA SUBUNIT); 7S RNA binding / GTP binding / mRNA binding / nucleoside-triphosphatase/ nucleotide binding
At1g15330	262580_AT	0.8	0.8125	4.9298	5.01371	CBS domain-containing protein
At1g15340	262600_AT	1	1	9.57242	7.51086	MBD10; DNA binding / methyl-CpG binding
At1g15350	262599_AT	1	1	7.59412	8.09497	hypothetical protein
At1g15370	262581_AT	1	1	7.47785	9.21581	hypothetical protein
At1g15390	262573_AT	0.8	0.75	6.70018	7.53062	PDF1A (PEPTIDE DEFORMYLASE 1A); peptide deformylase
At1g15400	262592_AT	1	1	8.96074	9.28358	hypothetical protein
At1g15425	262544_AT	1	1	8.20004	7.7692	---
At1g15430	262571_AT	1	1	10.3391	8.63755	hypothetical protein
At1g15440	262584_AT	1	0.875	7.51147	6.35096	transducin family protein / WD-40 repeat family protein
At1g15470	262597_AT	1	0.875	6.80626	6.71242	transducin family protein / WD-40 repeat family protein
At1g15480	262586_AT	0.7	0.25	5.57655	4.8286	DNA binding
At1g15490	262587_AT	1	0.375	7.0066	5.68389	hydrolase, alpha/beta fold family protein
At1g15500	261767_S_AT	1	1	8.33366	8.07215	ATNTT2; ATP:ADP antiporter
At1g15510	261762_AT	0.7	0.75	4.67499	4.9138	pentatricopeptide (PPR) repeat-containing protein
At1g15520	261763_AT	0.8	1	7.74157	6.05851	PDR12 (PLEIOTROPIC DRUG RESISTANCE 12); ATPase, coupled to transmembrane movement of substances
At1g15660	261761_AT	1	0.75	7.41709	6.05752	CENP-C (CENTROMERE PROTEIN C)
At1g15670	259502_AT	1	0.875	10.5434	9.453	kelch repeat-containing F-box family protein
At1g15690	259504_AT	1	1	11.3055	11.9179	AVP1; ATPase/ hydrogen-translocating pyrophosphatase
At1g15700	259485_AT	1	1	5.55588	5.31407	ATPC2; enzyme regulator
At1g15710	259486_AT	1	1	7.24625	7.09494	prephenate dehydrogenase family protein
At1g15720	259487_AT	0.5	0.375	4.88727	5.03312	TRFL5 (TRF-LIKE 5); DNA binding / transcription factor
At1g15730	259499_AT	1	1	8.27613	8.9536	PRLI-interacting factor L, putative
At1g15740	259500_AT	1	1	8.88498	9.27385	leucine-rich repeat family protein
At1g15750	259501_AT	1	1	10.1827	8.97929	TPL (TOPLESS); protein binding / protein homodimerization/ transcription repressor
At1g15780	259488_AT	1	0.875	8.12409	7.33264	hypothetical protein
At1g15790	259489_AT	0.5	1	4.60911	5.75276	hypothetical protein
At1g15800	259490_AT	1	1	7.11163	6.39211	hypothetical protein
At1g15810	259505_AT	1	1	6.49346	6.02926	ribosomal protein S15 family protein
At1g15820	259491_AT	1	1	9.43001	12.2754	LHCB6 (LIGHT HARVESTING COMPLEX PSII SUBUNIT 6); chlorophyll binding
At1g15830	259492_AT	0.7	0.125	6.29201	5.57048	hypothetical protein
At1g15860	259497_AT	0.9	1	7.0522	7.3266	hypothetical protein
At1g15880	259498_AT	1	1	8.39155	9.11472	GOS11 (golgi snare 11); SNARE binding
At1g15920	261841_AT	1	1	8.05279	7.6702	CCR4-NOT transcription complex protein, putative
At1g15930	261789_AT	1	1	9.61564	10.7005	40S ribosomal protein S12 (RPS12A)
At1g15940	261844_AT	1	0.8125	5.21901	4.46804	binding
At1g15950	261792_AT	1	1	9.20077	9.09934	CCR1 (CINNAMOYL COA REDUCTASE 1); cinnamoyl-CoA reductase
At1g15980	261788_AT	1	1	7.98351	10.0218	NDF1 (NDH-DEPENDENT CYCLIC ELECTRON FLOW 1)
At1g16000	261790_AT	1	0.875	5.8997	6.60883	hypothetical protein
At1g16010	261795_AT	1	1	8.34839	7.72113	magnesium transporter CorA-like family protein (MRS2-1)
At1g16020	261787_AT	0.7	0.75	6.42404	6.46148	hypothetical protein
At1g16030	261838_AT	1	0.875	8.10942	5.62181	Hsp70b (heat shock protein 70B); ATP binding
At1g16040	261839_AT	0.6	0.75	6.52883	5.94816	hypothetical protein
At1g16050	261835_AT	0.85	0.4375	5.82328	5.14272	---
At1g16080	261793_AT	0.8	0.9375	7.54342	9.00534	hypothetical protein
At1g16090	261836_AT	0.5	0.6875	5.19071	4.87519	WAKL7 (wall associated kinase-like 7); protein serine/threonine kinase
At1g16130	257478_AT	0.9	0.875	7.17752	6.34382	WAKL2 (wall associated kinase-like 2); kinase
At1g16150	257479_AT	0.6	0.25	4.87468	4.58721	WAKL4 (WALL ASSOCIATED KINASE-LIKE 4); kinase
At1g16160	261842_AT	0.8	0.625	4.05056	3.82541	WAKL5 (wall associated kinase-like 5); kinase
At1g16170	261791_AT	1	1	7.28551	7.72638	hypothetical protein
At1g16180	261843_AT	1	1	11.6102	10.6858	TMS membrane family protein / tumour differentially expressed (TDE) family protein
At1g16190	262708_AT	0.6	0.75	5.51442	5.57404	DNA repair protein RAD23, putative
At1g16210	262710_AT	1	1	10.0128	9.56504	hypothetical protein
At1g16240	262709_AT	1	1	9.70468	9.73509	SYP51 (SYNTAXIN OF PLANTS 51); SNAP receptor
At1g16260	262705_AT	0.65	0.875	5.83277	8.42657	protein kinase family protein
At1g16280	262706_AT	1	0.9375	6.36977	5.59641	DEAD/DEAH box helicase, putative
At1g16290	262707_AT	1	0.6875	4.97227	4.56543	hypothetical protein
At1g16350	262754_AT	1	1	5.91177	7.05477	inosine-5-monophosphate dehydrogenase, putative
At1g16370	262756_AT	0.55	0.6875	6.3344	6.50653	OCT6 (ORGANIC CATION/CARNITINE TRANSPORTER 6); carbohydrate transmembrane transporter/ sugar:hydrogen symporter
At1g16430	262714_S_AT	1	1	6.73226	7.00752	surfeit locus protein 5 family protein / SURF5 family protein
At1g16460	262712_AT	1	1	8.45592	9.09062	ATRDH2 (ARABIDOPSIS THALIANA RHODANESE HOMOLOGUE 2); 3-mercaptopyruvate sulfurtransferase/ thiosulfate sulfurtransferase
At1g16470	262716_AT	1	1	8.63555	8.80138	PAB1 (PROTEASOME SUBUNIT PAB1); endopeptidase/ peptidase/ threonine-type endopeptidase
At1g16500	262711_AT	0.8	0.6875	7.07958	6.92172	hypothetical protein
At1g16510	262703_AT	1	1	6.39858	6.83144	auxin-responsive family protein
At1g16520	262713_AT	0.9	0.4375	6.15909	5.44386	hypothetical protein
At1g16540	246325_AT	0.8	0.4375	6.13506	4.97152	ABA3 (ABA DEFICIENT 3); Mo-molybdopterin cofactor sulfurase/ selenocysteine lyase
At1g16560	246320_AT	0.6	0.875	5.81595	7.96939	Per1-like family protein
At1g16570	246351_AT	0.9	0.875	7.60488	7.99934	glycosyl transferase family 1 protein
At1g16590	246326_AT	0.6	0.875	5.21916	5.18573	REV7; DNA binding
At1g16610	246324_AT	1	0.75	7.63781	7.09857	SR45; RNA binding / protein binding
At1g16640	246321_AT	0.75	0.75	4.24151	4.43688	transcriptional factor B3 family protein
At1g16650	246350_AT	1	0.5	7.12529	6.1915	hypothetical protein
At1g16670	246327_AT	1	1	8.55811	8.12164	protein kinase family protein
At1g16680	246322_AT	1	0.75	7.31769	5.85795	DNAJ heat shock N-terminal domain-containing protein / S-locus protein, putative
At1g16710	255762_AT	1	0.875	6.99773	6.84952	HAC12 (histone acetyltransferase of the CBP family 12); H3/H4 histone acetyltransferase/ histone acetyltransferase/ transcription cofactor
At1g16720	255764_AT	1	1	8.54097	9.90098	HCF173 (high chlorophyll fluorescence phenotype 173); binding / catalytic/ transcription repressor
At1g16740	255767_AT	1	1	8.46252	8.22396	ribosomal protein L20 family protein
At1g16750	255766_AT	1	1	9.73469	6.62581	hypothetical protein
At1g16780	255760_AT	0.6	0.75	5.41779	5.74092	vacuolar-type H+-translocating inorganic pyrophosphatase, putative
At1g16790	255759_AT	0.8	0.4375	5.90773	5.7309	ribosomal protein-related
At1g16810	256113_AT	1	1	8.85966	9.21453	hypothetical protein
At1g16840	256117_AT	1	1	8.77778	8.6429	hypothetical protein
At1g16850	256114_AT	0.5	0.625	6.58827	6.33244	hypothetical protein
At1g16860	256116_AT	1	0.75	7.43775	7.1652	merozoite surface protein-related
At1g16870	256106_AT	0.95	0.75	8.04684	7.97402	mitochondrial 28S ribosomal protein S29-related
At1g16880	256115_AT	0.95	1	7.89054	11.2464	uridylyltransferase-related
At1g16900	256110_AT	1	0.75	7.39786	6.5291	sugar binding / transferase, transferring glycosyl groups
At1g16920	256112_AT	1	1	7.94586	8.58589	ATRABA1B (ARABIDOPSIS RAB GTPASE HOMOLOG A1B); GTP binding
At1g16940	256108_AT	0.6	0.625	4.13527	4.10384	F-box family protein
At1g16970	256118_AT	1	1	6.69472	6.44393	KU70 (ARABIDOPSIS THALIANA KU70 HOMOLOG); double-stranded DNA binding / protein binding
At1g17050	262526_AT	0.8	1	6.70424	6.84467	SPS2 (Solanesyl diphosphate synthase 2); trans-octaprenyltranstransferase
At1g17060	262525_AT	0.65	0.75	6.03952	5.5026	CYP72C1 (CYTOCHROME P450 72C1); electron carrier/ heme binding / iron ion binding / monooxygenase/ oxygen binding
At1g17070	262524_AT	1	1	7.05833	6.48805	D111/G-patch domain-containing protein
At1g17080	262481_AT	1	1	10.7051	10.3912	hypothetical protein
At1g17100	262536_AT	1	0.75	7.59047	7.48797	SOUL heme-binding family protein
At1g17110	262523_AT	1	0.875	7.50847	7.06793	UBP15 (UBIQUITIN-SPECIFIC PROTEASE 15); ubiquitin-specific protease
At1g17120	262522_AT	0.9	0.9375	7.9873	7.95971	CAT8 (CATIONIC AMINO ACID TRANSPORTER 8); basic amino acid transmembrane transporter/ cationic amino acid transmembrane transporter
At1g17130	262521_AT	1	1	7.34156	6.58925	cell cycle control protein-related
At1g17140	262538_AT	0.8	0.4375	5.47737	4.93048	tropomyosin-related
At1g17145	262512_AT	1	1	7.7365	6.83993	protein binding / zinc ion binding
At1g17160	262519_AT	0.9	1	7.30702	8.23193	pfkB-type carbohydrate kinase family protein
At1g17170	262518_AT	1	0.75	8.31137	5.52998	ATGSTU24 (GLUTATHIONE S-TRANSFERASE TAU 24); glutathione binding / glutathione transferase
At1g17180	262517_AT	0.5	0	5.64203	3.34344	ATGSTU25 (GLUTATHIONE S-TRANSFERASE TAU 25); glutathione transferase
At1g17190	262516_AT	1	0.625	6.00299	3.63307	ATGSTU26 (ARABIDOPSIS THALIANA GLUTATHIONE S-TRANSFERASE TAU 26); glutathione transferase
At1g17200	262539_AT	1	0.75	10.4469	7.21538	integral membrane family protein
At1g17210	262532_AT	1	1	9.39555	7.63076	zinc ion binding
At1g17220	262483_AT	1	1	9.98751	10.4472	FUG1 (fu-gaeri1); translation initiation factor
At1g17230	262531_AT	1	0.75	9.64497	6.11609	ATP binding / protein binding / protein kinase/ protein serine/threonine kinase/ protein tyrosine kinase
At1g17240	262530_AT	0.8	0.5625	6.31798	5.32666	AtRLP2 (Receptor Like Protein 2); protein binding / protein kinase
At1g17260	262528_AT	0.6	0.875	4.15817	3.81871	AHA10 (Autoinhibited H(+)-ATPase isoform 10); ATPase/ ATPase, coupled to transmembrane movement of ions, phosphorylative mechanism / cation-transporting ATPase
At1g17280	262537_S_AT	1	1	8.93657	9.13216	UBC34 (ubiquitin-conjugating enzyme 34); ubiquitin-protein ligase
At1g17290	260847_S_AT	1	1	10.477	10.4991	AlaAT1 (ALANINE AMINOTRANSFERAS); ATP binding / L-alanine:2-oxoglutarate aminotransferase
At1g17330	261029_AT	0.7	0.875	6.48743	6.83988	metal-dependent phosphohydrolase HD domain-containing protein-related
At1g17340	261060_AT	1	1	6.65367	7.41659	phosphoinositide phosphatase family protein
At1g17350	261087_AT	0.7	0.75	4.98477	5.94166	auxin-induced-related / indole-3-acetic acid induced-related
At1g17360	261031_AT	1	1	7.10792	7.88772	hypothetical protein
At1g17370	261040_AT	1	1	9.0944	8.44318	UBP1B (oligouridylate binding protein 1B); mRNA 3-UTR binding
At1g17380	261033_AT	0.55	1	5.73055	8.32147	JAZ5 (JASMONATE-ZIM-DOMAIN PROTEIN 5)
At1g17410	261030_AT	1	1	7.50989	7.29258	nucleoside diphosphate kinase family protein
At1g17420	261037_AT	0.6	1	6.91608	8.61259	LOX3; electron carrier/ iron ion binding / lipoxygenase/ metal ion binding / oxidoreductase, acting on single donors with incorporation of molecular oxygen, incorporation of two atoms of oxygen
At1g17430	261032_AT	1	1	5.7064	5.91062	hydrolase, alpha/beta fold family protein
At1g17440	261041_AT	1	1	8.12209	7.82311	EER4 (ENHANCED ETHYLENE RESPONSE 4); DNA binding / transcription initiation factor
At1g17450	261034_S_AT	1	0.875	5.49106	5.14712	hypothetical protein
At1g17460	261086_AT	1	0.75	6.38404	4.87478	TRFL3 (TRF-LIKE 3); DNA binding / transcription factor
At1g17470	261036_AT	1	0.875	8.10787	8.3292	ATDRG1 (ARABIDOPSIS THALIANA DEVELOPMENTALLY REGULATED G-PROTEIN 1); GTP binding / GTPase
At1g17490	261038_AT	1	1	8.37356	8.69306	hypothetical protein
At1g17500	260731_AT	0.7	0.875	7.00267	7.51868	ATPase, coupled to transmembrane movement of ions, phosphorylative mechanism
At1g17510	260682_AT	0.8	0.75	6.16562	6.45912	hypothetical protein
At1g17520	260732_AT	0.9	0.5	5.86551	5.81683	DNA-binding protein, putative
At1g17530	260687_AT	1	0.875	6.7598	6.86726	ATTIM23-1 (TRANSLOCASE OF INNER MITOCHONDRIAL MEMBRANE 23); P-P-bond-hydrolysis-driven protein transmembrane transporter
At1g17550	260712_AT	1	1	7.53613	6.77613	HAB2; catalytic/ protein serine/threonine phosphatase
At1g17580	260711_AT	1	1	8.47083	7.69692	MYA1 (MYOSIN 1); motor/ protein binding
At1g17620	260686_AT	1	0.875	9.6899	8.66671	hypothetical protein
At1g17680	259397_AT	1	0.875	6.89478	6.23439	transcription factor-related
At1g17690	259406_AT	1	1	8.38838	7.54535	hypothetical protein
At1g17720	259404_AT	0.9	0.9375	6.93706	7.29473	ATB BETA; nucleotide binding / protein phosphatase type 2A regulator
At1g17730	259402_AT	1	1	8.80393	9.06531	VPS46.1 (VACUOLAR PROTEIN SORTING 46.1)
At1g17745	259403_AT	1	1	6.76601	7.97835	PGDH (3-PHOSPHOGLYCERATE DEHYDROGENASE); phosphoglycerate dehydrogenase
At1g17760	259401_AT	1	0.875	7.1352	6.29554	CSTF77; protein binding
At1g17790	255906_AT	0.9	0.8125	6.54619	6.1552	DNA-binding bromodomain-containing protein
At1g17800	255896_AT	0.65	0.3125	4.05721	3.83594	plastocyanin-like domain-containing protein
At1g17830	255900_AT	0.9	0.125	6.83675	4.84102	hypothetical protein
At1g17840	255889_AT	1	0.875	11.1552	7.91857	WBC11 (WHITE-BROWN COMPLEX HOMOLOG PROTEIN 11); ATPase, coupled to transmembrane movement of substances / fatty acid transporter
At1g17850	255890_AT	1	0.875	5.73221	5.67476	hypothetical protein
At1g17860	255904_AT	1	1	9.03859	7.79533	trypsin and protease inhibitor family protein / Kunitz family protein
At1g17870	255891_AT	1	0.375	7.41011	5.66643	EGY3 (ETHYLENE-DEPENDENT GRAVITROPISM-DEFICIENT AND YELLOW-GREEN-LIKE 3)
At1g17880	255902_AT	1	1	8.93556	9.8564	nascent polypeptide-associated complex (NAC) domain-containing protein / BTF3b-like transcription factor, putative
At1g17890	255901_AT	1	0.875	7.23817	8.02472	GER2; binding / catalytic/ coenzyme binding
At1g17920	255907_AT	0.8	0.1875	4.87075	4.12357	HDG12 (HOMEODOMAIN GLABROUS 12); transcription factor
At1g17930	255898_AT	1	1	7.11187	6.60849	hypothetical protein
At1g17980	255894_AT	0.85	1	7.98681	8.40174	nucleotidyltransferase family protein
At1g17990	255895_AT	0.8	1	6.97619	8.52379	12-oxophytodienoate reductase, putative
At1g18010	255908_S_AT	0.9	0.875	6.65346	6.92056	hypothetical protein
At1g18030	255910_AT	1	1	6.50014	6.80879	protein phosphatase 2C, putative / PP2C, putative
At1g18040	255909_AT	0.85	0.8125	6.36498	5.31475	CDKD1;3 (CYCLIN-DEPENDENT KINASE D1;3); kinase/ protein kinase
At1g18060	256076_AT	1	1	7.54177	9.83453	hypothetical protein
At1g18070	256119_AT	1	1	8.40367	8.52441	EF-1-alpha-related GTP-binding protein, putative
At1g18080	256072_AT	1	1	9.03974	10.4694	ATARCA; nucleotide binding
At1g18150	256075_AT	1	1	7.87132	7.33648	ATMPK8; MAP kinase
At1g18160	256121_AT	1	1	8.82841	8.10413	protein kinase family protein
At1g18170	256130_AT	1	1	6.20628	7.88444	immunophilin / FKBP-type peptidyl-prolyl cis-trans isomerase family protein
At1g18180	256122_AT	1	0.125	6.68712	5.12977	oxidoreductase, acting on the CH-CH group of donors
At1g18190	256123_AT	1	0.75	6.98106	5.74618	GC2 (golgin candidate 2)
At1g18200	256127_AT	0.75	0.625	4.87898	4.87779	AtRABA6b (Arabidopsis Rab GTPase homolog A6b); GTP binding / GTPase/ protein binding
At1g18210	256129_AT	1	1	11.37	11.0517	calcium-binding protein, putative
At1g18260	256074_AT	1	1	9.11355	8.29077	suppressor of lin-12-like protein-related / sel-1 protein-related
At1g18270	261674_AT	1	1	7.96028	7.90645	ketose-bisphosphate aldolase class-II family protein
At1g18320	261664_S_AT	0.6	0.75	5.77027	5.58636	mitochondrial import inner membrane translocase subunit Tim17/Tim22/Tim23 family protein
At1g18330	261663_AT	1	1	8.41216	7.13073	EPR1 (EARLY-PHYTOCHROME-RESPONSIVE1); DNA binding / transcription factor
At1g18350	261662_AT	0.7	0.25	6.61173	5.38011	ATMKK7; MAP kinase kinase/ kinase
At1g18360	261661_AT	0.9	1	6.84025	6.63385	hydrolase, alpha/beta fold family protein
At1g18380	261719_AT	0.9	1	6.40659	6.11523	hypothetical protein similar to hypothetical protein GB:AAF25996 GI:6714300 from [Arabidopsis thaliana]
At1g18390	261718_AT	1	1	8.15941	7.8668	ATP binding / kinase/ protein kinase/ protein serine/threonine kinase/ protein tyrosine kinase
At1g18400	261717_AT	0.7	1	4.7398	6.42717	BEE1 (BR Enhanced Expression 1); transcription factor
At1g18440	261666_AT	1	1	7.28975	7.61838	peptidyl-tRNA hydrolase family protein
At1g18450	261672_AT	1	1	7.85259	8.19105	ATARP4; structural constituent of cytoskeleton
At1g18460	261667_AT	0.6	1	6.48795	8.22233	lipase family protein
At1g18470	261677_AT	1	1	8.25916	8.2091	zinc finger (C3HC4-type RING finger) family protein
At1g18480	261676_AT	1	1	8.99515	7.3048	calcineurin-like phosphoesterase family protein
At1g18490	261669_AT	0.6	0.75	6.25895	6.88475	hypothetical protein
At1g18500	261668_AT	1	1	8.11832	8.71814	MAML-4 (METHYLTHIOALKYLMALATE SYNTHASE-LIKE 4); 2-isopropylmalate synthase
At1g18540	255776_AT	1	1	9.60379	10.3165	60S ribosomal protein L6 (RPL6A)
At1g18570	255753_AT	0.8	0.75	7.09926	7.79426	MYB51 (MYB DOMAIN PROTEIN 51); DNA binding / transcription factor
At1g18600	255775_AT	0.8	0.75	7.40071	6.91573	RBL12 (ARABIDOPSIS RHOMBOID-LIKE PROTEIN 12)
At1g18610	255769_AT	1	1	4.55656	4.23117	hypothetical protein
At1g18620	255774_AT	1	1	6.69821	7.68477	hypothetical protein
At1g18630	255777_AT	0.95	1	6.67789	6.8656	GR-RBP6 (glycine-rich RNA-binding protein 6); RNA binding / nucleic acid binding / nucleotide binding
At1g18640	255778_AT	0.9	0.875	6.66042	7.59385	PSP (3-PHOSPHOSERINE PHOSPHATASE); phosphoserine phosphatase
At1g18650	255779_AT	0.65	0.875	5.44083	6.69372	PDCB3 (PLASMODESMATA CALLOSE-BINDING PROTEIN 3); callose binding / polysaccharide binding
At1g18660	261376_AT	1	0.875	8.26388	7.80216	zinc finger (C3HC4-type RING finger) family protein
At1g18680	261426_AT	0.6	0.5	6.76499	7.20256	HNH endonuclease domain-containing protein
At1g18690	261404_AT	0.9	0.75	5.06715	5.02944	transferase/ transferase, transferring glycosyl groups
At1g18700	261424_AT	1	1	7.30836	7.32657	DNAJ heat shock N-terminal domain-containing protein
At1g18720	261379_AT	1	1	10.1973	10.2324	hypothetical protein
At1g18730	261422_AT	0.5	1	5.72557	9.92973	NDF6 (NDH DEPENDENT FLOW 6)
At1g18740	261405_AT	1	1	9.3249	9.34339	hypothetical protein
At1g18750	261423_AT	1	0.75	6.90301	5.71389	AGL65 (AGAMOUS-LIKE 65); DNA binding / transcription factor
At1g18800	261406_AT	0.8	1	6.31655	6.69003	NRP2 (NAP1-RELATED PROTEIN 2); DNA binding / chromatin binding / histone binding
At1g18840	261421_AT	0.6	0.8125	4.50416	4.95947	IQD30; calmodulin binding
At1g18850	261377_AT	1	1	6.08342	6.24469	hypothetical protein
At1g18870	261428_AT	0.9	0.875	6.08948	4.835	ICS2 (ISOCHORISMATE SYNTHASE 2); isochorismate synthase
At1g18880	261425_AT	0.8	1	4.72199	5.4391	proton-dependent oligopeptide transport (POT) family protein
At1g18890	261378_AT	1	1	8.59115	8.11897	ATCDPK1 (CALCIUM-DEPENDENT PROTEIN KINASE 1); calmodulin-dependent protein kinase/ kinase/ protein kinase
At1g18900	259461_AT	1	0.1875	8.27576	6.55411	pentatricopeptide (PPR) repeat-containing protein
At1g18910	259472_AT	0.9	0.75	6.10113	5.04157	protein binding / zinc ion binding
At1g18950	259463_AT	0.8	0.75	5.04922	5.10964	aminoacyl-tRNA synthetase family
At1g19000	259476_AT	1	1	8.27635	9.41567	myb family transcription factor
At1g19010	259480_AT	1	1	6.51396	6.3073	hypothetical protein
At1g19020	259479_AT	1	1	10.7958	11.2687	hypothetical protein
At1g19025	259473_AT	0.8	0.375	5.91553	5.62359	DNA cross-link repair protein-related
At1g19050	259466_AT	1	1	7.96291	8.23441	ARR7 (RESPONSE REGULATOR 7); transcription regulator/ two-component response regulator
At1g19080	259468_AT	1	1	6.98985	6.74771	TTN10 (TITAN 10)
At1g19100	259469_AT	1	1	6.47157	5.12698	ATP-binding region, ATPase-like domain-containing protein-related
At1g19110	259470_AT	1	1	10.6687	9.36277	inter-alpha-trypsin inhibitor heavy chain-related
At1g19120	259477_AT	1	1	8.22445	8.76545	small nuclear ribonucleoprotein, putative / snRNP, putative / Sm protein, putative
At1g19130	259474_AT	1	1	8.88055	8.40539	hypothetical protein
At1g19140	259475_AT	1	1	8.3077	6.86422	hypothetical protein
At1g19160	256037_AT	1	0.25	6.96636	3.92418	hypothetical protein
At1g19170	256038_AT	0.85	0.875	6.94004	6.42389	glycoside hydrolase family 28 protein / polygalacturonase (pectinase) family protein
At1g19180	256017_AT	1	1	11.472	10.7739	JAZ1 (JASMONATE-ZIM-DOMAIN PROTEIN 1); protein binding
At1g19190	256039_AT	0.6	0.0625	4.5532	3.65198	hydrolase
At1g19210	256009_AT	0.7	0.4375	6.11772	5.08368	AP2 domain-containing transcription factor, putative
At1g19220	256010_AT	0.9	0.75	5.67224	6.0632	ARF19 (AUXIN RESPONSE FACTOR 19); DNA binding / transcription factor
At1g19240	256016_AT	0.9	1	6.62017	7.19059	hypothetical protein
At1g19270	256013_AT	0.95	0.8125	6.92122	6.78121	DA1 (DA 1); ubiquitin binding
At1g19310	260671_AT	1	1	10.085	8.86181	zinc finger (C3HC4-type RING finger) family protein
At1g19320	260655_AT	0.5	0.5	5.25797	5.37315	pathogenesis-related thaumatin family protein
At1g19330	260673_AT	1	0.9375	7.63323	7.09598	hypothetical protein
At1g19360	260665_AT	1	1	8.93546	8.96914	hypothetical protein
At1g19370	260674_AT	0.7	0.75	6.03273	5.64104	hypothetical protein
At1g19380	260656_AT	1	1	9.41265	11.6472	hypothetical protein
At1g19430	260675_AT	0.9	0.75	7.23596	7.71439	dehydration-responsive protein-related
At1g19440	260667_AT	0.85	1	5.14766	7.36977	KCS4 (3-KETOACYL-COA SYNTHASE 4); acyltransferase/ catalytic/ transferase, transferring acyl groups other than amino-acyl groups
At1g19450	260676_AT	1	1	7.16167	9.84399	integral membrane protein, putative / sugar transporter family protein
At1g19480	260672_AT	0.75	0.875	5.92506	5.7743	HhH-GPD base excision DNA repair family protein
At1g19485	260660_AT	0.9	0.75	6.92795	6.3254	AT hook motif-containing protein
At1g19525	260663_AT	0.5	0.75	6.66468	6.36743	NFD5 (NUCLEAR FUSION DEFECTIVE 5); transcription factor
At1g19570	261149_S_AT	1	1	11.0348	11.5113	DHAR1 (dehydroascorbate reductase); copper ion binding / glutathione dehydrogenase (ascorbate)
At1g19580	261148_AT	1	0.875	7.87771	7.30168	GAMMA CA1 (GAMMA CARBONIC ANHYDRASE 1); carbonate dehydratase
At1g19600	261136_AT	0.9	0.875	7.80389	8.07684	pfkB-type carbohydrate kinase family protein
At1g19610	261135_AT	0.9	1	6.76635	7.68569	PDF1.4
At1g19620	261146_AT	1	0.25	8.79894	4.87364	hypothetical protein
At1g19650	261151_AT	1	0.875	7.39343	6.67007	SEC14 cytosolic factor, putative / phosphoglyceride transfer protein, putative
At1g19660	261144_S_AT	1	1	11.1138	12.2347	wound-responsive family protein
At1g19670	255786_AT	0.5	0.75	6.13188	7.41182	ATCLH1 (ARABIDOPSIS THALIANA CORONATINE-INDUCED PROTEIN 1); chlorophyllase
At1g19680	261140_AT	0.6	1	7.64138	8.0493	protein binding / zinc ion binding
At1g19690	261147_AT	0.55	0.875	5.81063	5.79148	binding / catalytic/ coenzyme binding
At1g19700	261139_AT	1	0.75	7.12368	6.27665	BEL10 (BEL1-LIKE HOMEODOMAIN 10); DNA binding / transcription factor
At1g19710	261138_AT	0.85	0.75	5.3481	5.45515	glycosyl transferase family 1 protein
At1g19720	261133_AT	0.9	1	7.35953	7.63952	pentatricopeptide (PPR) repeat-containing protein
At1g19730	261145_AT	1	1	8.87507	7.76383	ATTRX4; oxidoreductase, acting on sulfur group of donors, disulfide as acceptor
At1g19740	261141_AT	0.95	1	7.54231	9.07382	ATP-dependent protease La (LON) domain-containing protein
At1g19770	261143_AT	1	1	11.2171	11.1013	ATPUP14; purine transmembrane transporter
At1g19800	261132_AT	1	1	7.61817	7.97155	TGD1 (TRIGALACTOSYLDIACYLGLYCEROL 1); lipid transporter
At1g19835	261131_AT	0.8	1	7.54551	8.48993	hypothetical protein
At1g19860	255784_AT	0.85	0.75	6.70491	6.59208	zinc finger (CCCH-type) family protein
At1g19870	255783_AT	1	1	6.75192	6.35419	iqd32 (IQ-domain 32); calmodulin binding
At1g19880	255781_AT	1	0.875	6.66534	6.12157	regulator of chromosome condensation (RCC1) family protein
At1g19920	255785_AT	1	0.75	8.8029	7.76956	APS2; sulfate adenylyltransferase (ATP)
At1g19960	261221_AT	0.5	0.75	5.76056	7.14003	hypothetical protein
At1g19970	261220_AT	1	1	6.81288	5.38507	ER lumen protein retaining receptor family protein
At1g19980	261219_AT	0.9	0.5	7.6209	6.25497	cytomatrix protein-related
At1g20010	261230_AT	0.7	0.875	6.37911	8.74629	TUB5; structural constituent of cytoskeleton
At1g20020	261218_AT	1	1	7.69303	11.521	FNR2 (FERREDOXIN-NADP(+)-OXIDOREDUCTASE 2); NADPH dehydrogenase/ oxidoreductase/ poly(U) binding
At1g20050	261228_AT	1	1	8.02358	9.10986	HYD1 (HYDRA1); C-8 sterol isomerase
At1g20090	261229_AT	1	0.875	9.48085	8.51001	ROP2 (RHO-RELATED PROTEIN FROM PLANTS 2); GTP binding
At1g20100	261225_AT	1	1	10.4675	9.36501	hypothetical protein
At1g20110	261231_AT	1	1	9.87931	9.53637	zinc finger (FYVE type) family protein
At1g20120	261222_AT	0.5	0.125	5.42871	4.83434	family II extracellular lipase, putative
At1g20200	261227_AT	1	1	8.86505	8.64852	EMB2719 (EMBRYO DEFECTIVE 2719); enzyme regulator
At1g20220	261232_AT	0.8	0.875	7.10473	7.17417	nucleic acid binding
At1g20230	261277_AT	0.75	1	4.82534	4.83324	pentatricopeptide (PPR) repeat-containing protein
At1g20270	255883_AT	1	0.875	5.27414	4.91039	oxidoreductase, 2OG-Fe(II) oxygenase family protein
At1g20300	255888_AT	1	0.875	7.24065	5.21547	pentatricopeptide (PPR) repeat-containing protein
At1g20310	255884_AT	1	0.875	6.42103	6.01548	hypothetical protein
At1g20330	255885_AT	1	1	9.62861	9.69514	SMT2 (STEROL METHYLTRANSFERASE 2); S-adenosylmethionine-dependent methyltransferase
At1g20340	255886_AT	1	1	11.0872	13.4596	DRT112; copper ion binding / electron carrier
At1g20380	255940_AT	0.8	0.3125	5.77053	5.68751	prolyl oligopeptidase, putative / prolyl endopeptidase, putative / post-proline cleaving enzyme, putative
At1g20390	259573_AT	0.5	0	5.44537	4.31519	pseudo
At1g20410	259571_AT	1	0.875	6.05431	6.15086	hypothetical protein
At1g20430	259515_AT	0.6	0.875	5.6719	7.09264	hypothetical protein
At1g20440	259570_AT	1	1	10.1656	11.9717	COR47 (COLD-REGULATED 47)
At1g20450	259516_AT	1	1	11.9362	11.8319	ERD10 (EARLY RESPONSIVE TO DEHYDRATION 10); actin binding
At1g20510	259518_AT	1	1	9.30319	9.20718	OPCL1 (OPC-8:0 COA LIGASE1); 4-coumarate-CoA ligase
At1g20540	259564_AT	1	0.875	7.33333	7.88268	transducin family protein / WD-40 repeat family protein
At1g20560	259545_AT	1	0.875	6.58182	6.32052	AAE1 (ACYL ACTIVATING ENZYME 1); AMP binding
At1g20575	259542_AT	1	1	8.30246	7.79715	dolichyl-phosphate beta-D-mannosyltransferase, putative / dolichol-phosphate mannosyltransferase, putative / mannose-P-dolichol synthase, putative
At1g20580	259543_AT	1	1	6.48872	6.94632	small nuclear ribonucleoprotein, putative / snRNP, putative / Sm protein, putative
At1g20620	259544_AT	1	1	9.8027	12.3205	CAT3 (CATALASE 3); catalase
At1g20630	259517_AT	1	1	9.43908	8.55455	CAT1 (CATALASE 1); catalase
At1g20640	259540_AT	1	0.875	7.35182	6.22389	RWP-RK domain-containing protein
At1g20650	259541_AT	1	1	8.18218	8.31153	ATP binding / protein kinase/ protein serine/threonine kinase
At1g20670	256078_AT	1	1	6.63542	6.76631	DNA-binding bromodomain-containing protein
At1g20690	256080_AT	0.55	0.375	3.68147	3.80371	hypothetical protein
At1g20693	256091_AT	0.8	1	7.95344	9.56988	HMGB2 (HIGH MOBILITY GROUP B 2); DNA binding / chromatin binding / structural constituent of chromatin / transcription factor
At1g20696	256092_AT	0.8	1	8.86453	9.74389	HMGB3 (HIGH MOBILITY GROUP B 3); DNA binding / chromatin binding / structural constituent of chromatin / transcription factor
At1g20700	256081_AT	0.7	0.125	4.88451	4.93046	WOX14 (WUSCHEL RELATED HOMEOBOX 14); DNA binding / transcription factor
At1g20760	256085_AT	1	0.875	8.44213	8.0454	calcium-binding EF hand family protein
At1g20770	256086_AT	0.95	1	7.42179	7.76271	hypothetical protein
At1g20780	256094_AT	0.5	0.875	6.75643	7.39861	SAUL1 (SENESCENCE-ASSOCIATED E3 UBIQUITIN LIGASE 1); ubiquitin-protein ligase
At1g20810	256088_AT	0.75	0.9375	7.16323	8.51295	immunophilin / FKBP-type peptidyl-prolyl cis-trans isomerase family protein
At1g20816	256090_AT	0.65	1	5.0974	5.95074	hypothetical protein
At1g20823	256093_AT	1	1	9.05945	7.22781	zinc finger (C3HC4-type RING finger) family protein
At1g20830	256089_AT	0.75	0.75	5.36996	5.81194	hypothetical protein
At1g20840	262797_AT	1	1	6.67634	9.06014	TMT1 (TONOPLAST MONOSACCHARIDE TRANSPORTER1); carbohydrate transmembrane transporter/ nucleoside transmembrane transporter/ sugar:hydrogen symporter
At1g20880	262804_AT	1	1	7.57515	6.71434	RNA recognition motif (RRM)-containing protein
At1g20890	262853_AT	1	0.75	7.00169	6.97843	hypothetical protein
At1g20910	262852_AT	0.9	0.375	6.66387	6.22623	ARID/BRIGHT DNA-binding domain-containing protein
At1g20920	262851_AT	1	0.875	8.07733	6.72574	DEAD box RNA helicase, putative
At1g20940	257464_AT	0.7	0.5	4.07871	4.23426	F-box family protein
At1g20950	262806_AT	0.6	0.8125	6.01803	7.60989	pyrophosphate--fructose-6-phosphate 1-phosphotransferase-related / pyrophosphate-dependent 6-phosphofructose-1-kinase-related
At1g20960	262800_AT	1	0.875	8.08195	7.25297	emb1507 (embryo defective 1507); ATP binding / ATP-dependent helicase/ helicase/ nucleic acid binding / nucleoside-triphosphatase/ nucleotide binding
At1g20980	262798_AT	1	1	9.85859	9.83554	SPL14 (squamosa promoter binding protein-like 14); DNA binding / transcription activator/ transcription factor
At1g21000	262803_AT	1	1	11.1863	9.09364	zinc-binding family protein
At1g21010	262801_AT	1	1	10.1499	7.74817	hypothetical protein
At1g21050	261456_AT	0.8	0.9375	7.0289	7.86866	hypothetical protein
At1g21060	261451_AT	0.6	0.375	5.74843	6.32777	hypothetical protein
At1g21065	261457_AT	1	1	9.16448	10.6398	hypothetical protein
At1g21070	261455_AT	1	0.9375	5.23543	5.51462	transporter-related
At1g21080	261458_AT	1	1	9.48181	9.42317	DNAJ heat shock N-terminal domain-containing protein
At1g21110	261450_S_AT	0.8	1	5.41954	5.1058	O-methyltransferase, putative
At1g21120	261449_AT	0.85	1	6.59236	5.78288	O-methyltransferase, putative
At1g21130	261453_AT	0.85	1	7.74016	8.50556	O-methyltransferase, putative
At1g21160	261447_AT	1	0.875	6.57908	5.82491	GTP binding / GTPase/ translation initiation factor
At1g21190	259551_AT	0.9	1	5.99439	6.06398	small nuclear ribonucleoprotein, putative / snRNP, putative / Sm protein, putative
At1g21200	259562_AT	0.7	0.75	5.39171	5.14229	transcription factor
At1g21270	259560_AT	0.5	1	7.11872	8.88583	WAK2; ATP binding / calcium ion binding / protein kinase/ protein serine/threonine kinase
At1g21320	259552_AT	0.75	0.0625	5.62288	4.29264	nucleic acid binding / nucleotide binding
At1g21350	260872_AT	1	1	6.84789	7.77116	antioxidant/ oxidoreductase
At1g21370	260899_AT	1	1	7.62156	7.83125	hypothetical protein
At1g21380	260880_AT	1	1	8.66476	8.81345	VHS domain-containing protein / GAT domain-containing protein
At1g21390	260874_AT	1	0.75	5.54413	4.58454	emb2170 (embryo defective 2170)
At1g21400	260900_S_AT	1	1	10.408	7.20564	2-oxoisovalerate dehydrogenase, putative / 3-methyl-2-oxobutanoate dehydrogenase, putative / branched-chain alpha-keto acid dehydrogenase E1 alpha subunit, putative
At1g21410	260875_AT	1	0.875	10.1325	7.11903	SKP2A
At1g21440	260902_AT	0.9	0.875	6.23881	7.98742	mutase family protein
At1g21450	260878_AT	1	1	8.18484	7.72832	SCL1 (SCARECROW-LIKE 1); transcription factor
At1g21460	260876_AT	1	1	8.51796	7.05228	nodulin MtN3 family protein
At1g21480	260879_AT	1	0.75	7.06471	7.03152	exostosin family protein
At1g21500	260877_AT	1	1	7.00996	9.79338	hypothetical protein
At1g21520	260919_AT	0.5	0.8125	6.4264	6.70488	hypothetical protein
At1g21540	260921_AT	1	0.375	9.50209	5.14675	AMP-binding protein, putative
At1g21550	260881_AT	0.9	1	7.35481	6.31242	calcium-binding protein, putative
At1g21560	260922_AT	0.55	1	5.88848	6.2287	hypothetical protein
At1g21570	260923_AT	1	1	8.59179	7.95953	zinc finger (CCCH-type) family protein
At1g21580	260873_AT	0.75	0.875	4.79858	5.44238	hydroxyproline-rich glycoprotein family protein
At1g21590	260924_AT	0.7	1	5.61241	6.74537	protein kinase family protein
At1g21600	262502_AT	0.9	1	6.02053	7.53646	PTAC6 (PLASTID TRANSCRIPTIONALLY ACTIVE6)
At1g21610	262487_AT	1	1	6.98326	6.34985	wound-responsive family protein
At1g21630	262492_AT	1	1	7.7858	8.12646	calcium-binding EF hand family protein
At1g21640	262506_AT	1	1	8.5406	8.78478	NADK2; NAD+ kinase/ calmodulin binding
At1g21660	262493_AT	1	0.875	8.15303	7.89863	heat shock protein binding
At1g21670	262503_AT	1	1	8.92802	9.53256	hypothetical protein
At1g21680	262505_AT	1	1	9.49284	9.45839	hypothetical protein
At1g21690	262501_AT	1	1	7.18978	6.81288	emb1968 (embryo defective 1968); ATP binding / ATPase/ DNA binding / DNA clamp loader/ nucleoside-triphosphatase/ nucleotide binding
At1g21700	262484_AT	1	0.875	8.13902	7.25165	ATSWI3C (SWITCH/SUCROSE NONFERMENTING 3C); DNA binding
At1g21710	262498_AT	1	0.875	6.71424	6.58285	OGG1 (8-OXOGUANINE-DNA GLYCOSYLASE 1); oxidized purine base lesion DNA N-glycosylase
At1g21720	262497_AT	1	1	8.92755	9.73499	PBC1 (PROTEASOME BETA SUBUNIT C1); peptidase/ threonine-type endopeptidase
At1g21750	262504_AT	1	1	7.8128	9.14798	ATPDIL1-1 (PDI-LIKE 1-1); protein disulfide isomerase
At1g21760	262500_AT	1	1	9.5981	8.94081	FBP7 (F-BOX PROTEIN 7)
At1g21770	262499_AT	1	1	8.18875	9.20289	hypothetical protein
At1g21780	262495_AT	0.9	0.875	7.38467	7.44466	BTB/POZ domain-containing protein
At1g21790	262496_AT	1	1	9.08233	7.59492	hypothetical protein
At1g21820	262488_AT	1	1	7.95677	8.47295	---
At1g21830	262489_AT	0.95	1	7.61111	8.20641	hypothetical protein
At1g21840	262490_AT	0.5	0.75	6.73624	6.81893	UREF (urease accessory protein F); nickel ion binding
At1g21880	260857_AT	0.9	0.875	6.25968	7.10139	LYM1 (LYSM DOMAIN GPI-ANCHORED PROTEIN 1 PRECURSOR)
At1g21900	260852_AT	1	1	7.39515	8.22977	emp24/gp25L/p24 family protein
At1g21910	260856_AT	0.8	1	4.55286	9.07344	AP2 domain-containing transcription factor family protein
At1g21920	260855_AT	1	1	8.4147	9.0239	MORN (Membrane Occupation and Recognition Nexus) repeat-containing protein /phosphatidylinositol-4-phosphate 5-kinase-related
At1g21980	255959_AT	1	1	7.04081	8.44216	ATPIP5K1 (PHOSPHATIDYLINOSITOL-4-PHOSPHATE 5-KINASE 1); 1-phosphatidylinositol-4-phosphate 5-kinase/ actin filament binding / actin monomer binding / phosphatidylinositol phosphate kinase
At1g22020	255946_AT	1	1	7.88636	7.2213	SHM6 (serine hydroxymethyltransferase 6); catalytic/ glycine hydroxymethyltransferase/ pyridoxal phosphate binding
At1g22040	255947_AT	1	1	6.33722	6.03994	kelch repeat-containing F-box family protein
At1g22050	255951_AT	1	0.8125	8.19694	7.08744	MUB6 (MEMBRANE-ANCHORED UBIQUITIN-FOLD PROTEIN 6 PRECURSOR)
At1g22060	255948_AT	1	1	7.69609	6.72316	hypothetical protein
At1g22070	255953_AT	1	0.875	7.89962	8.35812	TGA3; DNA binding / calmodulin binding / protein binding / transcription factor
At1g22110	255950_AT	0.55	0.25	4.64936	4.44998	structural constituent of ribosome
At1g22140	255960_AT	1	1	8.64795	8.84183	hypothetical protein
At1g22180	255923_AT	1	1	9.75052	6.60025	SEC14 cytosolic factor family protein / phosphoglyceride transfer family protein
At1g22190	255926_AT	1	1	9.2781	9.13244	AP2 domain-containing transcription factor, putative
At1g22200	255925_AT	1	1	9.14301	8.17	hypothetical protein
At1g22270	255968_AT	1	1	7.85537	7.77534	hypothetical protein
At1g22280	255967_AT	1	1	10.2613	10.3254	protein phosphatase 2C, putative / PP2C, putative
At1g22300	255966_AT	1	1	10.3801	10.7095	GRF10 (GENERAL REGULATORY FACTOR 10); ATP binding / protein binding / protein phosphorylated amino acid binding
At1g22310	255963_AT	0.9	1	5.75627	5.48064	MBD8; methyl-CpG binding
At1g22330	255969_AT	0.95	0.75	6.46372	5.8448	RNA binding / nucleic acid binding / nucleotide binding
At1g22335	255962_AT	1	0.75	7.63288	5.91486	glycine-rich RNA-binding protein, putative similar to glycine-rich RNA-binding protein GI:17818 from [Brassica napus]
At1g22360	255942_AT	0.9	0.875	8.95986	8.33333	AtUGT85A2 (UDP-glucosyl transferase 85A2); UDP-glycosyltransferase/ glucuronosyltransferase/ transferase, transferring glycosyl groups
At1g22370	255943_AT	0.8	0.875	7.22778	6.71611	AtUGT85A5 (UDP-glucosyl transferase 85A5); glucuronosyltransferase/ transferase, transferring glycosyl groups
At1g22380	261923_AT	0.8	0.875	5.89051	5.63549	AtUGT85A3 (UDP-glucosyl transferase 85A3); glucuronosyltransferase/ transcription factor/ transferase, transferring glycosyl groups
At1g22400	261934_AT	1	1	11.1775	9.89121	UGT85A1; UDP-glycosyltransferase/ cis-zeatin O-beta-D-glucosyltransferase/ glucuronosyltransferase/ trans-zeatin O-beta-D-glucosyltransferase/ transferase, transferring glycosyl groups / transferase, transferring hexosyl groups
At1g22410	261933_AT	1	1	9.5044	10.3869	2-dehydro-3-deoxyphosphoheptonate aldolase, putative / 3-deoxy-D-arabino-heptulosonate 7-phosphate synthase, putative / DAHP synthetase, putative
At1g22430	261931_AT	0.8	1	6.66537	6.85483	alcohol dehydrogenase, putative
At1g22450	261939_AT	1	1	8.30872	9.13459	COX6B (CYTOCHROME C OXIDASE 6B); cytochrome-c oxidase
At1g22510	261938_AT	0.75	0.875	7.23814	7.63573	zinc finger (C3HC4-type RING finger) family protein
At1g22520	261940_AT	1	1	8.08861	7.78199	hypothetical protein
At1g22530	261926_AT	1	1	10.2981	9.79662	PATL2 (PATELLIN 2); transporter
At1g22540	261925_AT	1	0.875	7.20068	7.26677	proton-dependent oligopeptide transport (POT) family protein
At1g22550	261924_AT	0.6	0.5625	6.3008	6.0111	proton-dependent oligopeptide transport (POT) family protein
At1g22570	261937_AT	1	1	9.19577	9.18299	proton-dependent oligopeptide transport (POT) family protein
At1g22610	261935_AT	1	1	8.2724	8.554	C2 domain-containing protein
At1g22620	264197_AT	0.9	0.875	7.65332	7.22411	ATSAC1 (suppressor of actin 1); phosphatidylinositol-4,5-bisphosphate 5-phosphatase
At1g22640	264210_AT	1	0.9375	8.88169	6.49249	MYB3 (MYB DOMAIN PROTEIN 3); DNA binding / transcription factor
At1g22650	264200_AT	0.9	1	7.47883	6.8008	beta-fructofuranosidase, putative / invertase, putative / saccharase, putative / beta-fructosidase, putative
At1g22660	264212_AT	1	0.75	6.59777	5.51005	tRNA-nucleotidyltransferase, putative / tRNA adenylyltransferase, putative
At1g22690	264195_AT	1	0.875	13.1592	8.817	gibberellin-responsive protein, putative
At1g22700	264199_AT	0.55	0.875	6.81613	8.6774	tetratricopeptide repeat (TPR)-containing protein
At1g22710	264204_AT	0.6	1	5.67309	8.99931	SUC2 (SUCROSE-PROTON SYMPORTER 2); carbohydrate transmembrane transporter/ sucrose transmembrane transporter/ sucrose:hydrogen symporter/ sugar:hydrogen symporter
At1g22730	264206_AT	0.95	0.75	6.5124	6.88438	MA3 domain-containing protein
At1g22740	264209_AT	1	1	7.99407	8.38693	RABG3B; GTP binding
At1g22750	264207_AT	1	1	10.151	9.37558	hypothetical protein
At1g22770	264211_AT	1	0.875	8.85561	6.77092	GI (GIGANTEA)
At1g22780	264203_AT	1	1	8.78881	9.65106	PFL (POINTED FIRST LEAVES); RNA binding / nucleic acid binding / structural constituent of ribosome
At1g22800	264198_AT	0.8	1	6.96148	6.22919	methyltransferase
At1g22810	264202_AT	0.5	0.625	7.60682	6.35797	AP2 domain-containing transcription factor, putative
At1g22840	264727_AT	1	1	11.4386	10.8112	CYTC-1 (CYTOCHROME C-1); electron carrier/ heme binding / iron ion binding
At1g22850	264728_AT	1	1	8.40966	9.43488	hypothetical protein
At1g22860	264776_AT	1	0.875	7.39428	6.63373	hypothetical protein
At1g22870	264750_AT	1	0.875	7.00284	5.87164	protein kinase family protein
At1g22885	264725_AT	1	1	11.0379	7.6476	hypothetical protein
At1g22890	264774_AT	1	1	8.70641	8.44452	hypothetical protein
At1g22920	264724_AT	1	1	7.99256	7.88377	CSN5A (COP9 SIGNALOSOME 5A)
At1g22930	264772_AT	1	1	9.64064	8.7006	T-complex protein 11
At1g22940	264771_AT	0.85	1	6.51348	7.23956	TH1 (THIAMINE REQUIRING 1); hydroxymethylpyrimidine kinase/ phosphomethylpyrimidine kinase/ thiamin-phosphate diphosphorylase
At1g22960	264723_AT	0.5	0.375	5.04709	4.58347	pentatricopeptide (PPR) repeat-containing protein
At1g22970	264722_AT	0.75	0.75	5.97427	5.76826	hypothetical protein
At1g22980	257412_AT	0.55	0	5.37548	4.13274	hypothetical protein
At1g22985	264726_AT	1	1	7.81437	6.72051	AP2 domain-containing transcription factor, putative
At1g23020	264751_AT	0.9	0.75	8.62128	8.51992	FRO3; ferric-chelate reductase
At1g23030	264770_AT	0.85	0.75	6.25877	7.90679	armadillo/beta-catenin repeat family protein / U-box domain-containing protein
At1g23040	264894_AT	1	1	7.68645	7.72318	hydroxyproline-rich glycoprotein family protein
At1g23060	264902_AT	1	0.875	4.92568	4.6882	hypothetical protein
At1g23090	264901_AT	0.8	1	6.15477	8.27332	AST91 (SULFATE TRANSPORTER 91); sulfate transmembrane transporter
At1g23100	264895_AT	0.5	0.625	3.98317	3.83328	10 kDa chaperonin, putative
At1g23130	264899_AT	0.5	1	6.08044	10.854	Bet v I allergen family protein
At1g23180	264890_AT	0.8	0.8125	6.99418	7.43007	armadillo/beta-catenin repeat family protein
At1g23190	264903_AT	1	1	10.0495	8.90508	phosphoglucomutase, cytoplasmic, putative / glucose phosphomutase, putative
At1g23200	264891_AT	1	0	9.78357	5.34287	pectinesterase family protein
At1g23220	264897_AT	1	1	8.51323	8.72808	dynein light chain type 1 family protein
At1g23230	263037_AT	1	1	7.39945	6.34197	hypothetical protein
At1g23240	262987_AT	0.5	0.1875	3.82713	3.70125	caleosin-related family protein
At1g23260	262990_AT	1	1	8.17958	8.48928	MMZ1 (MMS ZWEI HOMOLOGUE 1); protein binding / ubiquitin-protein ligase
At1g23280	263039_AT	0.8	0.5	4.93322	4.87806	MAK16 protein-related
At1g23290	262985_S_AT	1	1	10.237	11.1344	RPL27AB; structural constituent of ribosome
At1g23310	262988_AT	1	1	10.0844	12.5137	GGT1 (GLUTAMATE:GLYOXYLATE AMINOTRANSFERASE); L-alanine:2-oxoglutarate aminotransferase/ glycine:2-oxoglutarate aminotransferase
At1g23330	263010_AT	1	1	7.56663	6.56431	hypothetical protein
At1g23360	263044_AT	1	1	6.8941	7.16999	UbiE/COQ5 methyltransferase family protein
At1g23390	262986_AT	1	1	8.83616	9.31655	kelch repeat-containing F-box family protein
At1g23400	263014_AT	1	1	6.53245	7.89387	CAF2; RNA splicing factor, transesterification mechanism
At1g23430	263015_AT	1	1	7.98888	7.48953	---
At1g23440	262422_AT	1	1	10.0742	8.93085	pyrrolidone-carboxylate peptidase family protein
At1g23460	265174_S_AT	0.5	0.875	4.3497	4.32241	polygalacturonase
At1g23480	265175_AT	1	0.75	7.87402	6.90647	ATCSLA03 (CELLULOSE SYNTHASE-LIKE A3); cellulose synthase/ transferase, transferring glycosyl groups
At1g23490	265187_AT	1	1	11.2155	11.6728	ATARF1 (ADP-RIBOSYLATION FACTOR 1); GTP binding / phospholipase activator/ protein binding
At1g23550	257401_AT	0.9	0.875	8.43374	6.41538	SRO2 (SIMILAR TO RCD ONE 2); NAD+ ADP-ribosyltransferase
At1g23700	265168_AT	0.75	0.5625	4.7558	4.18458	protein kinase family protein
At1g23710	265184_AT	1	1	9.82846	7.50285	hypothetical protein
At1g23740	265182_AT	1	1	9.72866	9.80372	oxidoreductase, zinc-binding dehydrogenase family protein
At1g23780	265190_AT	1	1	8.76089	7.39666	F-box family protein
At1g23820	265172_AT	0.9	1	7.44012	8.63708	SPDS1 (spermidine synthase 1); spermidine synthase
At1g23830	265132_AT	0.8	0.75	7.14444	6.5757	hypothetical protein
At1g23840	265189_AT	0.6	0.9375	5.03366	5.77349	hypothetical protein
At1g23860	263035_AT	0.95	0.875	6.98785	7.32654	RSZP21 (RS-CONTAINING ZINC FINGER PROTEIN 21); protein binding
At1g23870	263019_AT	0.7	1	6.18735	6.90393	ATTPS9; transferase, transferring glycosyl groups / trehalose-phosphatase
At1g23880	263020_AT	0.8	0.875	4.67665	4.33511	NHL repeat-containing protein
At1g23890	263036_AT	0.6	0.875	6.20441	6.00401	NHL repeat-containing protein
At1g23940	263022_S_AT	0.6	0.75	3.87553	3.80273	adaptin family protein
At1g23950	263033_S_AT	1	1	7.65595	8.13865	hypothetical protein
At1g23960	263023_AT	1	1	8.63037	8.71568	hypothetical protein
At1g23980	263024_AT	1	0.9375	7.10172	6.71278	zinc finger (C3HC4-type RING finger) family protein
At1g24040	257459_AT	1	1	7.16518	7.21885	GCN5-related N-acetyltransferase (GNAT) family protein
At1g24050	263029_AT	1	1	8.76531	8.50691	hypothetical protein
At1g24070	263031_AT	1	1	4.78849	5.35175	ATCSLA10; cellulose synthase/ transferase, transferring glycosyl groups
At1g24100	264873_AT	1	1	6.83951	8.19064	UGT74B1 (UDP-glucosyl transferase 74B1); UDP-glycosyltransferase/ thiohydroximate beta-D-glucosyltransferase/ transferase, transferring glycosyl groups
At1g24120	264865_AT	1	0.875	7.50332	7.70563	ARL1 (ARG1-LIKE 1); heat shock protein binding / unfolded protein binding
At1g24140	264866_AT	0.5	1	6.64913	7.82436	matrixin family protein
At1g24150	264867_AT	0.5	1	6.48399	7.16239	FH4 (FORMIN HOMOLOGUE 4); actin binding / protein binding
At1g24170	264857_AT	1	0.875	10.3905	9.27725	LGT9; polygalacturonate 4-alpha-galacturonosyltransferase/ transferase, transferring glycosyl groups / transferase, transferring hexosyl groups
At1g24180	264871_AT	1	1	8.31948	8.15424	IAR4; oxidoreductase, acting on the aldehyde or oxo group of donors, disulfide as acceptor / pyruvate dehydrogenase (acetyl-transferring)
At1g24190	264858_AT	1	1	7.13589	6.73074	SNL3 (SIN3-LIKE 3); transcription repressor
At1g24210	264870_AT	1	0.25	4.98888	4.32298	paired amphipathic helix repeat-containing protein
At1g24240	264874_AT	0.7	0.75	4.3707	4.34647	ribosomal protein L19 family protein
At1g24280	264859_AT	0.6	0.5	6.01208	6.18234	G6PD3 (GLUCOSE-6-PHOSPHATE DEHYDROGENASE 3); glucose-6-phosphate dehydrogenase
At1g24310	264864_AT	0.5	0.75	5.11801	4.96126	hypothetical protein
At1g24330	264862_AT	1	1	7.13518	5.69746	armadillo/beta-catenin repeat family protein / U-box domain-containing family protein
At1g24340	257410_AT	1	1	7.98178	7.2961	emb2421 (embryo defective 2421); monooxygenase/ oxidoreductase
At1g24350	264869_AT	1	1	7.96781	7.26935	hypothetical protein
At1g24360	265026_AT	1	1	10.2024	10.0731	3-oxoacyl-(acyl-carrier protein) reductase, chloroplast / 3-ketoacyl-acyl carrier protein reductase
At1g24400	265002_AT	1	0.75	10.6781	5.41623	LHT2 (LYSINE HISTIDINE TRANSPORTER 2); acidic amino acid transmembrane transporter/ amino acid transmembrane transporter/ neutral amino acid transmembrane transporter
At1g24440	265023_AT	1	1	9.0147	7.18292	protein binding / zinc ion binding
At1g24450	265027_AT	0.9	1	6.20195	6.5444	NFD2 (NUCLEAR FUSION DEFECTIVE 2); RNA binding / ribonuclease III
At1g24460	265013_AT	1	1	7.88518	6.79665	hypothetical protein
At1g24470	265012_AT	0.9	0.25	5.93565	4.94936	short-chain dehydrogenase/reductase (SDR) family protein
At1g24490	265011_AT	0.95	0.875	6.9945	7.51414	ALB4 (ALBINA 4)
At1g24510	265010_AT	1	1	8.54316	9.16533	T-complex protein 1 epsilon subunit, putative / TCP-1-epsilon, putative / chaperonin, putative
At1g24530	265028_AT	1	0.875	8.19909	8.14231	transducin family protein / WD-40 repeat family protein
At1g24560	265019_AT	1	1	7.4414	6.99267	hypothetical protein
At1g24610	265021_AT	0.9	1	6.89852	7.75601	SET domain-containing protein
At1g24706	245649_AT	1	0.8125	6.79136	6.56332	hypothetical protein
At1g24793	245651_S_AT	1	0.875	10.2937	9.61514	UDP-3-O-[3-hydroxymyristoyl] N-acetylglucosamine deacetylase
At1g24996	245638_S_AT	1	0.875	7.41696	6.78149	hypothetical protein
At1g25230	245637_AT	0.9	1	5.86072	8.49225	purple acid phosphatase family protein
At1g25260	245639_AT	1	1	8.07083	9.24268	acidic ribosomal protein P0-related
At1g25275	245642_AT	1	1	12.1758	11.7556	hypothetical protein
At1g25280	245633_AT	1	1	8.84935	7.71693	AtTLP10 (TUBBY LIKE PROTEIN 10); phosphoric diester hydrolase/ transcription factor
At1g25320	245644_AT	0.5	0.625	6.10954	6.58636	leucine-rich repeat transmembrane protein kinase, putative
At1g25350	245631_AT	1	1	8.19689	7.57015	OVA9 (ovule abortion 9); glutamine-tRNA ligase
At1g25370	245641_AT	1	0.9375	6.81699	6.80602	hypothetical protein
At1g25375	255743_AT	0.7	1	5.5492	6.28639	metallo-beta-lactamase family protein
At1g25380	255736_AT	1	1	7.95782	7.52908	mitochondrial substrate carrier family protein
At1g25390	255740_AT	1	1	8.37027	8.2505	protein kinase family protein
At1g25400	255733_AT	0.9	1	8.91862	9.77784	hypothetical protein
At1g25420	255737_AT	1	0.875	8.15506	7.7808	hypothetical protein
At1g25450	255732_AT	1	0.75	11.2851	6.76898	KCS5 (3-KETOACYL-COA SYNTHASE 5); fatty acid elongase
At1g25470	255729_AT	0.8	0.75	6.5037	6.0018	AP2 domain-containing transcription factor, putative
At1g25490	255731_AT	1	1	9.27692	9.33638	RCN1 (ROOTS CURL IN NPA); protein phosphatase type 2A regulator
At1g25500	255728_AT	1	0.8125	7.48989	5.65766	choline transporter-related
At1g25520	255735_AT	1	1	8.92525	8.40089	hypothetical protein
At1g25540	255725_AT	1	0.875	8.17301	7.19623	PFT1 (PHYTOCHROME AND FLOWERING TIME 1); transcription coactivator
At1g25550	255734_AT	1	1	8.27701	9.46542	myb family transcription factor
At1g25560	255742_AT	0.9	0.875	9.58291	9.78259	TEM1 (TEMPRANILLO 1); transcription factor
At1g25570	255738_AT	0.9	1	7.15786	7.39433	leucine-rich repeat protein-related
At1g25580	255739_AT	0.7	0.75	6.69719	6.86629	ANAC008 (Arabidopsis NAC domain containing protein 8); transcription factor
At1g25988	245751_S_AT	1	1	7.45996	7.40712	hypothetical protein
At1g26110	245822_AT	1	1	8.79003	8.22569	hypothetical protein
At1g26130	245846_AT	1	1	6.09855	6.00622	haloacid dehalogenase-like hydrolase family protein
At1g26150	245845_AT	0.75	0.875	5.03559	6.74139	PERK10 (PROLINE-RICH EXTENSIN-LIKE RECEPTOR KINASE 10); ATP binding / protein kinase/ protein serine/threonine kinase/ protein tyrosine kinase
At1g26160	245817_AT	0.55	1	6.35272	7.55697	metal-dependent phosphohydrolase HD domain-containing protein
At1g26170	245844_AT	0.9	0.75	6.58506	6.56411	binding / protein transporter
At1g26180	245843_AT	0.8	0.75	6.8661	7.00201	hypothetical protein
At1g26230	245876_AT	0.75	1	5.25917	6.66956	chaperonin, putative
At1g26270	245821_AT	1	1	8.62022	8.5985	phosphatidylinositol 3- and 4-kinase family protein
At1g26280	245872_AT	0.9	1	5.82395	5.54321	---
At1g26300	245870_AT	0.5	0.75	6.19579	6.92337	BSD domain-containing protein
At1g26310	245819_AT	0.6	0.1875	4.13897	4.33379	CAL (CAULIFLOWER); DNA binding / transcription factor
At1g26340	261011_AT	0.5	0.75	5.90528	5.65357	CB5-A (CYTOCHROME B5 ISOFORM A); heme binding
At1g26370	261008_AT	0.6	0.8125	6.71628	6.12505	RNA helicase, putative
At1g26420	261005_AT	0.55	0.5	5.38508	5.80309	FAD-binding domain-containing protein
At1g26440	261013_AT	1	1	6.59249	6.72664	ATUPS5 (ARABIDOPSIS THALIANA UREIDE PERMEASE 5)
At1g26460	261014_AT	1	0.75	7.25783	6.9127	pentatricopeptide (PPR) repeat-containing protein
At1g26470	261019_AT	1	1	7.85125	8.14406	hypothetical protein
At1g26550	261018_AT	1	1	10.0002	10.4179	peptidyl-prolyl cis-trans isomerase PPIC-type family protein
At1g26560	261016_AT	1	1	7.79215	8.42618	BGLU40 (BETA GLUCOSIDASE 40); catalytic/ cation binding / hydrolase, hydrolyzing O-glycosyl compounds
At1g26570	261017_AT	1	0.75	8.60559	7.18827	UGD1 (UDP-GLUCOSE DEHYDROGENASE 1); NAD or NADH binding / UDP-glucose 6-dehydrogenase/ binding / catalytic/ coenzyme binding / oxidoreductase/ oxidoreductase, acting on the CH-OH group of donors, NAD or NADP as acceptor
At1g26580	260999_AT	1	1	8.33426	8.62732	hypothetical protein
At1g26590	260998_AT	0.6	0.75	4.13946	3.91549	zinc finger (C2H2 type) family protein
At1g26600	261012_AT	1	0.3125	8.79045	4.54044	CLE9 (CLAVATA3/ESR-RELATED 9); protein binding / receptor binding
At1g26610	260997_AT	0.9	0.875	6.34927	4.24252	zinc finger (C2H2 type) family protein
At1g26620	261028_AT	1	0.75	5.59397	4.91491	hypothetical protein
At1g26630	261270_AT	1	1	11.0397	11.8897	FBR12 (FUMONISIN B1-RESISTANT12); translation initiation factor
At1g26640	261258_AT	0.9	1	6.714	7.96242	aspartate/glutamate/uridylate kinase family protein
At1g26650	261273_AT	1	0.9375	7.34966	7.21863	hypothetical protein
At1g26660	261259_AT	0.6	0.6875	5.60995	4.89207	c-myc binding protein, putative / prefoldin, putative
At1g26665	261272_AT	0.9	0.9375	6.83944	7.57964	hypothetical protein
At1g26670	261276_AT	1	1	9.79516	10.5634	VTI1B; SNARE binding / receptor/ soluble NSF attachment protein
At1g26690	261269_AT	0.8	0.875	6.97213	7.5209	emp24/gp25L/p24 family protein
At1g26700	261275_AT	0.8	0.625	4.02415	3.67915	MLO14 (MILDEW RESISTANCE LOCUS O 14); calmodulin binding
At1g26710	261264_AT	0.5	0.0625	3.56136	3.43781	hypothetical protein
At1g26730	261261_AT	1	1	6.41169	6.78028	EXS family protein / ERD1/XPR1/SYG1 family protein
At1g26740	261268_AT	0.65	0.75	7.14086	7.14437	structural constituent of ribosome
At1g26750	261267_AT	1	1	7.82533	8.25657	hypothetical protein
At1g26760	261262_AT	0.7	0.625	4.33162	4.1375	SDG35 (SET DOMAIN PROTEIN 35); binding
At1g26770	261266_AT	1	0.875	9.37709	6.18983	ATEXPA10 (ARABIDOPSIS THALIANA EXPANSIN A 10); structural constituent of cell wall
At1g26800	261265_AT	0.7	1	7.71028	7.70109	zinc finger (C3HC4-type RING finger) family protein
At1g26830	263685_AT	1	1	8.21718	7.93665	ATCUL3 (ARABIDOPSIS THALIANA CULLIN 3); protein binding / ubiquitin-protein ligase
At1g26850	263692_AT	1	1	9.75371	9.61242	dehydration-responsive family protein
At1g26880	263691_AT	1	1	8.18113	9.53855	60S ribosomal protein L34 (RPL34A)
At1g26900	263684_AT	0.6	0.5	6.39169	5.12965	pentatricopeptide (PPR) repeat-containing protein
At1g26910	263686_AT	1	1	8.05691	7.86453	60S ribosomal protein L10 (RPL10B)
At1g26920	263688_AT	1	1	6.45748	7.92524	hypothetical protein
At1g26940	263687_AT	0.5	0.875	5.38339	6.12445	peptidyl-prolyl cis-trans isomerase cyclophilin-type family protein
At1g27000	264984_AT	1	1	9.78488	9.20574	bZIP family transcription factor
At1g27030	264987_AT	0.6	0.75	4.52665	6.74007	hypothetical protein
At1g27070	264975_AT	1	0.75	5.95941	5.49207	5-AMP-activated protein kinase-related
At1g27090	264977_AT	0.85	1	7.84971	9.14069	glycine-rich protein
At1g27100	257407_AT	1	1	9.46914	9.16421	hypothetical protein
At1g27120	264978_AT	1	0.875	6.80167	5.47137	galactosyltransferase family protein
At1g27130	264986_AT	1	0.875	8.38377	8.64544	ATGSTU13 (ARABIDOPSIS THALIANA GLUTATHIONE S-TRANSFERASE TAU 13); glutathione transferase
At1g27150	264985_AT	1	0.875	7.45232	7.0581	binding
At1g27170	264979_S_AT	1	0.8125	6.91776	5.264	ATP binding / protein binding / transmembrane receptor
At1g27190	264980_AT	1	1	7.58319	7.65119	leucine-rich repeat transmembrane protein kinase, putative
At1g27210	264990_AT	1	1	8.12693	6.19102	binding
At1g27240	264983_AT	0.65	0.6875	4.50138	4.47261	paired amphipathic helix repeat-containing protein
At1g27290	264445_AT	1	1	10.67	10.5072	hypothetical protein
At1g27300	264447_AT	1	1	8.77642	8.06688	hypothetical protein
At1g27310	264446_AT	0.9	1	7.36176	8.83085	NTF2A (NUCLEAR TRANSPORT FACTOR 2A); Ran GTPase binding / protein transporter
At1g27320	264448_AT	1	1	7.48533	7.81654	AHK3 (ARABIDOPSIS HISTIDINE KINASE 3); cytokinin receptor/ osmosensor/ protein histidine kinase
At1g27330	264488_S_AT	1	1	8.00853	9.29253	hypothetical protein
At1g27340	264440_AT	1	0.875	7.43425	7.62179	F-box family protein
At1g27370	264489_AT	0.55	0.625	5.24542	4.78148	squamosa promoter-binding protein-like 10 (SPL10)
At1g27385	264443_AT	1	1	7.81344	8.16279	hypothetical protein
At1g27390	264490_AT	1	0.875	8.03948	7.6133	TOM20-2 (TRANSLOCASE OUTER MEMBRANE 20-2); P-P-bond-hydrolysis-driven protein transmembrane transporter/ metal ion binding
At1g27400	264438_AT	1	1	7.86881	9.05615	60S ribosomal protein L17 (RPL17A)
At1g27410	264491_AT	0.6	0.75	5.63135	5.79896	DNA cross-link repair protein-related
At1g27435	264441_AT	0.95	1	7.20323	8.24158	hypothetical protein
At1g27440	264493_AT	0.6	0.75	5.8426	5.49843	GUT2; catalytic/ glucuronoxylan glucuronosyltransferase
At1g27450	264439_AT	1	1	8.48183	9.84672	APT1 (ADENINE PHOSPHORIBOSYL TRANSFERASE 1); adenine phosphoribosyltransferase
At1g27480	264442_AT	0.6	0.75	6.52543	6.78944	lecithin:cholesterol acyltransferase family protein / LACT family protein
At1g27510	264437_AT	1	0.875	6.95817	7.16165	hypothetical protein
At1g27520	262299_AT	0.95	0.9375	7.41712	7.40845	glycoside hydrolase family 47 protein
At1g27530	262298_AT	1	1	9.59443	9.84036	hypothetical protein
At1g27540	262319_S_AT	1	1	8.4924	7.77206	F-box family protein
At1g27590	262322_AT	0.5	0.375	5.98638	5.35543	hypothetical protein
At1g27595	262292_AT	0.9	0.75	6.56899	6.48084	hypothetical protein
At1g27600	262297_AT	1	0.875	6.59381	7.03897	glycosyl transferase family 43 protein
At1g27630	262296_AT	1	0.875	7.71071	6.97474	CYCT1;3 (CYCLIN T 1;3); cyclin-dependent protein kinase
At1g27650	262295_AT	0.9	0.875	6.7005	7.24648	ATU2AF35A; RNA binding / nucleic acid binding / nucleotide binding / zinc ion binding
At1g27680	261642_AT	1	1	6.8818	6.13567	APL2 (ADPGLC-PPASE LARGE SUBUNIT); glucose-1-phosphate adenylyltransferase
At1g27690	261646_AT	0.85	0.75	6.30663	6.37944	hypothetical protein
At1g27700	261649_AT	1	1	7.29881	6.99465	protein binding
At1g27730	261648_AT	1	1	11.2782	10.4683	STZ (salt tolerance zinc finger); nucleic acid binding / transcription factor/ transcription repressor/ zinc ion binding
At1g27760	261651_AT	1	1	10.4472	7.4442	interferon-related developmental regulator family protein / IFRD protein family
At1g27770	261650_AT	1	1	9.48256	9.99372	ACA1 (AUTO-INHIBITED CA2+-ATPASE 1); calcium channel/ calcium-transporting ATPase/ calmodulin binding
At1g27820	257482_X_AT	0.9	0	6.13908	4.81655	CCR4-NOT transcription complex protein, putative
At1g27830	261644_S_AT	1	1	8.26044	6.75318	---
At1g27840	245764_S_AT	0.6	0.875	6.33644	6.38868	transducin family protein / WD-40 repeat family protein
At1g27850	245763_AT	1	1	6.91061	6.37247	hypothetical protein
At1g27880	245762_AT	1	0.4375	5.83376	4.64208	ATP-dependent DNA helicase, putative
At1g27900	259597_AT	1	0.875	7.71223	6.66866	RNA helicase, putative
At1g27910	259605_AT	0.9	0.875	7.1573	6.90734	PUB45 (PLANT U-BOX 45); ubiquitin-protein ligase
At1g27920	259606_AT	0.6	0.5	4.23512	4.2086	MAP65-8 (MICROTUBULE-ASSOCIATED PROTEIN 65-8)
At1g27930	259588_AT	1	1	8.90197	8.66934	hypothetical protein
At1g27950	259592_AT	1	0.875	11.6631	9.59169	LTPG1 (GLYCOSYLPHOSPHATIDYLINOSITOL-ANCHORED LIPID PROTEIN TRANSFER 1)
At1g27970	259593_AT	1	1	9.39291	9.71802	NTF2B (NUCLEAR TRANSPORT FACTOR 2B); Ran GTPase binding / protein transporter
At1g27980	259598_AT	0.85	1	7.8737	7.67413	DPL1; carboxy-lyase/ catalytic/ pyridoxal phosphate binding
At1g28010	259579_AT	1	0.375	9.01583	5.05732	PGP14 (P-GLYCOPROTEIN 14); ATPase, coupled to transmembrane movement of substances
At1g28050	259595_AT	0.8	0.875	6.61774	6.45493	zinc finger (B-box type) family protein
At1g28060	259582_AT	1	1	6.67682	6.40553	small nuclear ribonucleoprotein family protein / snRNP family protein
At1g28070	259583_AT	0.7	1	5.12524	5.90992	hypothetical protein
At1g28090	259585_AT	0.9	1	5.29557	5.57727	polynucleotide adenylyltransferase family protein
At1g28120	259587_AT	1	1	9.23142	8.70622	hypothetical protein
At1g28140	259594_AT	1	1	8.34931	9.42994	hypothetical protein
At1g28150	259591_AT	1	1	7.36773	8.44575	hypothetical protein
At1g28190	245662_AT	0.6	1	6.56169	7.69597	hypothetical protein
At1g28200	245667_AT	1	1	9.79912	9.19961	FIP1 (FH INTERACTING PROTEIN 1)
At1g28210	245670_AT	0.9	0.875	7.99636	6.83571	ATJ1; heat shock protein binding / unfolded protein binding
At1g28220	245661_AT	0.75	0.75	5.92689	5.60133	ATPUP3; purine transmembrane transporter
At1g28230	245671_AT	1	1	8.19319	7.30756	PUP1 (PURINE PERMEASE 1); purine nucleoside transmembrane transporter/ purine transmembrane transporter
At1g28240	245660_AT	0.9	1	7.20285	8.02496	hypothetical protein
At1g28250	245665_AT	0.9	0.875	7.64697	7.25823	hypothetical protein
At1g28260	245659_AT	0.95	1	6.99517	7.18598	hypothetical protein
At1g28280	245666_AT	1	1	9.61261	8.37465	VQ motif-containing protein
At1g28320	245687_AT	1	1	8.39168	7.55971	DEG15; endopeptidase
At1g28330	245668_AT	0.8	0.875	7.71614	9.22385	DYL1 (DORMANCY-ASSOCIATED PROTEIN-LIKE 1)
At1g28340	261469_AT	1	1	7.0104	7.32154	AtRLP4 (Receptor Like Protein 4); protein binding
At1g28370	261470_AT	0.9	1	6.96443	7.91273	ERF11 (ERF DOMAIN PROTEIN 11); DNA binding / transcription factor/ transcription repressor
At1g28380	261445_AT	1	1	10.0368	9.81667	NSL1 (necrotic spotted lesions 1)
At1g28390	261501_AT	0.9	0.875	5.68639	5.13211	protein kinase family protein
At1g28395	261439_AT	0.7	1	6.3228	7.04047	hypothetical protein
At1g28410	261495_AT	1	1	6.46222	6.43655	hypothetical protein
At1g28420	261494_AT	1	0.875	7.24774	5.90036	HB-1 (homeobox-1); transcription factor
At1g28440	261498_AT	1	0.875	8.31545	7.88305	HSL1 (HAESA-Like 1); ATP binding / kinase/ protein serine/threonine kinase
At1g28480	261443_AT	1	1	8.35989	7.38414	GRX480; electron carrier/ protein disulfide oxidoreductase
At1g28490	261444_AT	1	1	7.454	7.62088	SYP61 (SYNTAXIN OF PLANTS 61); SNAP receptor
At1g28510	261440_AT	0.9	1	6.70313	7.97067	hypothetical protein
At1g28520	261467_AT	0.8	0.625	7.23365	6.22365	VOZ1 (VASCULAR PLANT ONE ZINC FINGER PROTEIN); transcription activator
At1g28540	262747_AT	0.9	1	7.14655	7.12726	hypothetical protein
At1g28560	262737_AT	1	1	5.40672	4.72769	SRD2 (SHOOT REDIFFERENTIATION DEFECTIVE 2); DNA binding
At1g28570	262736_AT	0.6	0.75	5.28618	5.10744	GDSL-motif lipase, putative
At1g28580	262749_AT	1	1	9.18934	8.44036	GDSL-motif lipase, putative
At1g28600	262745_AT	1	1	9.13735	8.81291	lipase, putative
At1g28610	262748_AT	0.65	0.875	4.19439	4.6131	GDSL-motif lipase, putative
At1g28670	262733_S_AT	0.9	0.75	8.69435	8.02219	ARAB-1; carboxylesterase/ hydrolase, acting on ester bonds
At1g28680	262744_AT	0.9	0.75	7.00915	6.37605	transferase family protein
At1g28710	262750_AT	0.5	0.625	4.69201	5.1379	hypothetical protein
At1g28760	262741_AT	0.65	0.875	6.85659	6.06561	hypothetical protein
At1g28960	262746_AT	0.9	1	8.31394	7.58832	ATNUDX15 (ARABIDOPSIS THALIANA NUDIX HYDROLASE HOMOLOG 15); hydrolase
At1g29040	260871_AT	1	1	6.74994	7.76575	hypothetical protein
At1g29060	260843_AT	1	1	6.3392	5.81654	hypothetical protein
At1g29070	260898_AT	1	1	7.8976	10.8414	ribosomal protein L34 family protein
At1g29130	260889_AT	1	0.75	7.78356	8.11767	---
At1g29150	260842_AT	1	1	10.9164	9.84029	ATS9 (ARABIDOPSIS NON-ATPASE SUBUNIT 9)
At1g29220	260894_AT	1	1	7.60387	6.83839	transcriptional regulator family protein
At1g29230	260885_AT	0.65	0.875	4.3456	4.45468	CIPK18 (CBL-INTERACTING PROTEIN KINASE 18); ATP binding / kinase/ protein kinase/ protein serine/threonine kinase
At1g29240	260884_AT	1	0.75	6.54789	6.16306	hypothetical protein
At1g29250	260895_AT	1	1	8.29396	8.8228	nucleic acid binding
At1g29260	260844_AT	1	1	8.19973	8.1312	PEX7; peroxisome matrix targeting signal-2 binding / protein binding
At1g29310	260896_AT	1	1	7.30053	7.83067	P-P-bond-hydrolysis-driven protein transmembrane transporter
At1g29330	260897_AT	0.95	1	7.93714	7.17587	ERD2 (ENDOPLASMIC RETICULUM RETENTION DEFECTIVE 2); KDEL sequence binding / receptor
At1g29340	259826_AT	1	1	10.3146	9.69036	PUB17 (PLANT U-BOX 17); ubiquitin-protein ligase
At1g29350	259767_S_AT	1	1	8.73265	8.4048	hypothetical protein
At1g29390	259768_AT	1	1	9.62149	10.0714	COR314-TM2
At1g29395	259789_AT	1	1	9.16126	9.91872	COR414-TM1
At1g29400	259769_AT	1	1	8.82218	8.5932	AML5 (ARABIDOPSIS MEI2-LIKE PROTEIN 5); RNA binding / nucleic acid binding / nucleotide binding
At1g29410	259770_S_AT	0.9	1	7.02506	7.45398	PAI3 (phosphoribosylanthranilate isomerase 3); phosphoribosylanthranilate isomerase
At1g29430	259790_S_AT	0.5	0.875	4.51568	5.97878	auxin-responsive family protein
At1g29440	257506_AT	0.6	0.875	4.00644	4.97508	hypothetical protein
At1g29470	259771_AT	1	1	9.79539	10.3005	dehydration-responsive protein-related
At1g29530	259775_AT	0.6	1	6.3769	7.41303	hypothetical protein
At1g29550	259776_S_AT	1	1	5.92188	5.85219	eukaryotic translation initiation factor 4E, putative / eIF-4E, putative / eIF4E, putative / mRNA cap-binding protein, putative
At1g29660	259786_AT	1	0.75	11.8674	8.64928	GDSL-motif lipase/hydrolase family protein
At1g29670	259788_AT	1	0.75	11.7473	10.3262	GDSL-motif lipase/hydrolase family protein
At1g29690	259792_AT	1	1	8.73057	8.24615	CAD1 (constitutively activated cell death 1)
At1g29700	259791_AT	0.65	1	5.57115	7.4694	hypothetical protein
At1g29720	246633_AT	0.7	0.875	6.33287	7.00193	protein kinase family protein
At1g29750	255995_AT	0.9	0.875	6.69811	6.3925	RKF1 (RECEPTOR-LIKE KINASE IN FLOWERS 1); ATP binding / kinase/ protein serine/threonine kinase/ receptor signaling protein serine/threonine kinase
At1g29760	255994_AT	1	1	9.26004	8.07378	hypothetical protein
At1g29790	255992_AT	0.5	0.625	7.60139	7.58675	hypothetical protein
At1g29820	255991_AT	0.9	0.75	6.18636	5.64309	hypothetical protein
At1g29850	256001_AT	1	1	9.32792	9.26928	double-stranded DNA-binding family protein
At1g29880	256000_AT	1	1	8.6126	8.68062	glycyl-tRNA synthetase / glycine--tRNA ligase
At1g29900	256002_AT	1	1	7.8859	8.56836	CARB (CARBAMOYL PHOSPHATE SYNTHETASE B); ATP binding / carbamoyl-phosphate synthase/ catalytic
At1g29910	255997_S_AT	1	1	11.2317	13.2041	CAB3 (CHLOROPHYLL A/B BINDING PROTEIN 3); chlorophyll binding
At1g29940	260049_AT	1	1	8.34736	6.87485	NRPA2; DNA binding / DNA-directed RNA polymerase/ ribonucleoside binding
At1g29950	260027_AT	1	0.875	7.434	6.78922	transcription factor/ transcription regulator
At1g29970	260026_AT	1	1	10.1369	9.98093	RPL18AA (60S RIBOSOMAL PROTEIN L18A-1); structural constituent of ribosome
At1g29980	260028_AT	0.7	0.875	6.0937	8.26729	hypothetical protein
At1g29990	260020_AT	0.8	1	5.90402	6.69244	PDF6 (PREFOLDIN 6); unfolded protein binding
At1g30000	260029_AT	1	1	7.24869	7.67988	glycoside hydrolase family 47 protein
At1g30020	260022_AT	0.7	0.625	4.38396	4.25495	hypothetical protein
At1g30070	260025_AT	1	1	8.64005	6.9598	SGS domain-containing protein
At1g30090	256161_AT	1	0.875	8.43651	7.07908	kelch repeat-containing F-box family protein
At1g30110	256192_AT	0.9	0.625	5.66157	5.04587	ATNUDX25 (ARABIDOPSIS THALIANA NUDIX HYDROLASE HOMOLOG 25); bis(5-nucleosyl)-tetraphosphatase (asymmetrical)
At1g30120	256160_AT	1	1	8.3703	9.67219	PDH-E1 BETA (PYRUVATE DEHYDROGENASE E1 BETA); pyruvate dehydrogenase (acetyl-transferring)
At1g30130	256191_AT	1	1	7.40546	7.21688	hypothetical protein
At1g30135	256159_AT	0.7	1	7.0127	7.05549	JAZ8 (JASMONATE-ZIM-DOMAIN PROTEIN 8)
At1g30200	256193_AT	1	0.875	8.47392	8.10462	F-box family protein
At1g30210	245774_AT	0.8	0.75	6.42934	6.91563	TCP24 (TEOSINTE BRANCHED1, CYCLOIDEA, AND PCF FAMILY 24); transcription factor
At1g30220	245769_AT	0.8	0.875	5.71633	5.71687	INT2 (INOSITOL TRANSPORTER 2); carbohydrate transmembrane transporter/ sugar:hydrogen symporter
At1g30240	245770_AT	1	0.875	6.24758	5.4249	hypothetical protein
At1g30260	245776_AT	0.9	1	6.21906	8.36877	hypothetical protein
At1g30270	245775_AT	1	0.8125	7.67706	6.60277	CIPK23 (CBL-INTERACTING PROTEIN KINASE 23); kinase/ protein binding / protein serine/threonine kinase
At1g30290	245773_AT	0.6	0.875	5.32439	5.74185	hypothetical protein
At1g30300	245772_AT	0.9	1	6.28119	6.09903	hypothetical protein
At1g30330	256311_AT	0.9	0.75	7.24025	6.45694	ARF6 (AUXIN RESPONSE FACTOR 6); transcription factor
At1g30360	256310_AT	1	1	11.9647	11.0009	ERD4 (early-responsive to dehydration 4)
At1g30380	256309_AT	1	1	11.4246	13.6705	PSAK (photosystem I subunit K)
At1g30400	256305_AT	1	1	10.0548	8.54101	MRP1 (ARABIDOPSIS THALIANA MULTIDRUG RESISTANCE-ASSOCIATED PROTEIN 1); ATPase, coupled to transmembrane movement of substances / xenobiotic-transporting ATPase
At1g30410	256308_S_AT	0.9	0.75	6.15384	6.42386	ATMRP13; ATPase, coupled to transmembrane movement of substances
At1g30440	261796_AT	1	0.875	6.69993	7.0004	phototropic-responsive NPH3 family protein
At1g30450	261797_AT	0.6	0.3125	3.63937	3.65664	CCC1 (CATION-CHLORIDE CO-TRANSPORTER 1); cation:chloride symporter/ sodium:potassium:chloride symporter
At1g30480	261808_AT	1	1	7.61763	5.93184	DRT111; nucleic acid binding / nucleotide binding
At1g30490	261800_AT	0.9	0.75	6.87969	6.84034	PHV (PHAVOLUTA); DNA binding / protein binding / transcription factor
At1g30500	261803_AT	0.7	0.625	5.99201	5.73488	NF-YA7 (NUCLEAR FACTOR Y, SUBUNIT A7); specific transcriptional repressor/ transcription factor
At1g30510	261806_AT	0.9	0.75	7.12653	6.41951	ATRFNR2 (ROOT FNR 2); FAD binding / NADP or NADPH binding / electron carrier/ ferredoxin-NADP+ reductase/ oxidoreductase
At1g30530	261804_AT	0.6	0.75	5.79939	5.58825	UGT78D1 (UDP-GLUCOSYL TRANSFERASE 78D1); UDP-glycosyltransferase/ quercetin 3-O-glucosyltransferase/ transferase, transferring glycosyl groups
At1g30540	261805_AT	0.8	0.9375	7.16715	7.13578	ATPase, BadF/BadG/BcrA/BcrD-type family
At1g30550	261802_AT	0.7	1	5.03087	5.33383	hypothetical protein
At1g30580	263224_AT	1	0.9375	7.79515	8.6929	GTP binding
At1g30600	263219_AT	1	0.4375	5.34667	5.43316	subtilase family protein
At1g30610	263220_AT	0.9	0.75	7.06038	7.17425	emb2279 (embryo defective 2279)
At1g30620	263221_AT	1	0.875	8.38653	7.9161	MUR4 (MURUS 4); UDP-arabinose 4-epimerase/ catalytic
At1g30630	263223_AT	1	1	9.612	9.25552	coatomer protein epsilon subunit family protein / COPE family protein
At1g30640	263222_AT	1	1	7.16985	7.08611	protein kinase, putative
At1g30660	263214_AT	0.85	0.75	5.03294	4.21185	nucleic acid binding
At1g30690	263226_AT	1	1	7.2226	7.76387	SEC14 cytosolic factor family protein / phosphoglyceride transfer family protein
At1g30700	263228_AT	0.9	0.625	7.55613	6.52071	FAD-binding domain-containing protein
At1g30720	263216_S_AT	1	0.5	9.04052	7.34955	FAD-binding domain-containing protein
At1g30810	264528_AT	1	0.8125	7.96024	6.97399	transcription factor
At1g30820	264529_AT	1	0.875	8.67312	8.12179	CTP synthase, putative / UTP--ammonia ligase, putative
At1g30825	264498_AT	0.9	1	6.7291	7.18667	DIS2 (DISTORTED TRICHOMES 2); structural molecule
At1g30880	265101_AT	1	1	8.32786	9.24573	hypothetical protein
At1g30890	265130_AT	0.9	1	7.77814	7.91931	integral membrane HRF1 family protein
At1g30910	265162_AT	0.85	0.875	6.96534	8.38135	molybdenum cofactor sulfurase family protein
At1g30960	265154_AT	0.65	0.5	4.82416	4.49946	GTP-binding protein (ERG)
At1g30970	265129_AT	1	1	7.30805	7.33145	SUF4 (suppressor of FRIGIDA4); DNA binding / protein heterodimerization/ protein homodimerization/ transcription factor
At1g31000	265156_AT	0.55	0.0625	4.29927	4.1942	F-box family protein
At1g31010	265100_AT	1	0.75	5.75917	5.10926	OSB4 (organellar single-stranded DNA binding protein 4); single-stranded DNA binding
At1g31020	265104_AT	1	1	6.63668	5.8578	ATO2 (Arabidopsis thioredoxin o2)
At1g31130	263704_AT	1	1	9.37872	9.48519	hypothetical protein
At1g31160	263701_AT	0.9	0.875	6.97739	7.59776	zinc-binding protein, putative / protein kinase C inhibitor, putative
At1g31170	263703_AT	1	1	7.85196	9.09414	SRX (SULFIREDOXIN); DNA binding / oxidoreductase, acting on sulfur group of donors
At1g31180	263706_S_AT	1	1	6.28865	7.97729	3-isopropylmalate dehydrogenase, chloroplast, putative
At1g31190	263705_AT	0.7	1	7.31576	8.76349	IMPL1 (MYO-INOSITOL MONOPHOSPHATASE LIKE 1); 3(2),5-bisphosphate nucleotidase/ inositol or phosphatidylinositol phosphatase/ inositol-1(or 4)-monophosphatase
At1g31200	263693_AT	0.6	0.75	4.70482	4.90307	ATPP2-A9 (Phloem protein 2-A9); carbohydrate binding
At1g31220	263695_AT	0.75	0.625	6.80628	6.75863	phosphoribosylglycinamide formyltransferase
At1g31230	263696_AT	0.9	0.75	6.43496	7.25263	AK-HSDH I (ASPARTATE KINASE-HOMOSERINE DEHYDROGENASE I); aspartate kinase/ homoserine dehydrogenase
At1g31280	262548_AT	0.55	0.75	7.0824	5.6951	AGO2 (argonaute 2); nucleic acid binding
At1g31290	262549_AT	0.8	0.625	6.63093	4.72436	PAZ domain-containing protein / piwi domain-containing protein
At1g31300	262559_AT	1	0.875	8.85645	8.06649	hypothetical protein
At1g31310	262550_AT	0.55	0.875	4.1554	4.01312	hydroxyproline-rich glycoprotein family protein
At1g31330	262557_AT	1	1	10.7142	13.2366	PSAF (photosystem I subunit F)
At1g31335	262558_AT	0.7	0.75	6.74295	5.72032	hypothetical protein
At1g31340	262551_AT	1	1	7.48949	7.0213	RUB1 (RELATED TO UBIQUITIN 1); protein binding
At1g31350	262552_AT	0.8	0.875	7.28493	6.70371	F-box family protein
At1g31360	262553_AT	0.5	0.5	4.90173	4.78524	RECQL2 (ARABIDOPSIS RECQ HELICASE L2); 3-5 DNA helicase/ ATP-dependent helicase/ four-way junction helicase/ protein binding
At1g31420	256482_AT	1	0.8125	8.18789	8.67316	FEI1 (FEI 1); ATP binding / kinase/ protein serine/threonine kinase
At1g31440	256485_AT	0.5	0.875	6.75493	7.72895	SH3 domain-containing protein 1 (SH3P1)
At1g31460	256490_AT	1	1	5.0983	5.24943	hypothetical protein
At1g31470	256488_AT	1	1	7.13385	6.5124	NFD4 (NUCLEAR FUSION DEFECTIVE 4)
At1g31480	256513_AT	1	0.875	7.50463	6.07637	SGR2 (SHOOT GRAVITROPISM 2); phospholipase A1
At1g31500	256491_AT	0.5	0.75	5.98688	6.64483	endonuclease/exonuclease/phosphatase family protein
At1g31540	256487_AT	0.6	0.6875	4.31967	4.17803	disease resistance protein (TIR-NBS-LRR class), putative
At1g31580	256497_AT	0.8	1	6.4053	12.6697	ECS1
At1g31600	256493_AT	1	1	6.91925	6.99791	oxidoreductase, 2OG-Fe(II) oxygenase family protein
At1g31660	246575_AT	0.7	0.75	7.03189	7.08007	hypothetical protein
At1g31730	246634_AT	0.9	0.875	7.37036	7.96135	epsilon-adaptin, putative
At1g31770	246580_AT	1	1	5.34496	6.05923	ABC transporter family protein
At1g31780	246263_AT	1	1	7.70845	7.93924	hypothetical protein
At1g31790	246262_AT	0.55	0	4.60407	4.20475	pentatricopeptide (PPR) repeat-containing protein
At1g31800	246268_AT	1	1	6.38601	8.84666	CYP97A3 (CYTOCHROME P450-TYPE MONOOXYGENASE 97A3); carotene beta-ring hydroxylase/ oxygen binding
At1g31810	246261_AT	0.9	1	5.44661	4.74634	actin binding
At1g31812	246267_AT	1	1	10.0928	11.9456	ACBP6 (acyl-CoA-binding protein 6); acyl-CoA binding / phosphatidylcholine binding
At1g31814	246264_AT	0.7	0.875	5.44302	5.11839	FRL2 (FRIGIDA LIKE 2)
At1g31817	246266_AT	1	0.875	7.32279	6.71117	NFD3 (NUCLEAR FUSION DEFECTIVE 3); structural constituent of ribosome
At1g31820	246260_AT	0.55	1	6.84258	6.57257	amino acid permease family protein
At1g31830	246259_AT	1	0.75	7.57399	6.82668	amino acid permease family protein
At1g31840	246258_AT	0.9	0.5625	4.37408	4.03028	hypothetical protein
At1g31850	246288_AT	0.9	0.75	7.58505	7.54929	dehydration-responsive protein, putative
At1g31860	246265_AT	1	1	6.5444	7.03244	AT-IE; phosphoribosyl-AMP cyclohydrolase/ phosphoribosyl-ATP diphosphatase
At1g31870	246287_AT	1	0.875	7.54512	6.21815	hypothetical protein
At1g31910	246286_AT	1	1	10.1011	9.66517	GHMP kinase family protein
At1g31930	246312_AT	1	1	10.4714	7.6234	XLG3 (extra-large GTP-binding protein 3); guanyl nucleotide binding / signal transducer
At1g31940	255721_AT	1	1	6.89083	7.46547	hypothetical protein
At1g31970	255749_AT	1	1	8.02296	7.94212	STRS1 (STRESS RESPONSE SUPPRESSOR 1); ATP binding / ATP-dependent helicase/ helicase/ nucleic acid binding
At1g32050	255752_AT	1	1	10.7691	10.7355	secretory carrier membrane protein (SCAMP) family protein
At1g32060	255720_AT	1	1	8.76589	12.0403	PRK (PHOSPHORIBULOKINASE); ATP binding / phosphoribulokinase/ protein binding
At1g32070	255718_AT	1	1	7.20971	8.35384	ATNSI (NUCLEAR SHUTTLE INTERACTING); N-acetyltransferase
At1g32080	255719_AT	0.7	1	7.39958	9.93483	hypothetical protein
At1g32090	245789_AT	0.7	0.75	5.26232	5.7615	early-responsive to dehydration protein-related / ERD protein-related
At1g32120	245788_AT	0.8	0.5	7.46803	6.44977	hypothetical protein
At1g32130	245787_AT	1	1	9.26645	8.17493	hypothetical protein
At1g32150	245786_AT	0.75	0.9375	7.1254	7.18035	bZIP transcription factor family protein
At1g32160	245795_AT	1	1	8.37892	9.08041	hypothetical protein
At1g32170	245794_AT	0.65	1	6.68024	8.24775	XTR4 (XYLOGLUCAN ENDOTRANSGLYCOSYLASE 4); hydrolase, acting on glycosyl bonds / hydrolase, hydrolyzing O-glycosyl compounds / xyloglucan:xyloglucosyl transferase
At1g32200	245790_AT	1	1	7.6863	8.78539	ATS1; glycerol-3-phosphate O-acyltransferase
At1g32210	245791_AT	1	1	8.77709	9.43968	ATDAD1 (DEFENDER AGAINST APOPTOTIC DEATH 1)
At1g32220	245793_AT	1	1	8.41695	9.44392	binding / catalytic/ coenzyme binding
At1g32230	245796_AT	1	1	9.95068	9.63132	RCD1 (RADICAL-INDUCED CELL DEATH1); protein binding
At1g32260	260700_AT	1	0.75	6.35517	6.23681	hypothetical protein
At1g32270	260703_AT	0.7	0.375	4.41467	4.14448	ATSYP24; SNAP receptor/ protein binding
At1g32310	260708_AT	0.9	1	6.89998	6.96487	hypothetical protein
At1g32330	260701_AT	1	1	7.532	6.07463	ATHSFA1D; DNA binding / transcription factor
At1g32340	260690_AT	1	0.875	8.39497	7.6444	NHL8; protein binding / zinc ion binding
At1g32350	260706_AT	1	0.25	9.16767	5.85261	AOX1D (alternative oxidase 1D); alternative oxidase
At1g32360	260652_AT	1	1	8.02931	7.15451	zinc finger (CCCH-type) family protein
At1g32370	260650_AT	0.5	0.875	6.81426	6.86843	TOM2B (TOBAMOVIRUS MULTIPLICATION 2B)
At1g32400	260705_AT	1	1	9.97777	9.68442	TOM2A (TOBAMOVIRUS MULTIPLICATION 2A); protein binding
At1g32410	260707_S_AT	1	1	8.80148	8.48956	vacuolar protein sorting 55 family protein / VPS55 family protein
At1g32430	260692_AT	0.85	0.6875	5.08429	5.00766	F-box family protein
At1g32440	260653_AT	1	1	6.68401	7.77585	PKp3 (plastidial pyruvate kinase 3); pyruvate kinase
At1g32460	260651_AT	1	1	10.8016	11.4555	hypothetical protein
At1g32470	260704_AT	0.8	1	6.74736	10.8784	glycine cleavage system H protein, mitochondrial, putative
At1g32490	260695_AT	1	0.75	7.28169	6.93386	ESP3 (ENHANCED SILENCING PHENOTYPE 3); ATP binding / ATP-dependent RNA helicase/ ATP-dependent helicase/ helicase/ nucleic acid binding
At1g32500	260709_AT	1	1	7.85548	8.50435	ATNAP6 (NON-INTRINSIC ABC PROTEIN 6); protein binding / transporter
At1g32520	260696_AT	1	0.875	5.95432	6.8045	hypothetical protein
At1g32530	260697_AT	0.9	0.75	7.61533	6.81949	zinc finger (C3HC4-type RING finger) family protein
At1g32540	256469_AT	1	1	7.34929	7.8173	LOL1 (LSD ONE LIKE 1); DNA binding
At1g32550	256468_AT	0.7	1	6.77776	9.56559	ferredoxin family protein
At1g32580	256466_AT	0.9	0.75	5.67399	6.50071	plastid developmental protein DAG, putative
At1g32610	261697_AT	0.75	0.6875	5.7543	5.51481	hydroxyproline-rich glycoprotein family protein
At1g32630	261698_AT	1	0.75	6.08473	5.15609	hypothetical protein
At1g32640	261713_AT	1	1	8.51025	7.97185	MYC2; DNA binding / transcription activator/ transcription factor
At1g32690	261700_AT	1	1	8.55674	5.94425	hypothetical protein
At1g32700	261711_AT	1	1	10.3814	10.5008	zinc-binding family protein
At1g32750	261701_AT	1	1	8.16874	6.8427	HAF01; DNA binding / histone acetyltransferase
At1g32760	261702_AT	0.65	0	4.77178	3.81397	glutaredoxin family protein
At1g32790	261709_AT	1	1	10.5559	10.1128	RNA-binding protein, putative
At1g32810	261238_AT	1	1	6.84264	5.9261	protein binding / zinc ion binding
At1g32870	261192_AT	0.7	0.5625	7.58395	5.9534	ANAC13 (Arabidopsis thaliana NAC domain protein 13); transcription factor
At1g32920	261193_AT	1	1	10.2252	10.9997	hypothetical protein
At1g32940	261240_AT	1	0.625	7.53	6.4873	SBT3.5; identical protein binding / serine-type endopeptidase
At1g32960	261242_AT	0.7	0.25	6.73463	4.93433	SBT3.3; identical protein binding / serine-type endopeptidase
At1g32990	261190_AT	1	1	6.96512	10.3594	PRPL11 (PLASTID RIBOSOMAL PROTEIN L11); structural constituent of ribosome
At1g33030	261216_AT	0.75	0.6875	6.76902	6.19815	O-methyltransferase family 2 protein
At1g33040	261189_AT	1	1	7.70842	8.15011	NACA5 (NASCENT POLYPEPTIDE-ASSOCIATED COMPLEX SUBUNIT ALPHA-LIKE PROTEIN 5)
At1g33050	261615_AT	1	1	8.25711	8.25825	hypothetical protein
At1g33060	261616_AT	0.8	0.4375	6.83352	6.74486	no apical meristem (NAM) family protein
At1g33110	261618_AT	1	1	8.07713	7.7968	MATE efflux family protein
At1g33140	261620_S_AT	1	1	8.6161	10.5897	PGY2 (PIGGYBACK2); structural constituent of ribosome
At1g33230	261566_AT	1	1	8.72771	8.24044	hypothetical protein
At1g33240	261594_AT	1	1	8.27338	8.74619	AT-GTL1 (GT2-LIKE 1); DNA binding / transcription factor
At1g33250	256533_AT	1	0.75	7.87955	7.09816	fringe-related protein
At1g33270	256534_AT	1	1	7.63755	7.31484	patatin-related
At1g33290	256530_AT	0.95	1	5.90705	7.51821	sporulation protein-related
At1g33330	256536_AT	0.6	1	6.37832	7.39486	peptide chain release factor, putative
At1g33360	256510_AT	1	0.625	6.21233	5.43909	ATP-dependent Clp protease ATP-binding subunit ClpX, putative
At1g33400	256479_AT	1	0.875	6.27937	6.05924	tetratricopeptide repeat (TPR)-containing protein
At1g33410	256480_AT	1	0.875	7.27842	7.12103	SAR1 (suppressor of auxin resistance1)
At1g33420	256426_AT	0.5	0.875	5.19954	5.83799	PHD finger family protein
At1g33490	256424_AT	1	1	8.4933	7.79309	hypothetical protein
At1g33520	256422_AT	0.9	0.875	6.81699	6.65619	MOS2 (modifier of snc1, 2); RNA binding / nucleic acid binding / protein binding
At1g33560	256425_AT	0.5	0.75	7.2806	7.4797	ADR1 (ACTIVATED DISEASE RESISTANCE 1); kinase
At1g33590	245768_AT	1	1	11.5327	10.6022	disease resistance protein-related / LRR protein-related
At1g33600	245765_AT	1	1	10.4608	9.64554	leucine-rich repeat family protein
At1g33690	261992_AT	0.9	0.75	7.1609	7.25462	---
At1g33780	261982_AT	1	1	8.03081	9.11898	hypothetical protein
At1g33800	261999_AT	0.65	0.75	5.18011	5.07725	hypothetical protein
At1g33810	262000_AT	1	1	8.5639	9.40846	hypothetical protein
At1g33811	261981_AT	1	0.75	12.3127	6.70553	GDSL-motif lipase/hydrolase family protein
At1g33940	260118_S_AT	0.5	0.75	5.52316	4.95934	hypothetical protein
At1g33970	255980_AT	1	1	7.98313	7.36509	avirulence-responsive protein, putative / avirulence induced gene protein, putative / AIG protein, putative
At1g33980	255979_AT	1	1	8.5947	8.36035	Smg-4/UPF3 family protein
At1g33990	255983_AT	1	1	9.53019	9.56224	MES14 (METHYL ESTERASE 14); hydrolase
At1g34000	255982_AT	1	1	8.42664	10.1491	OHP2 (ONE-HELIX PROTEIN 2)
At1g34020	255981_AT	1	0.875	6.53582	6.67137	transporter-related
At1g34030	255977_AT	1	1	7.34852	8.56493	40S ribosomal protein S18 (RPS18B)
At1g34065	256007_AT	0.7	0.8125	5.62681	5.57111	SAMC2 (S-adenosylmethionine carrier 2); binding
At1g34120	255984_AT	0.8	0.5	6.17968	5.57679	IP5PI (INOSITOL POLYPHOSPHATE 5-PHOSPHATASE I); inositol trisphosphate phosphatase/ inositol-polyphosphate 5-phosphatase
At1g34130	256029_AT	1	1	7.50547	7.86619	STT3B (staurosporin and temperature sensitive 3-like b); oligosaccharyl transferase
At1g34150	255985_AT	0.95	1	7.67862	7.05448	tRNA pseudouridine synthase family protein
At1g34190	262514_AT	1	1	9.28765	8.66968	anac017 (Arabidopsis NAC domain containing protein 17); transcription factor
At1g34200	262515_AT	1	0.875	7.4523	7.22624	oxidoreductase family protein
At1g34210	262563_AT	1	0.75	9.57858	6.59378	SERK2 (SOMATIC EMBRYOGENESIS RECEPTOR-LIKE KINASE 2); kinase
At1g34220	262562_AT	1	1	8.06511	7.80441	hypothetical protein
At1g34245	262543_AT	0.9	0	5.37355	3.85978	hypothetical protein
At1g34260	262540_AT	1	1	8.37245	8.32674	phosphatidylinositol-4-phosphate 5-kinase family protein
At1g34270	262513_AT	0.85	0.75	6.15604	6.04811	exostosin family protein
At1g34280	262560_AT	0.7	0.125	5.71179	5.16626	hypothetical protein
At1g34300	262567_AT	1	1	8.32867	8.54059	lectin protein kinase family protein
At1g34320	262565_AT	1	0.875	6.77854	7.09694	hypothetical protein
At1g34340	262561_AT	1	0.875	7.56977	6.61173	esterase/lipase/thioesterase family protein
At1g34350	259933_AT	1	0.75	7.21193	6.9673	hypothetical protein
At1g34370	259932_AT	1	1	10.7998	9.63991	STOP1 (sensitive to proton rhizotoxicity 1); nucleic acid binding / transcription factor/ zinc ion binding
At1g34420	261161_AT	0.7	1	6.34577	6.19527	leucine-rich repeat family protein / protein kinase family protein
At1g34440	261162_AT	0.8	0.9375	4.97898	4.99572	hypothetical protein
At1g34460	261159_S_AT	0.8	1	4.38808	3.58034	CYCB1;5 (CYCLIN B1;5); cyclin-dependent protein kinase regulator
At1g34470	261164_AT	1	0.75	7.5445	7.10959	permease-related
At1g34550	261183_AT	1	1	8.42052	7.12082	EMB2756 (EMBRYO DEFECTIVE 2756)
At1g34570	261166_S_AT	1	0.625	5.54445	4.45694	hypothetical protein
At1g34580	261181_AT	0.7	0.4375	6.24419	5.48172	monosaccharide transporter, putative
At1g34630	262407_AT	1	0.875	7.57851	7.12457	hypothetical protein
At1g34640	262411_AT	1	0.75	8.31016	5.95058	hypothetical protein
At1g34750	262408_AT	1	1	8.23319	8.47043	protein phosphatase 2C, putative / PP2C, putative
At1g34760	262412_AT	0.85	0.6875	7.41877	6.98567	GRF11 (GENERAL REGULATORY FACTOR 11); ATPase binding / amino acid binding / protein binding / protein phosphorylated amino acid binding
At1g34770	262410_AT	0.6	0.1875	6.05766	5.13656	MAGE-8 antigen-related
At1g34780	262413_AT	1	0.875	6.94471	6.63841	ATAPRL4 (APR-like 4)
At1g35140	245757_AT	1	1	9.18496	9.22283	PHI-1 (PHOSPHATE-INDUCED 1)
At1g35180	245783_S_AT	1	0	6.96622	5.44104	hypothetical protein
At1g35190	245756_AT	1	0.9375	7.51295	6.66259	oxidoreductase, 2OG-Fe(II) oxygenase family protein
At1g35210	245755_AT	0.6	0.875	5.37573	6.18569	hypothetical protein
At1g35220	259600_AT	0.55	0.75	5.46235	5.46415	hypothetical protein
At1g35230	259550_AT	0.6	0.875	6.94914	7.95969	AGP5 (ARABINOGALACTAN-PROTEIN 5)
At1g35340	259577_AT	1	0.875	7.76856	8.12874	ATP-dependent protease La (LON) domain-containing protein
At1g35350	259546_AT	0.8	1	7.84807	9.27095	hypothetical protein
At1g35420	260106_AT	1	1	7.97632	8.81294	dienelactone hydrolase family protein
At1g35430	260103_AT	1	1	7.18284	7.33125	hypothetical protein
At1g35460	260079_S_AT	1	1	8.85483	8.51805	basic helix-loop-helix (bHLH) family protein
At1g35470	260102_AT	1	1	7.42816	7.33221	SPla/RYanodine receptor (SPRY) domain-containing protein
At1g35510	262025_AT	1	0.75	7.5017	6.64481	hypothetical protein
At1g35513	262016_AT	0.5	0.5	3.64758	3.58867	pseudo
At1g35550	262017_AT	1	0.875	5.50243	5.44688	elongation factor Tu C-terminal domain-containing protein
At1g35580	262038_AT	0.8	0.75	8.34697	9.06026	CINV1 (cytosolic invertase 1); beta-fructofuranosidase
At1g35612	262010_AT	0.85	0.75	6.78944	7.31124	pseudo
At1g35620	262024_AT	1	0.75	8.39327	8.73399	ATPDIL5-2 (PDI-LIKE 5-2); protein disulfide isomerase
At1g35660	262014_AT	0.9	0.75	5.65067	4.91245	hypothetical protein
At1g35670	262026_AT	1	1	7.247	8.01524	ATCDPK2 (CALCIUM-DEPENDENT PROTEIN KINASE 2); calmodulin-dependent protein kinase/ kinase
At1g35680	262029_AT	0.9	1	8.11232	11.0327	50S ribosomal protein L21, chloroplast / CL21 (RPL21)
At1g35710	261339_AT	0.8	1	4.21526	8.7978	leucine-rich repeat transmembrane protein kinase, putative
At1g35720	261285_AT	1	1	8.82625	9.80084	ANNAT1 (ANNEXIN ARABIDOPSIS 1); ATP binding / calcium ion binding / calcium-dependent phospholipid binding / copper ion binding / peroxidase/ protein homodimerization
At1g35780	261286_AT	0.6	0.75	6.13825	6.79239	hypothetical protein
At1g36050	263193_AT	1	1	8.72424	8.19829	hypothetical protein
At1g36070	263196_AT	1	0.875	7.67314	6.78461	WD-40 repeat family protein
At1g36160	263192_AT	1	1	8.0014	6.25848	ACC1 (ACETYL-COENZYME A CARBOXYLASE 1); acetyl-CoA carboxylase
At1g36310	260128_AT	1	1	7.84684	7.5247	methyltransferase
At1g36320	260127_AT	0.9	1	7.72324	9.58017	hypothetical protein
At1g36370	260126_AT	1	1	8.36181	9.01716	SHM7 (serine hydroxymethyltransferase 7); catalytic/ glycine hydroxymethyltransferase/ pyridoxal phosphate binding
At1g36380	260129_AT	1	1	7.79727	7.98993	hypothetical protein
At1g36390	260125_AT	1	1	5.71165	6.70013	co-chaperone grpE family protein
At1g36730	256502_AT	1	1	8.47939	8.96338	eukaryotic translation initiation factor 5, putative / eIF-5, putative
At1g36980	261293_AT	1	1	10.1284	10.3282	hypothetical protein
At1g36990	261290_AT	0.8	0.875	6.41166	6.60251	hypothetical protein
At1g37130	261979_AT	1	1	10.7308	11.9269	NIA2 (NITRATE REDUCTASE 2); nitrate reductase (NADH)/ nitrate reductase
At1g40150	246356_X_AT	0.5	0.625	3.85892	3.95474	pseudo
At1g41830	261363_AT	1	0.75	7.50753	7.9792	SKS6 (SKU5-SIMILAR 6); pectinesterase
At1g41880	261362_S_AT	1	1	9.64156	10.2803	60S ribosomal protein L35a (RPL35aB)
At1g42440	262272_AT	1	0.875	7.72853	7.65328	hypothetical protein
At1g42470	262264_AT	1	1	8.46063	7.94741	patched family protein
At1g42480	256543_AT	0.6	0.8125	6.74755	7.49602	hypothetical protein
At1g42540	256541_AT	1	0.75	8.00568	6.13313	ATGLR3.3; intracellular ligand-gated ion channel
At1g42550	256542_AT	1	1	8.62694	8.26635	PMI1 (PLASTID MOVEMENT IMPAIRED1)
At1g42960	259627_AT	1	1	8.79261	10.5321	hypothetical protein
At1g42970	259625_AT	1	1	9.48171	11.6288	GAPB (GLYCERALDEHYDE-3-PHOSPHATE DEHYDROGENASE B SUBUNIT); glyceraldehyde-3-phosphate dehydrogenase (NADP+)/ glyceraldehyde-3-phosphate dehydrogenase
At1g42980	259619_AT	0.8	0.75	5.04937	4.70367	formin homology 2 domain-containing protein / FH2 domain-containing protein
At1g42990	259626_AT	1	1	10.6924	9.5153	ATBZIP60 (BASIC REGION/LEUCINE ZIPPER MOTIF 60); DNA binding / transcription factor
At1g43130	264422_AT	1	1	8.95043	9.04421	LCV2 (LIKE COV 2)
At1g43160	264415_AT	0.9	0.625	9.25281	8.14592	RAP2.6 (related to AP2 6); DNA binding / transcription factor
At1g43170	264421_AT	1	1	10.712	11.3282	ARP1 (ARABIDOPSIS RIBOSOMAL PROTEIN 1); structural constituent of ribosome
At1g43190	264418_AT	1	1	7.99859	8.19939	polypyrimidine tract-binding protein, putative / heterogeneous nuclear ribonucleoprotein, putative
At1g43310	264419_S_AT	1	1	7.28817	8.96595	triose phosphate/phosphate translocator-related
At1g43560	262721_AT	1	1	7.72173	9.41237	Aty2 (Arabidopsis thioredoxin y2); electron carrier/ protein disulfide oxidoreductase
At1g43580	262725_AT	0.7	0.875	6.80724	7.63443	hypothetical protein
At1g43620	262722_AT	1	0.875	6.62197	6.75488	UDP-glucose:sterol glucosyltransferase, putative
At1g43670	260837_AT	1	1	6.86226	10.0313	fructose-1,6-bisphosphatase, putative / D-fructose-1,6-bisphosphate 1-phosphohydrolase, putative / FBPase, putative
At1g43690	260839_AT	1	0.875	8.56891	7.588	ubiquitin interaction motif-containing protein
At1g43700	260813_AT	1	1	8.60272	8.41167	VIP1 (VIRE2-INTERACTING PROTEIN 1); protein binding / transcription factor
At1g43710	260814_AT	1	1	8.8431	8.93946	emb1075 (embryo defective 1075); carboxy-lyase/ catalytic/ pyridoxal phosphate binding
At1g43715	260808_AT	0.5	0	5.26858	5.22513	pseudo
At1g43770	260858_AT	0.7	0.3125	6.08284	5.82746	PHD finger family protein
At1g43850	260862_AT	1	1	6.75764	7.20613	SEU (seuss); DNA binding / protein binding / protein heterodimerization/ transcription cofactor
At1g43860	260868_AT	1	1	7.74987	7.39413	transcription factor
At1g43890	260870_AT	1	1	8.27804	8.49405	ATRAB18 (ARABIDOPSIS RAB GTPASE HOMOLOG B18); GTP binding
At1g43900	259506_AT	1	1	7.71566	7.8188	protein phosphatase 2C, putative / PP2C, putative
At1g44000	259460_AT	1	1	7.43731	8.54565	hypothetical protein
At1g44100	245740_AT	0.75	0.875	8.13171	7.97982	AAP5; amino acid transmembrane transporter/ basic amino acid transmembrane transporter
At1g44130	245738_AT	0.55	0.25	3.91345	4.15933	nucellin protein, putative
At1g44180	261326_S_AT	1	1	8.66574	7.64645	aminoacylase, putative / N-acyl-L-amino-acid amidohydrolase, putative
At1g44350	245244_AT	1	1	9.94843	9.04169	ILL6; IAA-amino acid conjugate hydrolase/ metallopeptidase
At1g44414	245243_AT	0.6	0.3125	5.95386	5.08661	hypothetical protein
At1g44446	245242_AT	1	1	7.7739	8.63541	CH1 (CHLORINA 1); chlorophyllide a oxygenase
At1g44575	245213_AT	1	1	9.78591	11.956	NPQ4 (NONPHOTOCHEMICAL QUENCHING); chlorophyll binding / xanthophyll binding
At1g44750	261322_AT	1	0.875	9.216	7.53934	ATPUP11; purine transmembrane transporter
At1g44760	261323_AT	1	0.75	10.0693	5.68393	universal stress protein (USP) family protein
At1g44770	261324_AT	1	1	9.67042	8.83883	hypothetical protein
At1g44790	261336_AT	0.9	0.875	6.66702	7.75141	ChaC-like family protein
At1g44810	261337_AT	1	0.8125	5.26435	5.00591	transcription regulator
At1g44835	261328_AT	1	0.75	6.79408	6.97573	YbaK/prolyl-tRNA synthetase family protein
At1g44910	261333_AT	1	0.8125	5.57437	4.68434	protein binding
At1g44920	261338_AT	1	1	7.17508	8.98927	hypothetical protein
At1g44930	261331_AT	0.8	0.625	5.66111	5.0099	hypothetical protein
At1g44960	261334_AT	1	1	7.22576	6.37062	hypothetical protein
At1g45000	260940_AT	1	1	9.65032	9.45137	26S proteasome regulatory complex subunit p42D, putative
At1g45050	260964_AT	1	1	6.91023	7.1402	ATUBC2-1; ubiquitin-protein ligase
At1g45145	260943_AT	1	1	9.99281	11.1713	ATTRX5; oxidoreductase, acting on sulfur group of donors, disulfide as acceptor
At1g45150	260936_AT	0.85	0.4375	6.97267	5.80395	hypothetical protein
At1g45160	260937_AT	1	0.875	7.80594	6.94852	kinase
At1g45170	260938_AT	1	1	6.48721	6.39536	hypothetical protein
At1g45180	260939_AT	0.65	0.875	6.13181	6.01402	zinc finger (C3HC4-type RING finger) family protein
At1g45261	245797_AT	0.85	0.9375	5.88194	7.09622	---
At1g45474	245806_AT	0.95	1	9.24608	10.2957	LHCA5; pigment binding
At1g45545	245798_AT	0.65	0.5	3.6095	3.82098	hypothetical protein
At1g45688	245780_AT	1	0.875	8.76037	9.37095	hypothetical protein
At1g45976	245781_AT	1	1	8.57766	8.26103	SBP1 (s-ribonuclease binding protein 1); protein binding / zinc ion binding
At1g47128	245803_AT	1	1	11.8231	11.4666	RD21 (responsive to dehydration 21); cysteine-type endopeptidase/ cysteine-type peptidase
At1g47200	260507_AT	1	1	6.43675	7.54746	WPP2
At1g47240	260509_AT	1	1	7.09199	7.50202	NRAMP2; inorganic anion transmembrane transporter/ metal ion transmembrane transporter
At1g47250	260503_AT	1	0.75	7.50557	7.45418	PAF2; endopeptidase/ peptidase/ threonine-type endopeptidase
At1g47260	260508_AT	1	1	9.11916	9.03817	GAMMA CA2 (GAMMA CARBONIC ANHYDRASE 2); carbonate dehydratase
At1g47270	260502_AT	1	1	7.45424	8.32495	AtTLP6 (TUBBY LIKE PROTEIN 6); phosphoric diester hydrolase/ transcription factor
At1g47290	261685_AT	0.9	1	5.93771	6.64264	AT3BETAHSD/D1 (3BETA-HYDROXYSTEROID-DEHYDROGENASE/DECARBOXYLASE ISOFORM 1); 3-beta-hydroxy-delta5-steroid dehydrogenase/ sterol-4-alpha-carboxylate 3-dehydrogenase (decarboxylating)
At1g47310	261686_AT	1	1	8.27224	7.90703	hypothetical protein
At1g47330	261682_AT	0.95	0.875	7.71738	6.89567	hypothetical protein
At1g47340	261681_AT	0.9	1	6.2982	5.32485	F-box family protein
At1g47380	261688_AT	1	0.875	7.5448	7.79374	protein phosphatase 2C-related / PP2C-related
At1g47410	262438_AT	1	0.75	7.77757	5.03026	hypothetical protein
At1g47420	262442_AT	1	1	9.51192	9.99634	hypothetical protein
At1g47500	262433_S_AT	1	1	8.75039	7.95066	ATRBP47C (RNA-binding protein 47C); RNA binding
At1g47530	262432_AT	1	1	8.93903	8.56741	ripening-responsive protein, putative
At1g47550	262430_S_AT	1	1	8.57785	7.9569	hypothetical protein
At1g47570	262428_AT	0.6	0.375	7.5149	6.69645	zinc finger (C3HC4-type RING finger) family protein
At1g47630	262426_S_AT	1	1	7.7476	7.74761	pseudo
At1g47710	262440_AT	1	1	9.35325	8.53416	serpin, putative / serine protease inhibitor, putative
At1g47720	262441_AT	0.7	0.375	6.49468	6.11764	OSB1 (Organellar Single-stranded); single-stranded DNA binding
At1g47740	261740_AT	0.8	0.75	6.44552	7.37631	hypothetical protein
At1g47750	261739_AT	0.75	1	7.09921	7.13801	PEX11A (PEROXIN 11A)
At1g47770	261732_AT	0.5	0.75	3.69863	3.72733	beta-galactosidase
At1g47830	261733_AT	1	1	7.77571	8.10886	clathrin coat assembly protein, putative
At1g47870	261741_AT	0.9	1	6.76292	6.30805	ATE2F2; DNA binding / protein heterodimerization/ transcription factor
At1g47900	259806_AT	0.5	0.75	6.45613	6.05129	hypothetical protein
At1g47960	259616_AT	1	0.875	5.78048	7.33628	C/VIF1 (CELL WALL / VACUOLAR INHIBITOR OF FRUCTOSIDASE 1); enzyme inhibitor/ pectinesterase/ pectinesterase inhibitor
At1g47970	259617_AT	1	0.625	9.22663	7.99256	hypothetical protein
At1g48000	259618_AT	0.65	0.3125	6.58866	5.35435	MYB112 (myb domain protein 112); DNA binding / transcription factor
At1g48030	260730_AT	1	1	9.91965	10.9964	mtLPD1 (mitochondrial lipoamide dehydrogenase 1); ATP binding / dihydrolipoyl dehydrogenase
At1g48040	260722_AT	0.65	0.875	5.9436	5.84368	catalytic/ protein serine/threonine phosphatase
At1g48050	260729_AT	1	1	6.01734	6.35439	KU80; double-stranded DNA binding / protein binding
At1g48090	260719_AT	1	1	8.75488	7.24131	phosphoinositide binding
At1g48100	260727_AT	1	0.125	8.04772	4.60273	glycoside hydrolase family 28 protein / polygalacturonase (pectinase) family protein
At1g48110	260718_AT	1	0.875	7.3294	7.29154	ECT7 (evolutionarily conserved C-terminal region 7)
At1g48120	260717_AT	1	1	6.54313	4.56368	calcineurin-like phosphoesterase family protein
At1g48140	260724_AT	1	1	7.80479	7.4811	dolichol-phosphate mannosyltransferase-related
At1g48160	260726_AT	1	1	6.83545	7.3821	signal recognition particle 19 kDa protein, putative / SRP19, putative
At1g48170	260725_AT	0.6	0.875	5.49433	6.94228	hypothetical protein
At1g48200	260715_AT	0.85	0.875	6.22588	5.68072	hypothetical protein
At1g48210	260728_AT	1	0.875	7.16902	7.30712	serine/threonine protein kinase, putative
At1g48230	262239_AT	0.7	0.75	7.39036	7.17957	phosphate translocator-related
At1g48240	262245_AT	1	0.875	6.74971	6.15186	ATNPSN12; protein transporter
At1g48260	262244_AT	0.6	0.125	6.63943	5.3914	CIPK17 (CBL-INTERACTING PROTEIN KINASE 17); ATP binding / kinase/ protein kinase/ protein serine/threonine kinase
At1g48270	262234_AT	0.8	0.875	6.31246	5.99434	GCR1 (G-PROTEIN-COUPLED RECEPTOR 1); G-protein coupled receptor
At1g48280	262250_AT	0.9	0.875	5.55909	5.46234	hydroxyproline-rich glycoprotein family protein
At1g48300	262238_AT	1	1	9.80913	10.1929	hypothetical protein
At1g48310	262233_AT	0.85	0.75	6.36659	5.56623	CHR18; ATP binding / DNA binding / helicase/ nucleic acid binding
At1g48320	262237_AT	1	1	9.36947	8.77171	thioesterase family protein
At1g48330	262236_AT	0.95	0.75	4.61685	4.93627	hypothetical protein
At1g48350	262235_AT	1	1	7.63191	10.5177	ribosomal protein L18 family protein
At1g48360	262242_AT	1	1	6.74144	6.05416	hydrolase, acting on acid anhydrides, in phosphorus-containing anhydrides / nucleic acid binding / zinc ion binding
At1g48370	262248_AT	1	0.875	6.23898	5.7559	YSL8 (YELLOW STRIPE LIKE 8); oligopeptide transporter
At1g48380	262249_AT	0.9	0.6875	5.73383	5.28566	RHL1 (ROOT HAIRLESS 1); DNA binding / protein binding
At1g48410	262246_AT	1	1	9.20208	8.56379	AGO1 (ARGONAUTE 1); endoribonuclease/ miRNA binding / protein binding / siRNA binding
At1g48420	262247_AT	1	1	7.72396	9.09332	D-CDES (D-CYSTEINE DESULFHYDRASE); 1-aminocyclopropane-1-carboxylate deaminase/ D-cysteine desulfhydrase/ catalytic
At1g48430	261294_AT	1	0.875	6.93993	6.84197	dihydroxyacetone kinase family protein
At1g48440	261304_AT	1	1	10.0117	10.5205	hypothetical protein
At1g48450	261295_AT	1	1	9.37953	9.9704	hypothetical protein
At1g48460	261296_AT	0.7	0.75	6.33256	6.24585	hypothetical protein
At1g48480	261308_AT	1	0.75	6.95712	6.01879	RKL1; ATP binding / kinase/ protein serine/threonine kinase
At1g48520	261307_AT	0.6	1	6.21871	7.96728	GATB (GLU-ADT SUBUNIT B); carbon-nitrogen ligase, with glutamine as amido-N-donor / glutaminyl-tRNA synthase (glutamine-hydrolyzing)/ ligase
At1g48550	261299_AT	1	1	6.54483	6.4897	vacuolar protein sorting-associated protein 26 family protein / VPS26 family protein
At1g48560	261300_AT	0.9	0.25	6.36771	4.45713	hypothetical protein
At1g48570	261301_AT	1	1	6.47656	7.11727	zinc finger (Ran-binding) family protein
At1g48600	261309_AT	1	1	7.39152	9.5514	phosphoethanolamine N-methyltransferase 2, putative (NMT2)
At1g48620	261303_AT	0.5	0.75	7.608	7.05655	HON5 (High Mobility Group Family A 5); DNA binding
At1g48630	256144_AT	1	1	8.26999	8.3142	RACK1B_AT (RECEPTOR FOR ACTIVATED C KINASE 1 B); nucleotide binding
At1g48650	256140_AT	1	1	6.4676	7.09604	helicase domain-containing protein
At1g48750	256145_AT	0.7	0.75	7.00814	6.96509	protease inhibitor/seed storage/lipid transfer protein (LTP) family protein
At1g48760	256146_AT	1	1	6.02341	6.00665	delta-ADR (delta-adaptin); binding / clathrin binding / protein binding / protein transporter
At1g48780	256165_AT	0.8	0.5	5.11123	5.53961	hypothetical protein
At1g48790	256142_AT	1	1	9.26258	8.73303	mov34 family protein
At1g48830	256143_AT	1	1	9.56352	9.69819	40S ribosomal protein S7 (RPS7A)
At1g48840	245831_AT	1	0.8125	7.4684	6.40346	hypothetical protein
At1g48850	245832_AT	1	1	8.82604	9.43779	EMB1144 (embryo defective 1144); chorismate synthase
At1g48860	246627_S_AT	1	1	8.86868	9.13699	3-phosphoshikimate 1-carboxyvinyltransferase, putative / 5-enolpyruvylshikimate-3-phosphate, putative / EPSP synthase, putative
At1g48900	246628_AT	1	1	9.06115	8.77202	signal recognition particle 54 kDa protein 3 / SRP54 (SRP-54C)
At1g48920	246623_AT	1	1	9.01749	9.18268	ATNUC-L1; nucleic acid binding / nucleotide binding
At1g48950	260764_AT	0.9	1	5.7411	6.41022	zinc ion binding
At1g48960	260766_AT	0.7	0.75	5.98081	6.90653	universal stress protein (USP) family protein
At1g48970	260756_AT	1	1	7.05646	6.91625	GTP binding / translation initiation factor
At1g48980	260755_AT	0.6	0.375	4.44045	4.52794	oxidoreductase
At1g49000	260754_AT	0.65	0.4375	6.70454	6.87387	hypothetical protein
At1g49040	260751_AT	1	1	7.80172	7.643	SCD1 (STOMATAL CYTOKINESIS-DEFECTIVE 1); protein binding
At1g49050	260772_AT	1	1	8.81049	8.9187	aspartyl protease family protein
At1g49140	260767_S_AT	1	1	10.673	11.008	NADH-ubiquinone oxidoreductase-related
At1g49150	260761_AT	0.5	0.0625	4.11104	3.76757	hypothetical protein
At1g49160	260771_AT	1	0.5	6.9375	5.39647	WNK7; kinase/ protein kinase
At1g49170	260760_AT	0.7	0.75	5.50501	5.29467	hypothetical protein
At1g49240	260765_AT	1	1	9.18705	10.076	ACT8 (ACTIN 8); copper ion binding / structural constituent of cytoskeleton
At1g49245	260768_AT	0.7	0.875	4.79751	4.70615	hypothetical protein
At1g49260	262390_AT	0.9	1	4.95298	4.66167	hypothetical protein
At1g49300	262401_AT	1	1	9.1915	9.30613	RABG3E (RAB GTPASE HOMOLOG G3E); GTP binding
At1g49340	262387_S_AT	1	0.75	6.62948	6.21589	ATPI4K ALPHA; 1-phosphatidylinositol 4-kinase/ inositol or phosphatidylinositol kinase
At1g49350	262398_AT	0.8	0.75	6.02013	6.13165	pfkB-type carbohydrate kinase family protein
At1g49380	262397_AT	1	1	5.92764	8.08409	cytochrome c biogenesis protein family
At1g49400	262415_AT	0.9	0.875	5.85275	6.02855	emb1129 (embryo defective 1129); structural constituent of ribosome
At1g49410	262402_AT	0.7	0.875	6.75869	7.64981	TOM6 (translocase of the outer mitochondrial membrane 6)
At1g49430	262414_AT	1	0.875	7.07489	6.24347	LACS2 (LONG-CHAIN ACYL-COA SYNTHETASE 2); long-chain-fatty-acid-CoA ligase
At1g49480	262400_AT	0.9	0.875	7.78607	8.01323	RTV1 (related to vernalization1 1); DNA binding / transcription factor
At1g49500	262399_AT	0.8	1	7.98828	11.1133	hypothetical protein
At1g49510	262394_AT	0.6	0.8125	6.36799	7.34347	emb1273 (embryo defective 1273)
At1g49560	261610_AT	0.6	0.5625	4.99274	4.67939	myb family transcription factor
At1g49570	261606_AT	0.5	0.1875	4.93726	5.14774	peroxidase, putative
At1g49580	261605_AT	0.7	0.75	5.54867	5.17531	calcium-dependent protein kinase, putative / CDPK, putative
At1g49590	261604_AT	0.9	0.875	7.31489	6.98864	formin-binding protein-related
At1g49600	261603_AT	0.9	0.875	6.95086	7.96742	ATRBP47A (Arabidopsis thaliana RNA-binding protein 47a); RNA binding
At1g49620	257483_AT	0.7	0.0625	6.9958	6.30204	ICK5; cyclin binding / cyclin-dependent protein kinase inhibitor
At1g49630	261602_AT	0.8	0.75	4.83959	5.15595	ATPREP2 (ARABIDOPSIS THALIANA PRESEQUENCE PROTEASE 2); catalytic/ metal ion binding / metalloendopeptidase/ metallopeptidase/ zinc ion binding
At1g49660	261607_AT	1	1	7.58774	7.31513	AtCXE5 (Arabidopsis thaliana carboxyesterase 5); carboxylesterase
At1g49670	261601_AT	1	1	8.64847	8.23151	NQR; binding / catalytic/ oxidoreductase/ zinc ion binding
At1g49700	261599_AT	0.65	0.4375	5.02063	4.74511	hypothetical protein
At1g49710	261612_AT	1	1	8.31029	6.89217	FUT12 (FUCOSYLTRANSFERASE 12); fucosyltransferase/ transferase, transferring glycosyl groups
At1g49720	261613_AT	1	0.75	6.83558	6.41999	ABF1 (ABSCISIC ACID RESPONSIVE ELEMENT-BINDING FACTOR 1); DNA binding / protein binding / transcription activator/ transcription factor
At1g49740	261609_AT	0.95	0.875	7.15819	6.65902	phospholipase C/ phosphoric diester hydrolase
At1g49750	261598_AT	0.9	1	6.86564	10.2527	leucine-rich repeat family protein
At1g49760	261614_AT	0.95	0.875	7.66613	8.23625	PAB8 (POLY(A) BINDING PROTEIN 8); RNA binding / translation initiation factor
At1g49790	259808_AT	0.8	0.5625	4.51294	4.37193	F-box family protein-related
At1g49820	259819_AT	0.9	1	7.0846	7.89944	ATMTK (ARABIDOPSIS THALIANA S-METHYL-5-THIORIBOSE KINASE); S-methyl-5-thioribose kinase
At1g49840	259812_AT	0.9	1	7.0676	6.77393	hypothetical protein
At1g49850	259816_AT	1	0.875	6.60602	6.59316	zinc finger (C3HC4-type RING finger) family protein
At1g49890	259818_AT	1	0.75	5.86352	5.9197	hypothetical protein
At1g49930	261633_AT	0.9	0.875	5.67439	5.86656	hypothetical protein
At1g49950	261637_AT	1	1	7.742	7.47863	DNA-binding protein, putative
At1g49960	261640_AT	0.8	0	5.21597	4.68783	xanthine/uracil permease family protein
At1g49970	261634_AT	1	1	8.3977	9.94168	CLPR1; serine-type endopeptidase
At1g49975	261638_AT	0.6	1	4.02574	6.29155	hypothetical protein
At1g49980	261629_AT	1	0.875	7.18758	6.68166	DNA-directed DNA polymerase/ damaged DNA binding
At1g50000	261628_AT	0.7	0.5	5.92557	5.41714	methyltransferase
At1g50010	261639_AT	1	0.875	8.16533	8.89008	TUA2; structural constituent of cytoskeleton
At1g50020	261635_AT	1	1	9.51872	9.7934	hypothetical protein
At1g50030	261659_AT	1	1	8.26154	7.46172	TOR (TARGET OF RAPAMYCIN); 1-phosphatidylinositol-3-kinase/ protein binding
At1g50040	261658_AT	0.5	0.75	6.66833	7.80129	hypothetical protein
At1g50120	261632_AT	0.8	0.75	6.7309	7.00413	hypothetical protein
At1g50140	261689_AT	0.95	0.75	6.94639	6.64116	ATP binding / ATPase/ nucleoside-triphosphatase/ nucleotide binding
At1g50170	262417_AT	1	1	7.88715	8.26119	ATSIRB (ARABIDOPSIS THALIANA SIROHYDROCHLORIN FERROCHELATASE B); sirohydrochlorin ferrochelatase
At1g50180	262470_AT	0.55	0.1875	3.70215	3.44465	disease resistance protein (CC-NBS-LRR class), putative
At1g50200	262468_AT	1	1	9.8423	9.48381	ALATS (ALANYL-TRNA SYNTHETASE); ATP binding / alanine-tRNA ligase/ ligase, forming aminoacyl-tRNA and related compounds / nucleic acid binding / nucleotide binding
At1g50240	262467_AT	0.6	0.5	5.68058	5.4249	FU (FUSED); protein serine/threonine kinase
At1g50250	262473_AT	1	1	9.84937	10.3891	FTSH1 (FtsH protease 1); ATP-dependent peptidase/ ATPase/ metallopeptidase
At1g50260	262466_AT	1	0.6875	6.60258	6.05289	NTMC2T5.1 (N-TERMINAL-TRANSMEMBRANE-C2 DOMAIN TYPE 5.1)
At1g50290	262421_AT	0.55	1	4.86024	5.02877	hypothetical protein
At1g50300	262420_AT	0.8	0.5625	7.42938	6.52445	TAF15 (TBP-associated factor 15); RNA binding / nucleic acid binding / nucleotide binding / zinc ion binding
At1g50310	262463_AT	0.8	0.5	5.52968	4.94509	STP9 (SUGAR TRANSPORTER 9); carbohydrate transmembrane transporter/ sugar:hydrogen symporter
At1g50320	262418_AT	0.65	1	8.66153	10.9077	ATHX; enzyme activator
At1g50350	262462_AT	0.8	0.625	3.93736	4.09248	hypothetical protein
At1g50360	262461_AT	0.75	0.75	4.69393	5.04723	VIIIA; motor
At1g50370	262476_AT	1	1	9.41972	9.10828	serine/threonine protein phosphatase, putative
At1g50380	262419_AT	1	1	7.162	6.88274	prolyl oligopeptidase family protein
At1g50400	262459_AT	1	0.875	5.82079	5.01185	porin family protein
At1g50410	261862_AT	1	1	7.40974	6.76076	SNF2 domain-containing protein / helicase domain-containing protein / RING finger domain-containing protein
At1g50420	261866_AT	1	0.875	7.59745	6.55387	SCL3; transcription factor
At1g50430	261865_AT	1	1	10.2145	9.38036	DWF5 (DWARF 5); sterol delta7 reductase
At1g50440	261852_AT	0.95	1	8.25571	8.29394	zinc finger (C3HC4-type RING finger) family protein
At1g50450	261861_AT	1	1	7.47206	7.96086	binding / catalytic
At1g50460	261851_AT	1	0.9375	7.16692	6.76165	HKL1 (HEXOKINASE-LIKE 1); ATP binding / fructokinase/ glucokinase/ hexokinase
At1g50480	261864_S_AT	1	1	9.64211	9.93633	THFS (10-FORMYLTETRAHYDROFOLATE SYNTHETASE); ATP binding / copper ion binding / formate-tetrahydrofolate ligase
At1g50500	261880_AT	1	1	7.04334	6.34484	HIT1 (HEAT-INTOLERANT 1); transporter
At1g50510	261855_AT	1	1	7.39001	6.97813	indigoidine synthase A family protein
[truncated: 11,227 more rows]
