# Supplementary material for: A Comparative Study of the Arabidopsis thaliana Guard-Cell Transcriptome and Its Modulation by Sucrose
Source: PLoS One. 2012 Nov 21;7(11):e49641. doi: 10.1371/journal.pone.0049641 (PMC3504121; doi:10.1371/journal.pone.0049641)
Supplement: Table S6 — The ABC transporters that are more highly expressed in guard cells than in the leaf. (XLS) [file pone.0049641.s009.xls]

## Sheet: ABC transporters
Table S6. ABC transporters that are more highly expressed in guard cells than the leaf.
AGI Gene Identifier	Log2 Signal Intensity Difference Guard Cell versus Leaf	Gene Name/Description
At3g55110	3.5	ABC transporter family protein
At3g47760	5.2	ATATH4, ATH4 | ATATH4; ATPase, coupled to transmembrane movement of substances / transporter
At4g18050	5.7	PGP9 (P-GLYCOPROTEIN 9); ATPase, coupled to transmembrane movement of substances
At2g39350	3.3	ABC transporter family protein
At1g30400	1.5	ATMRP1, EST1, ATABCC1, MRP1 | MRP1 (ARABIDOPSIS THALIANA MULTIDRUG RESISTANCE-ASSOCIATED PROTEIN 1); ATPase, coupled to transmembrane
At2g47000	4.7	MDR4, PGP4, ABCB4, ATPGP4 | ABCB4 (ATP BINDING CASSETTE SUBFAMILY B4); ATPase, coupled to transmembrane movement of substances
At2g26910	2.4	PDR4, ATPDR4 | PDR4 (PLEIOTROPIC DRUG RESISTANCE 4); ATPase, coupled to transmembrane movement of substances
At3g47730	2.2	ATATH1, ATH1 | ATATH1; ATPase, coupled to transmembrane movement of substances
At3g13080	1.6	ATMRP3, MRP3 | ATMRP3; ATPase, coupled to transmembrane movement of substances / chlorophyll catabolite transporter/ glutathione S-conjugate-exporting
At3g21250	2.3	ATMRP6, MRP6 | ATMRP6; ATPase, coupled to transmembrane movement of substances
At3g55130	3.7	ATWBC19 (White-Brown Complex homolog 19); ATPase, coupled to transmembrane movement of substances
At2g36380	2.6	PDR6, ATPDR6 | PDR6; ATPase, coupled to transmembrane movement of substances
At4g29140	3.6	MATE efflux protein-related
At3g25620	5.8	ABC transporter family protein
At1g03905	2.5	ABC transporter family protein
At3g52310	5.2	ABC transporter family protein
At2g29940	5	PDR3, ATPDR3 | PDR3 (PLEIOTROPIC DRUG RESISTANCE 3); ATPase, coupled to transmembrane movement of substances
At5g06530	2.4	ABC transporter family protein
At1g17840	3.2	WBC11, ABCG11, DSO, COF1, ATWBC11 | WBC11 (WHITE-BROWN COMPLEX HOMOLOG PROTEIN 11); ATPase, coupled to transmembrane movement of substances / fatty acid transporter
At4g39850	1.2	PXA1, PED3, CTS | PXA1 (PEROXISOMAL ABC TRANSPORTER 1); ATPase, coupled to transmembrane movement of substances
At2g34660	1.9	ATMRP2, EST4, MRP2 | ATMRP2 (ARABIDOPSIS THALIANA MULTIDRUG RESISTANCE-ASSOCIATED PROTEIN 2); ATPase, coupled to transmembrane movement of substances
At4g25960	2.4	PGP2 | PGP2 (P-GLYCOPROTEIN 2); ATPase, coupled to transmembrane movement of substances
At5g44110	3.1	ATPOP1, ATNAP2, POP1 | POP1; transporter
At2g13610	2.7	ABC transporter family protein
At1g28010	4	PGP14 (P-GLYCOPROTEIN 14); ATPase, coupled to transmembrane movement of substances
At5g02270	1.6	ATNAP9, NAP9 | ATNAP9; transporter
At1g04120	1.6	ATMRP5, MRP5 | ATMRP5; ATPase, coupled to transmembrane movement of substances / sulfonylurea receptor
At5g39040	1.2	ATTAP2, TAP2 | ATTAP2; ATPase, coupled to transmembrane movement of substances / transporter
At1g51500	2.7	CER5, D3, ABCG12, WBC12, ATWBC12 | CER5 (ECERIFERUM 5); ATPase, coupled to transmembrane movement of substances
