# Supplementary material for: A Comparative Study of the Arabidopsis thaliana Guard-Cell Transcriptome and Its Modulation by Sucrose
Source: PLoS One. 2012 Nov 21;7(11):e49641. doi: 10.1371/journal.pone.0049641 (PMC3504121; doi:10.1371/journal.pone.0049641)
Supplement: Table S7 — Genes in guard cells that responded to sucrose (2-fold or greater difference, FDR <0.05). Positive fold changes indicate the gene is up-regulated in sucrose compared with the mannitol control, negative fold changes indicate down-regulation in sucrose compared with mannitol. Fold expression in mannitol is the relative level of expression of each gene compared with the average level of expression of all genes (present calls only) in all the arrays of samples treated with mannitol. This information is provided to show whether the transcripts for a given gene are abundant or rare. (XLS) [file pone.0049641.s010.xls]

## Sheet: all
Table S7. Genes in guard cells that responded to sucrose, FDR < 0.05. Positive fold changes indicate the gene is up-regulated in sucrose compared with the mannitol control, negative fold changes indicate down-regulation in sucrose compared with mannitol. Fold expression in mannitol is the relative level of expression of each gene compared with the average level of expression of all genes (present…
AGI Gene Identifier	Fold Expression in Mannitol Relative to the Mean	Fold Change in Response to Sucrose	Gene Name/ Description
Photosynthesis, chloroplast, photorespiration
At3g62410	11.9464	-30.5492	CP12 domain-containing protein
At3g50820	0.973898	-17.537	PSBO-2/PSBO2 (PHOTOSYSTEM II SUBUNIT O-2); oxygen evolving/ poly(U) binding
At1g51400	4.22031	-6.33619	photosystem II 5 kD protein
At1g32080	0.974084	-5.81981	membrane protein, plastidic
At2g01870	0.880147	-4.96372	unknown function, chloroplast protein
At1g09420	1.00483	-4.85678	G6PD4 (GLUCOSE-6-PHOSPHATE DEHYDROGENASE 4); glucose-6-phosphate 1-dehydrogenase
At5g64040	5.99259	-4.03967	PSAN (photosystem I reaction center subunit PSI-N); calmodulin binding
At3g56650	0.199851	-3.69974	thylakoid lumenal 20 kDa protein
At2g26670	11.9301	-3.68332	GUN2 (genomes uncoupled); heme oxygenase 1 (HO1) (HY1)
At2g13360	13.7657	-3.51281	serine-glyoxylate aminotransferase-related; peroxisome, photorespiration
At4g20930	1.3038	-3.48593	3-hydroxyisobutyrate dehydrogenase, putative
At1g16720	6.66109	-3.46357	High Chlorophyll Fluorescence 173 HIGH CHLOROPHYLL FLUORESCENCE PHENOTYPE 173
At3g29240	10.9061	-3.45823	chloroplast thylakoid lumen protein
At3g22970	5.88395	-2.8799	expressed protein; unknown function; localized in chloroplast
At2g26500	24.7564	-2.84478	cytochrome b6f complex subunit (petM), putative
At1g31170	4.86921	-2.40647	SRX; sulfiredoxin, cysteine-sulfinic acid reductase; chloroplast
At3g16140	13.6257	-2.37791	PSAH-1 (photosystem I subunit H-1)
At3g63490	3.00052	-2.30413	chloroplast ribosomal protein L1 family protein
At4g15530	49.0883	-2.11107	pyruvate phosphate dikinase family protein
At3g06510	9.623	-1.97328	SFR2 (Sensitive to Freezing 2), beta-glucosidase activity, chloroplast
At2g30570	75.3965	-1.86456	photosystem II reaction center W (PsbW) protein-related
At3g61470	110.418	-1.64126	chlorophyll A-B binding protein (LHCA2)
At1g49380	0.104326	1.92488	cytochrome c biogenesis protein family
At1g26190	0.0952009	3.21359	phosphoribulokinase/uridine kinase family protein
At5g41670	2.54383	5.88238	6-phosphogluconate dehydrogenase family protein
Respiration, mitochondria
At2g28900	33.6856	2.08915	mitochondrial import inner membrane translocase subunit Tim17/Tim22/Tim23 family protein
At5g48970	0.660434	2.17609	mitochondrial substrate carrier family protein
At1g72750	0.899378	2.83385	ATTIM23-2 (Arabidopsis thaliana translocase inner membrane subunit 23-2); P-P-bond-hydrolysis-driven protein transmembrane transporter
At1g03860	0.482805	3.32936	prohibitin, putative
At5g47910	3.43332	3.51178	respiratory burst oxidase protein D (RbohD) / NADPH oxidase
At3g20000	2.14092	4.03409	TOM40; porin family protein
At5g13490	11.4634	4.15516	ADP, ATP carrier protein 2, mitochondrial / ADP/ATP translocase 2 / adenine nucleotide translocator 2 (ANT2)
At1g61570	1.69433	6.24189	mitochondrial import inner membrane translocase (TIM13)
Protein synthesis
At3g22450	5.37749	-12.2117	Structural component of the ribosome
At2g27530	8.17333	2.39501	60S ribosomal protein L10A (RPL10aB)
At5g60390	63.5128	2.47992	elongation factor 1-alpha / EF-1-alpha
At2g18020	93.2413	2.52999	60S ribosomal protein L8 (RPL8A)
At3g04770	0.658461	2.53522	40S ribosomal protein SA (RPSaB)
At5g06360	2.2536	2.64946	ribosomal protein S8e family protein
At5g61170	1.48926	2.6859	40S ribosomal protein S19 (RPS19C)
At2g46280	4.76029	2.78093	eukaryotic translation initiation factor 3 subunit 2 / TGF-beta receptor interacting protein 1 / eIF-3 beta / eIF3i / TRIP-1 (TIF3I1)
At3g53020	3.6722	2.97209	STV1 (SHORT VALVE1); RPL24B; structural constituent of ribosome
At3g13920	5.38693	3.04334	eukaryotic translation initiation factor 4A-1 / eIF-4A-1
At2g32220	0.224274	3.10312	60S ribosomal protein L27 (RPL27A)
At1g74060	4.31522	3.10592	60S ribosomal protein L6 (RPL6C)
At5g20180	2.92989	3.05775	ribosomal protein L36 family protein
At1g57660	5.30543	3.06684	60S ribosomal protein L21 (RPL21E)
At1g43170	15.2691	3.11562	60S ribosomal protein L3 (RPL3A)
At4g20980	1.94239	3.32657	eukaryotic translation initiation factor 3 subunit 7, putative / eIF-3 zeta, putative / eIF3d, putative
At5g27770	7.52218	3.44885	60S ribosomal protein L22 (RPL22C)
At4g02930	3.32255	3.47539	elongation factor Tu, putative / EF-Tu, putative
At1g27400	0.988446	4.046	60S ribosomal protein L17 (RPL17A)
At3g04920	1.18454	4.0823	40S ribosomal protein S24 (RPS24A)
At2g17360	1.74689	4.08572	40S ribosomal protein S4 (RPS4A)
At3g62870	14.6806	4.11435	60S ribosomal protein L7A (RPL7aB)
At2g01250	5.85313	4.15825	60S ribosomal protein L7 (RPL7B)
At2g41840	6.5166	4.16912	40S ribosomal protein S2 (RPS2C)
At1g15810	0.205947	4.7821	ribosomal protein S15 family protein
At3g10610	0.816456	5.28283	40S ribosomal protein S17 (RPS17C)
At2g36620	2.3079	5.64897	60S ribosomal protein L24 (RPL24A)
At4g13170	1.72637	5.71	60S ribosomal protein L13A (RPL13aC)
At5g07090	0.957353	6.11264	40S ribosomal protein S4 (RPS4B)
At4g15770	3.84486	6.18597	60S ribosome subunit biogenesis protein, putative
At5g58420	3.41365	6.35334	40S ribosomal protein S4 (RPS4D)
At4g33760	0.170701	6.48414	tRNA synthetase class II (D, K and N) family protein
At5g39740	1.28651	6.80301	60S ribosomal protein L5 (RPL5B)
At4g30800	0.711559	6.86814	40S ribosomal protein S11 (RPS11B)
At5g60670	0.535122	7.63187	60S ribosomal protein L12 (RPL12C)
At2g37600	0.204657	8.59386	60S ribosomal protein L36 (RPL36A)
At5g23740	0.861052	8.77163	40S ribosomal protein S11 (RPS11C)
At3g58660	0.706562	8.85935	60S ribosomal protein-related
At3g55280	0.583033	9.80534	60S ribosomal protein L23A (RPL23aB)
At3g57490	0.277008	13.9312	40S ribosomal protein S2 (RPS2D)
Posttranslational modification, protein folding, protein degradation
At3g59940	17.2478	-21.538	autophagy 4b (APG4b)
At2g45170	19.2906	-12.7838	autophagy 8e (APG8e)
At5g19120	5.62809	-8.39157	aspartic-type endopeptidase
At1g01240	3.69076	-5.53805	expressed protein; N-terminal protein myristoylation
At3g45010	22.3963	-3.32988	serine carboxypeptidase III, putative
At3g19190	3.61829	-2.80089	ATG2; autophagy-related 2
At1g24440	10.1194	-2.77702	RING/U-box superfamily protein
At1g60220	6.89613	-2.7502	OTS1; Ulp1 protease family protein
At1g69020	0.175556	-2.60122	prolyl oligopeptidase family protein
At5g54730	15.0324	-2.5228	AtATG18f (Arabidopsis thaliana homolog of yeast autophagy 18 (ATG18) f)
At3g12950	0.200685	-2.35869	Peptidase cysteine/serine, trypsin-like
At5g58787	1.27924	-2.31141	zinc finger (C3HC4-type RING finger) family protein
At4g16520	73.6758	-2.2443	autophagy 8f (APG8f)
At4g34870	0.761605	2.2729	peptidyl-prolyl cis-trans isomerase / cyclophilin (CYP1) / rotamase
At1g66160	1.78633	2.35139	U-box domain-containing protein
At1g65040	0.176765	2.37913	zinc finger (C3HC4-type RING finger) family protein
At3g25230	9.09119	2.51194	peptidyl-prolyl cis-trans isomerase / FK506-binding protein (ROF1)
At3g20050	3.17451	2.70997	T-complex protein 1 alpha subunit / TCP-1-alpha / chaperonin (CCT1)
At1g62710	6.73951	2.81378	vacuolar processing enzyme beta / beta-VPE
At1g24510	4.59604	2.94286	T-complex protein 1 epsilon subunit, putative / TCP-1-epsilon, putative / chaperonin, putative
At1g66180	0.383373	3.20846	aspartyl protease family protein
At2g22970	1.01321	3.75455	SCPL11; serine carboxypeptidase
At3g51800	6.61723	3.77059	metallopeptidase M24 family protein
At2g28000	2.63901	3.80655	RuBisCO subunit binding-protein alpha subunit, chloroplast / 60 kDa chaperonin alpha subunit / CPN-60 alpha
At4g29510	1.16499	5.51354	ATPRMT11/PRMT11 (ARABIDOPSIS ARGININE METHYLTRANSFERASE 11); protein-arginine N-methyltransferase
At3g10530	0.1865	7.15143	transducin family protein / WD-40 repeat family protein/ CUL4-RING ubiquitin ligase complex
At1g15440	0.953158	8.46641	transducin family protein / WD-40 repeat family protein/ periodic tryptophan protein 2 (PWP2); CUL4-RING ubiquitin ligase complex
At5g56500	0.441125	10.84	chaperonin, putative
Transcription factors and RNA modification
At5g49450	20.0094	-29.4098	bZIP1/transcription factor
At4g37610	8.90468	-8.01446	TAZ zinc finger family protein / BTB/POZ domain-containing protein
At2g02710	38.9669	-5.59736	PAC motif-containing protein
At4g14540	2.06587	-5.28671	CCAAT-box binding transcription factor subunit B (NF-YB) (HAP3 ) (AHAP3) family
At3g16770	190.836	-4.68971	AP2 domain-containing protein RAP2.3 (RAP2.3)
At1g69490	140.876	-4.23323	no apical meristem (NAM) family protein
At2g03710	0.259605	-3.72123	MADS-box protein (AGL3)
At1g08460	5.38801	-3.34693	histone deacetylase family protein (HDA8)
At1g43160	81.9214	-3.2759	AP2 domain-containing protein RAP2.6 (RAP2.6)
At3g20250	7.79264	-2.80155	pumilio/Puf RNA-binding domain-containing protein
At2g18280	4.94846	-2.76503	AtTLP2 (TUBBY LIKE PROTEIN 2); phosphoric diester hydrolase/ transcription factor
At3g47610	0.189733	-2.40998	transcription regulators;zinc ion binding
At5g43960	1.94023	1.95142	nuclear transport factor 2 (NTF2) family protein / RNA recognition motif (RRM)-containing protein
At4g13940	18.9022	2.43632	adenosylhomocysteinase / S-adenosyl-L-homocysteine hydrolase / AdoHcyase (SAHH)/ DNA methylation-dependent gene silencing
At3g54810	0.274159	2.59058	zinc finger (GATA type) family protein/GATA transcription factor 8
At3g20740	0.662829	2.62268	fertilization-independent endosperm protein (FIE)
At3g53440	0.103624	2.63551	DNA binding/Homeodomain-like superfamily protein
At2g22400	1.05791	2.98774	NOL1/NOP2/sun family protein; S-adenosyl-L-methionine-dependent methyltransferases superfamily protein
At3g13570	0.897483	2.9956	SC35-like splicing factor, 30a kD (SCL30a)
At5g52470	15.7571	3.03636	fibrillarin 1 (FBR1) (FIB1) (SKIP7); RNA processing
At5g64420	1.14114	3.14294	DNA polymerase V family
At3g22310	0.494358	3.67064	DEAD box RNA helicase, putative (RH9)
At2g40360	4.12274	3.86782	transducin family protein / WD-40 repeat family protein/rRNA processing
At5g24840	0.551867	4.59622	tRNA (guanine-N-7) methyltransferase
At3g06530	0.151706	4.97196	BAP28-related; ARM repeat superfamily protein
At1g03110	0.0812884	5.20144	TRM82 (RNA Modification 82); transducin family protein / WD-40 repeat family protein
At1g14920	0.41707	5.23397	GAI (GA INSENSITIVE); transcription factor
At1g48920	4.22568	5.36711	nucleolin-like 1
At5g22650	1.88096	5.9175	Histone Deacetylase 2 (HD2)
At3g23620	0.762848	6.19982	Ribosomal RNA processing Brix domain protein
At5g53290	0.0910401	6.80831	AP2 domain-containing transcription factor, putative
At3g15000	0.605092	8.99237	RIP1 (RNA-editing factor interacting protein 1)
At1g56110	0.701922	10.8038	NOP56 (ARABIDOPSIS HOMOLOG OF NUCLEOLAR PROTEIN NOP56); snoRNA-binding domain containing protein
At3g13940	0.0878958	11.0093	DNA-directed RNA polymerase activity,
At1g60850	0.227234	11.234	RPAC42; DNA-directed RNA polymerase
At1g66390	0.228475	12.9394	myb family transcription factor, putative / production of anthocyanin pigment 2 protein (PAP2)
At4g25630	0.863735	13.5601	fibrillarin 2 (FIB2);snoRNA binding
At1g52930	0.254872	14.9859	Ribosomal RNA processing Brix domain protein
At3g44750	0.176471	25.4695	histone deacetylase, putative (HD2A)
Signaling and protein kinases
At5g21170	7.09467	-24.887	AKINbeta1; 5'-AMP-activated protein kinase beta-2 subunit
At1g15740	24.1852	-8.66774	leucine-rich repeat family protein
At5g63020	0.779165	-8.11958	disease resistance protein (CC-NBS-LRR class), putative
At4g38470	7.49621	-7.91297	STY46; serine/threonine/tyrosine kinase 46
At1g48260	7.19781	-5.43102	CBL-interacting protein kinase 17 (CIPK17)
At5g39030	3.77324	-5.37928	protein kinase family protein
At1g49740	3.4684	-3.88874	PLC-like phosphodiesterases superfamily protein
At1g61420	1.27015	-3.64351	S-locus lectin protein kinase family protein
At3g48530	12.254	-3.28862	SNF1-related protein kinase regulatory subunit gamma 1 (KING1; CBS domain-containing protein
At1g62630	4.16226	-2.7054	disease resistance protein (CC-NBS-LRR class), putative
At4g27800	9.43035	-1.85897	protein phosphatase 2C PPH1 / PP2C PPH1 (PPH1)
At2g01570	0.888888	1.97275	gibberellin response modulator (RGA1) / gibberellin-responsive modulator
At4g26570	14.1232	2.17033	ATCBL3 (CALCINEURIN B-LIKE 3)
At5g54380	2.68458	2.76268	protein kinase family protein; brassinosteroid mediated signaling pathway
At1g75840	0.535558	4.19438	Rac-like GTP-binding protein (ARAC5) / Rho-like GTP-binding protein (ROP4)
At3g56070	0.189242	4.59891	peptidyl-prolyl cis-trans isomerase, putative / cyclophilin, putative / rotamase, putative
At5g22840	0.0817188	6.24537	protein kinase family protein
At3g18130	0.626259	8.2854	guanine nucleotide-binding family protein / activated protein kinase C receptor (RACK1)
At1g48630	2.51906	8.84691	guanine nucleotide-binding family protein / activated protein kinase C receptor, putative / RACK, putative
At1g18350	0.651894	9.97656	mitogen-activated protein kinase kinase (MAPKK), putative (MKK7)
Transporters
At4g01010	3.41858	-15.6589	cyclic nucleotide-regulated ion channel, putative (CNGC13)
At2g48020	8.52159	-6.54174	sugar transporter, putative
At4g21120	11.5858	-4.55826	AAT1 (CATIONIC AMINO ACID TRANSPORTER 1); cationic amino acid transmembrane transporter
At4g36670	68.9728	-4.40628	mannitol transporter, putative
At1g71880	32.2172	-3.35986	sucrose transporter / sucrose-proton symporter (SUC1)
At1g58032	15.9831	-3.30226	amino acid permease family protein
At5g16150	8.70436	-2.60136	hexose transporter, putative
At3g19930	117.548	-2.15579	sugar transport protein (STP4)
At1g22570	9.69554	-1.99865	proton-dependent oligopeptide transport (POT) family protein
At4g00430	54.95	1.8526	PIP1; plasma membrane intrinsic protein, water channel
At2g43950	0.602827	2.33698	cation transporter; chloroplast
At4g17550	1.59954	3.20585	transporter-related; glycerol-3-phosphate permease gene family
At5g61520	0.336984	3.67175	hexose transporter, putative
At4g15920	0.299707	3.91169	SWEET17, sugar transporter; nodulin MtN3 family protein
At2g22500	3.74924	4.21283	DIC1, DICARBOXYLATE CARRIER 1; mitochondrial substrate carrier family protein
At5g28540	33.7933	4.31251	luminal binding protein 1 (BiP-1) (BP1)
At1g61890	1.03742	4.82295	MATE efflux family protein
At1g69870	0.741406	5.59812	nitrate transporter NRT1.7; proton-dependent oligopeptide transport (POT) family protein
At4g34950	3.36805	8.4017	nodulin family protein; Major facilitator superfamily, general substrate transporter
At3g01930	0.157796	9.57216	nodulin family protein; Major facilitator superfamily, general substrate transporter
At1g61800	0.315906	146.244	glucose-6-phosphate/phosphate translocator, putative
Carbohydrate metabolism
At5g49360	48.5937	-409.964	BXL1/ glycosyl hydrolase family 3 protein
At5g56870	36.5757	-380.87	beta-galactosidase, putative / lactase, putative
At2g44130	4.57452	-22.466	kelch repeat-containing F-box family protein; galactose oxidase family protein
At1g05560	9.50655	-15.5168	UDP-glucose transferase (UGT75B2)
At2g18700	28.3779	-9.57628	TPS11; trehalose phosphate synthase 11; glycosyl transferase family 20 protein / trehalose-phosphatase family protein
At1g62660	5.98999	-9.0966	beta-fructosidase (BFRUCT3) / beta-fructofuranosidase / invertase, vacuolar
At5g20250	80.8426	-6.44873	raffinose synthase family protein / seed imbibition protein, putative (din10)
At5g51970	26.3932	-5.02951	sorbitol dehydrogenase, putative / L-iditol 2-dehydrogenase, putative
At3g60130	12.4516	-4.39225	glycosyl hydrolase family 1 protein / beta-glucosidase, putative (YLS1)
At4g19860	38.7352	-4.34884	lecithin:cholesterol acyltransferase family protein / LACT family protein
At3g47800	2.54885	-4.28242	aldose 1-epimerase family protein
At5g63800	14.0902	-4.14682	BGAL 6; beta-galactosidase, glycosyl hydrolase family 35 protein
At1g12780	16.4578	-3.13157	UDP-glucose 4-epimerase / UDP-galactose 4-epimerase / Galactowaldenase
At3g06500	44.6729	-3.08221	beta-fructofuranosidase, putative / invertase, putative / saccharase, putative / beta-fructosidase, putative
At4g38240	0.130308	-2.01507	CGL1 (COMPLEX GLYCAN LESS, N-ACETYLGLUCOSAMINYLTRANSFERASE I)
At3g56310	45.9541	-1.86007	alpha-galactosidase, putative / melibiase, putative / alpha-D-galactoside galactohydrolase, putative
At3g15350	10.5572	2.06395	glycosyltransferase family 14 protein / core-2/I-branching enzyme family protein
At5g20280	4.53344	2.20579	SPS1F; sucrose-phosphate synthase
At3g02570	4.52042	2.21811	phosphomannose isomerase type I family protein
At5g03650	2.56685	2.88786	SBE2.2 (STARCH BRANCHING ENZYME 2.2)
At4g36360	4.77736	3.06785	beta-galactosidase, putative / lactase, putative
At3g29320	3.60795	3.3383	glucan phosphorylase, putative
At1g70090	1.33966	3.34754	glycosyl transferase family 8 protein
At2g36390	1.87491	4.2137	1,4-alpha-glucan branching enzyme / starch branching enzyme class II (SBE2-1)
At1g55120	1.38801	4.3062	ATFRUCT5 (BETA-FRUCTOFURANOSIDASE 5)
At4g09510	0.646896	4.65232	beta-fructofuranosidase, putative / invertase, putative / saccharase, putative / beta-fructosidase, putative
At4g39210	2.46217	6.5386	glucose-1-phosphate adenylyltransferase large subunit 3 (APL3) / ADP-glucose pyrophosphorylase
At4g09020	0.79167	19.1442	isoamylase, putative / starch debranching enzyme, putative
At4g17770	0.559054	50.3015	TPS5; Trehalose-phosphate synthase 5/glycosyl transferase family 20 protein
Glycolysis, TCA cycle and gluconeogenesiss
At4g29220	10.5268	-2.008	phosphofructokinase family protein
At3g22960	2.91002	2.44224	pyruvate kinase, putative
At2g17280	0.943481	5.30984	phosphoglycerate/bisphosphoglycerate mutase family protein
At5g08570	0.818001	8.83455	pyruvate kinase, putative
At1g21440	0.0862986	10.7725	mutase family protein; isocitrate lyase family
Cell Wall
At3g10740	5.23006	-8.49934	alpha-l-arabinofuranosidase/beta-d-xylosidase; glycosyl hydrolase family protein 51
At1g78820	199.016	-2.97925	curculin-like (mannose-binding) lectin family protein / PAN domain-containing protein
At4g34180	38.8952	-2.88794	cyclase family protein, apoplastic
At4g32410	5.00598	2.16337	CESA1; cellulose synthase, catalytic subunit
At2g26440	9.54363	2.6653	pectinesterase family protein
At3g02230	27.3517	2.9149	reversibly glycosylated polypeptide-2 (RGP2); UDP-arabinose mutase
At2g46930	1.88054	2.92745	pectinacetylesterase, putative
At4g38770	28.0641	3.04886	proline-rich family protein (PRP4)
At3g29360	1.165	3.05049	UDP-glucose 6-dehydrogenase, putative
At1g76160	0.16431	10.2771	multi-copper oxidase type I family protein
Stress and defense responses
At1g80920	22.4928	-17.742	DNAJ heat shock N-terminal domain-containing protein
At5g16650	3.15544	-6.34711	DNAJ heat shock N-terminal domain-containing protein
At3g62550	0.323256	-4.32156	universal stress protein (USP) family protein
At3g09350	7.47091	2.56387	HSP binding protein/armadillo/beta-catenin repeat family protein
At2g35720	0.395073	3.01989	DNAJ heat shock N-terminal domain-containing protein
At4g37910	7.08958	3.57694	heat shock protein 70, mitochondrial, putative / HSP70, mitochondrial, putative
At3g12580	12.6596	4.30056	heat shock protein 70, putative / HSP70, putative
At1g59860	1.25419	6.35157	17.6 kDa class I heat shock protein (HSP17.6A-CI)
Redox
At1g03850	9.98046	-11.7263	glutaredoxin family protein
At1g11530	9.25099	-7.48102	thioredoxin family protein
At4g31240	0.364821	-4.18425	protein kinase C-like zinc finger protein
At5g61440	1.19499	-4.0763	thioredoxin family protein
At5g63030	10.113	-1.82237	glutaredoxin, putative
At5g42150	0.589037	5.07782	Glutathione S-transferase family protein
Lipid metabolism and cuticle
At5g24160	3.27579	-30.7961	squalene monooxygenase 1,2 / squalene epoxidase 1,2 (SQP1,2)
At5g24210	45.5098	-13.8384	lipase class 3 family protein
At1g55020	6.7059	-12.671	lipoxygenase (LOX1)
At1g21920	25.2019	-6.1415	MORN (Membrane Occupation and Recognition Nexus) repeat-containing protein /phosphatidylinositol-4-phosphate 5-kinase-related
At3g51840	27.042	-5.71289	short-chain acyl-CoA oxidase
At4g39180	1.50031	-5.33355	SEC14 cytosolic factor, putative / phosphoglyceride transfer protein, putative
At1g09430	17.7598	-5.03618	ATP-citrate synthase (ATP-citrate (pro-S-)-lyase/citrate cleavage enzyme), putative
At5g18630	6.5044	-4.92668	lipase class 3 family protein
At5g65110	43.1299	-4.30827	acyl-CoA oxidase (ACX2)
At1g55960	10.9016	-3.06647	Putative polyketide cyclase/dehydrase and lipid transport-like protein
At3g04870	14.0667	-2.52024	zeta-carotene desaturase (ZDS1) / carotene 7,8-desaturase
At2g01490	17.6712	-1.73888	phytanoyl-CoA dioxygenase (PhyH) family protein
At1g11680	1.42591	2.32301	obtusifoliol 14-demethylase (CYP51)
At4g12110	1.73029	2.67014	sterol desaturase family protein
At4g39170	1.64563	3.3696	SEC14 cytosolic factor, putative / phosphoglyceride transfer protein, putative
At1g07720	1.93077	3.97273	beta-ketoacyl-CoA synthase family protein
At1g19650	0.795894	4.2019	SEC14 cytosolic factor, putative / phosphoglyceride transfer protein, putative
At5g52920	1.1414	4.56123	PKP1 beta; pyruvate kinase
At1g30690	0.103065	4.61308	SEC14 cytosolic factor family protein / phosphoglyceride transfer family protein
At4g18270	0.0926037	4.93614	TRANSLOCASE11; glycosyl transferase family 4 protein
At4g13840	0.660304	10.6197	acyl transferase family protein
At2g22170	0.149512	21.4421	lipid-associated family protein; Lipase/lipooxygenase
At1g73600	0.809761	20.8404	phosphoethanolamine N-methyltransferase 3, putative (NMT3)
Development, hormone production
At2g35690	3.38186	-3.62565	acyl-CoA oxidase, jasmonate biosynthesis
At5g42650	2.01784	3.77804	AOS (ALLENE OXIDE SYNTHASE); hydro-lyase/ oxygen binding
At5g41600	0.456332	4.63449	reticulon family protein (RTNLB4)
At4g13750	0.241547	6.90447	NO VEIN (NOV)
At3g25780	0.104608	9.52192	allene oxide cyclase, putative / early-responsive to dehydration protein, putative / ERD protein, putative
Structural, cytoskeleton & ER, golgi, peroxisome, nuclear import components
At1g22620	2.04435	-2.99755	ATSAC1 SUPPRESSOR OF ACTIN 1; phosphoinositide phosphatase family protein; golgi component
At5g35200	10.0574	-2.35457	epsin N-terminal homology (ENTH) domain-containing protein; clathrin binding
At3g51890	11.9742	-1.96468	Clathrin light chain protein
At2g21390	9.64434	1.83451	coatomer protein complex, subunit alpha, putative
At5g09810	23.8983	1.89832	actin 7 (ACT7) / actin 2
At3g21190	3.34144	2.30865	O-fucosyltransferase family protein; golgi
At2g26770	4.02275	2.43565	SCAB1 (stomatal closure-related actin binding protein 1)
At4g20890	7.39014	2.44556	tubulin beta-9 chain (TUB9)
At2g01470	2.93145	2.56072	St12p protein (ST12p) / SEC12p protein, golgi transport
At5g56360	3.37635	2.89166	PSL4; calmodulin-binding protein
At5g62690	2.05812	5.12909	tubulin beta-2/beta-3 chain (TUB2)
At3g16200	0.169123	6.91353	expressed protein, golgi localized
At1g08280	0.0785946	8.58957	glycosyl transferase family 29 protein / sialyltransferase family protein/protein glycosylation/golgi
Enzymes (other)
At5g49730	6.58462	-30.06	FRO6/ferric reductase-like transmembrane component family protein
At1g80160	5.64008	-28.7521	lactoylglutathione lyase family protein / glyoxalase I family protein
At3g26220	15.2559	-22.4568	cytochrome P450 family protein
At1g03090	5.78075	-17.107	methylcrotonyl-CoA carboxylase alpha chain, mitochondrial / 3-methylcrotonyl-CoA carboxylase 1 (MCCA)
At3g26210	4.53744	-11.0452	cytochrome P450 71B23, putative (CYP71B23)
At3g26170	17.3582	-11.0334	cytochrome P450 71B19, putative (CYP71B19)
At3g26230	1.25911	-10.4993	cytochrome P450 family protein
At3g03470	15.0918	-10.123	cytochrome P450, putative
At5g15860	2.97402	-7.13479	PCME; prenylcysteine methylesterase; ABA response modulator
At1g30520	0.646176	-6.82108	acyl-activating enzyme 14 (AAE14)
At3g16520	13.4427	-4.74397	UDP-glucoronosyl/UDP-glucosyl transferase family protein
At2g36790	13.9134	-4.69504	UDP-glucoronosyl/UDP-glucosyl transferase family protein
At2g36790	13.9134	-4.69504	UDP-glucoronosyl/UDP-glucosyl transferase family protein
At4g34030	8.40284	-4.68466	MCCB (3-METHYLCROTONYL-COA CARBOXYLASE); biotin carboxylase
At2g32150	8.79912	-4.55308	haloacid dehalogenase-like hydrolase family protein
At4g15093	3.43416	-4.51546	catalytic LigB subunit of aromatic ring-opening dioxygenase family
At3g23080	6.342	-4.41321	Polyketide cyclase/dehydrase and lipid transport superfamily protein
At5g18170	4.27688	-4.20853	GDH1 (GLUTAMATE DEHYDROGENASE 1); oxidoreductase
At2g39400	52.4557	-3.95388	hydrolase, alpha/beta fold family protein
At3g14990	39.8137	-3.91934	4-methyl-5(b-hydroxyethyl)-thiazole monophosphate biosynthesis protein, putative
At4g14940	0.271684	-3.8928	ATAO1 (Arabidosis thaliana amine oxidase 1); copper ion binding
At5g16120	12.341	-3.83298	hydrolase, alpha/beta fold family protein
At5g58730	3.56097	-3.65624	pfkB-type carbohydrate kinase family protein; myoinositol kinase
At3g13450	19.6031	-3.57168	2-oxoisovalerate dehydrogenase / 3-methyl-2-oxobutanoate dehydrogenase / branched-chain alpha-keto acid dehydrogenase E1 beta subunit (DIN4)
At2g29340	2.01139	-3.31577	short-chain dehydrogenase/reductase (SDR) family protein
At4g36400	12.2923	-3.27877	FAD linked oxidase family protein
At2g32160	7.06924	-2.92107	S-adenosyl-L-methionine-dependent methyltransferases superfamily protein
At5g64370	25.615	-2.91398	beta-ureidopropionase, putative / beta-alanine synthase, putative
At5g10300	0.364282	-2.84074	hydrolase, alpha/beta fold family protein
At5g54080	19.223	-2.71577	homogentisate 1,2-dioxygenase / homogentisicase/homogentisate oxygenase / homogentisic acid oxidase (HGO)
At3g17770	23.095	-2.34075	dihydroxyacetone kinase family protein
At1g66200	35.3762	-2.29744	glutamine synthetase, putative
At5g58375	6.88466	-2.28182	Methyltransferase-related protein
At3g14620	29.4924	-2.26604	cytochrome P450, putative
At3g17390	133.095	2.01937	MAT4; S-adenosylmethionine synthetase
At3g62000	0.227825	2.36892	O-methyltransferase family 3 protein
At2g44160	12.5983	2.56886	methylenetetrahydrofolate reductase 2 (MTHFR2)
At5g17770	12.9538	2.57549	NADH-cytochrome b5 reductase
At1g02500	5.76382	2.60181	S-adenosylmethionine synthetase 1 (SAM1)
At4g39980	40.4194	2.96731	2-dehydro-3-deoxyphosphoheptonate aldolase 1 / 3-deoxy-D-arabino-heptulosonate 7-phosphate synthase 1 / DAHP synthetase 1 (DHS1)
At2g36880	7.59704	3.00447	S-adenosylmethionine synthetase, putative
At1g48860	9.69642	3.07015	3-phosphoshikimate 1-carboxyvinyltransferase, putative / 5-enolpyruvylshikimate-3-phosphate, putative / EPSP synthase, putative
At3g27740	1.38462	3.08197	carbamoyl-phosphate synthase (glutamine-hydrolyzing) (CARA) / glutamine-dependent carbamoyl-phosphate synthase small subunit
At1g43710	9.63957	3.13025	serine decarboxylase
At1g31860	0.569155	3.26871	histidine biosynthesis bifunctional protein (HISIE)
At5g17000	0.0927313	3.27129	NADP-dependent oxidoreductase, putative
At2g43360	0.0543067	3.61542	biotin synthase (BioB) (BIO2)
At1g75200	1.22783	3.80574	flavodoxin family protein / radical SAM domain-containing protein
At3g03780	13.7816	3.85441	5-methyltetrahydropteroyltriglutamate--homocysteine methyltransferase, putative / vitamin-B12-independent methionine synthase, putative / cobalamin-independent methionine synthase, putative
At2g45440	0.135462	3.86009	dihydrodipicolinate synthase 2 (DHDPS2)
At5g65860	0.183854	4.02621	ankyrin repeat family protein; methyltransferase activity
At5g44720	1.18135	4.20356	molybdenum cofactor sulfurase family protein
At4g25730	0.280803	4.23591	FtsJ-like methyltransferase family protein
At1g29900	1.47818	4.6891	carbamoyl-phosphate synthase family protein
At1g36310	1.91535	4.99079	S-adenosyl-L-methionine-dependent methyltransferases superfamily protein
At1g58080	1.84699	5.4411	ATP phosphoribosyl transferase 1 (ATP-PRT1)
At5g16990	4.29682	5.68441	NADP-dependent oxidoreductase, putative
At1g16350	0.112462	5.71689	inosine-5'-monophosphate dehydrogenase, putative
At4g34200	7.67023	6.21453	D-3-phosphoglycerate dehydrogenase, putative / 3-PGDH, putative
At1g31230	0.587089	7.11526	bifunctional aspartate kinase/homoserine dehydrogenase / AK-HSDH
At2g35040	1.73866	7.54528	AICARFT/IMPCHase bienzyme family protein
At4g00600	0.352327	8.14872	tetrahydrofolate dehydrogenase/cyclohydrolase, putative
At5g03300	0.487696	8.18605	adenosine kinase 2 (ADK2)
At1g63660	0.809042	8.30406	GMP synthase (glutamine-hydrolyzing), putative / glutamine amidotransferase, putative
At4g24830	1.28995	8.78618	arginosuccinate synthase family
At3g23810	0.856302	12.4897	adenosylhomocysteinase, putative / S-adenosyl-L-homocysteine hydrolase, putative / AdoHcyase, putative
At1g62540	0.881018	17.0264	flavin-containing monooxygenase family protein / FMO family protein/glucosinolate S-oxygenase
Other, unknown function
At4g35770	10.0503	-141.757	senescence-associated protein (SEN1)
At3g15450	18.0066	-57.9126	expressed protein
At5g22920	11.0028	-55.4539	zinc finger (C3HC4-type RING finger) family protein
At1g05340	4.44522	-37.376	expressed protein
At1g53870	4.70739	-36.1613	expressed protein
At4g27450	15.6079	-21.1166	expressed protein
At2g33830	29.9819	-16.5378	dormancy/auxin associated family protein
At1g23390	21.7472	-16.43	kelch repeat-containing F-box family protein
At2g25200	2.55927	-15.2547	expressed protein
At3g49790	0.889151	-12.4543	ATP binding, carbohydrate binding
At4g28085	8.29737	-11.9686	expressed protein, anchored to membrane
At2g17710	4.78555	-11.3915	expressed protein
At4g32870	0.889804	-9.76471	Polyketide cyclase/dehydrase and lipid transport superfamily protein;
At5g58650	2.07219	-9.66255	Plant Peptide Containing Sulfated Tyrosine 1, PSY1
At4g19370	5.14674	-8.35243	hypothetical protein
At1g80180	9.01118	-8.24363	expressed protein
At1g01770	4.43056	-8.08759	expressed protein
At1g64720	29.4934	-7.57271	expressed protein
At5g40450	47.4436	-7.10923	expressed protein
At3g07310	1.79197	-6.53853	expressed protein
At1g80440	80.4286	-5.36614	kelch repeat-containing F-box family protein
At5g57510	1.51482	-5.24025	hypothetical protein
At1g27150	5.94284	-5.21211	expressed protein
At2g15960	53.7026	-5.10449	expressed protein
At2g40110	4.25879	-5.01668	yippee family protein
At1g28330	1.29499	-4.91852	dormancy-associated protein, putative (DRM1)
At5g57910	7.13303	-4.90531	expressed protein
At5g59960	3.7901	-4.86377	expressed protein
At2g40000	25.3587	-4.83375	ATHSPRO2
At4g28240	9.3989	-4.78991	wound-responsive protein-related
At3g15900	1.51624	-4.7486	expressed protein
At1g32540	1.67157	-4.69776	LOL1; zinc finger protein, regulator of cell death
At3g15770	2.37587	-4.47953	expressed protein
At3g50480	9.16655	-4.44947	broad-spectrum mildew resistance RPW8 family protein
At1g21520	0.784962	-4.37653	expressed protein
At2g28305	0.312237	-4.37502	LOG1
At1g27300	22.8974	-4.33207	expressed protein
At1g28260	1.78767	-4.00721	hypothetical protein
At5g14120	25.8268	-3.73952	nodulin family protein
At1g10140	1.09464	-3.64017	expressed protein
At1g03610	25.0367	-3.63039	hypothetical protein
At3g19900	1.85724	-3.53725	expressed protein
At2g20920	18.4414	-3.53013	expressed protein
At2g06255	1.0105	-3.5256	expressed protein
At2g46220	18.2842	-3.44463	hypothetical protein
At4g32340	17.2471	-3.42525	expressed protein
At5g54540	17.2716	-3.11703	expressed protein
At4g11860	6.24614	-2.69854	expressed protein
At4g03030	10.3412	-2.50486	kelch repeat-containing F-box family protein
At3g51130	27.8867	-2.4978	expressed protein
At2g17033	0.300043	-2.29618	pentatricopeptide (PPR) repeat-containing protein
At3g26890	16.4208	-2.29052	expressed protein
At1g27285	0.120764	-2.26065	transposable element gene; copia-like retrotransposon family
At2g05540	195.962	-2.20985	glycine-rich protein
At1g12320	15.248	-2.17347	unknown protein
At4g13530	53.7048	-2.16114	expressed protein
At2g36950	17.5551	-2.06665	heavy-metal-associated domain-containing protein
At2g18840	1.65162	2.09534	integral membrane Yip1 family protein
At4g32330	0.651558	2.20011	expressed protein
At4g14820	0.0994706	2.28376	pentatricopeptide (PPR) repeat-containing protein
At5g35735	9.16112	2.30587	auxin-responsive family protein
At4g36010	6.10504	2.35278	pathogenesis-related thaumatin family protein
At2g29670	35.9427	2.36175	expressed protein
At3g13030	0.105928	2.62142	hAT dimerisation domain-containing protein
At1g42440	1.68702	2.62189	hypothetical protein
At4g03180	0.87037	2.62557	expressed protein
At1g80530	1.91955	2.65461	nodulin family protein
At1g79650	0.126324	2.67386	DNA repair protein RAD23, putative
At4g26480	0.452936	2.80749	KH domain-containing protein
At3g19540	0.309438	2.82379	expressed protein
At3g13226	0.875224	2.97261	regulatory protein RecX family protein
At3g49320	0.0885296	3.08294	expressed protein
At1g67360	2.17677	3.18559	rubber elongation factor (REF) family protein
At3g56990	0.0777872	3.34666	glycine-rich protein
At1g64650	0.827364	3.38912	expressed protein
At3g27570	5.95437	3.3965	Sucrase/ferredoxin-like family protein
At4g05410	0.105974	3.43995	transducin family protein / WD-40 repeat family protein
At1g08640	0.594746	3.45829	expressed protein
At5g22790	0.081068	3.51896	reticulata-related 1 (RER1)
At3g55605	0.212357	3.56467	mitochondrial glycoprotein family protein / MAM33 family protein
At1g74750	0.75329	3.6857	pentatricopeptide (PPR) repeat-containing protein
At1g50920	1.22398	3.72197	GTP-binding protein-related
At4g19390	2.96386	3.74657	expressed protein
At5g66540	0.268913	3.92096	expressed protein
At5g54100	0.369927	3.96618	band 7 family protein
At3g54980	0.257614	4.06375	pentatricopeptide (PPR) repeat-containing protein
At3g08630	0.319743	4.15266	expressed protein
At5g51220	1.23666	4.2087	ubiquinol-cytochrome C chaperone family protein
At4g00090	0.811851	4.76794	transducin family protein / WD-40 repeat family protein
At4g20170	3.63611	4.79378	expressed protein
At5g40770	2.54458	4.88725	prohibitin
At3g02650	0.645414	4.89034	pentatricopeptide (PPR) repeat-containing protein
At4g23540	0.270956	5.182	ARM repeat superfamily protein
At1g07090	0.229388	5.90475	LIGHT SENSITIVE HYPOCOTYLS 6, LSH6
At2g38760	0.622786	6.18	annexin 3 (ANN3)
At1g79140	0.140351	6.93583	expressed protein
At2g15690	0.511872	7.06508	pentatricopeptide (PPR) repeat-containing protein
At1g65370	0.0940723	8.79872	meprin and TRAF homology domain-containing protein / MATH domain-containing protein
At5g23850	0.31338	11.8509	expressed protein
At3g63200	0.071909	15.5588	patatin-related
At4g18630	0.18059	24.5387	expressed protein
At1g80130	0.232064	36.0351	Tetratricopeptide repeat (TPR)-like superfamily protein

## Sheet: photosyn
Table S7. Genes in guard cells that responded to sucrose, FDR < 0.05. Positive fold changes indicate the gene is up-regulated in sucrose compared with the mannitol control, negative fold changes indicate down-regulation in sucrose compared with mannitol. Fold expression in mannitol is the relative level of expression of each gene compared with the average level of expression of all genes (present…
AGI Gene Identifier	Fold Expression in Mannitol Relative to the Mean	Fold Change in Response to Sucrose	Gene Name/ Description
Photosynthesis, chloroplast, photorespiration
At3g62410	11.9464	-30.5492	CP12 domain-containing protein
At3g50820	0.973898	-17.537	PSBO-2/PSBO2 (PHOTOSYSTEM II SUBUNIT O-2); oxygen evolving/ poly(U) binding
At1g51400	4.22031	-6.33619	photosystem II 5 kD protein
At1g32080	0.974084	-5.81981	membrane protein, plastidic
At2g01870	0.880147	-4.96372	unknown function, chloroplast protein
At1g09420	1.00483	-4.85678	G6PD4 (GLUCOSE-6-PHOSPHATE DEHYDROGENASE 4); glucose-6-phosphate 1-dehydrogenase
At5g64040	5.99259	-4.03967	PSAN (photosystem I reaction center subunit PSI-N); calmodulin binding
At3g56650	0.199851	-3.69974	thylakoid lumenal 20 kDa protein
At2g26670	11.9301	-3.68332	GUN2 (genomes uncoupled); heme oxygenase 1 (HO1) (HY1)
At2g13360	13.7657	-3.51281	serine-glyoxylate aminotransferase-related; peroxisome, photorespiration
At4g20930	1.3038	-3.48593	3-hydroxyisobutyrate dehydrogenase, putative
At1g16720	6.66109	-3.46357	High Chlorophyll Fluorescence 173 HIGH CHLOROPHYLL FLUORESCENCE PHENOTYPE 173
At3g29240	10.9061	-3.45823	chloroplast thylakoid lumen protein
At3g22970	5.88395	-2.8799	expressed protein; unknown function; localized in chloroplast
At2g26500	24.7564	-2.84478	cytochrome b6f complex subunit (petM), putative
At1g31170	4.86921	-2.40647	SRX; sulfiredoxin, cysteine-sulfinic acid reductase; chloroplast
At3g16140	13.6257	-2.37791	PSAH-1 (photosystem I subunit H-1)
At3g63490	3.00052	-2.30413	chloroplast ribosomal protein L1 family protein
At4g15530	49.0883	-2.11107	pyruvate phosphate dikinase family protein
At3g06510	9.623	-1.97328	SFR2 (Sensitive to Freezing 2), beta-glucosidase activity, chloroplast
At2g30570	75.3965	-1.86456	photosystem II reaction center W (PsbW) protein-related
At3g61470	110.418	-1.64126	chlorophyll A-B binding protein (LHCA2)
At1g49380	0.104326	1.92488	cytochrome c biogenesis protein family
At1g26190	0.0952009	3.21359	phosphoribulokinase/uridine kinase family protein
At5g41670	2.54383	5.88238	6-phosphogluconate dehydrogenase family protein

## Sheet: Respir
Table S7. Genes in guard cells that responded to sucrose, FDR < 0.05. Positive fold changes indicate the gene is up-regulated in sucrose compared with the mannitol control, negative fold changes indicate down-regulation in sucrose compared with mannitol. Fold expression in mannitol is the relative level of expression of each gene compared with the average level of expression of all genes (present…
AGI Gene Identifier	Fold Expression in Mannitol Relative to the Mean	Fold Change in Response to Sucrose	Gene Name/ Description
Respiration, mitochondria
At2g28900	33.6856	2.08915	mitochondrial import inner membrane translocase subunit Tim17/Tim22/Tim23 family protein
At5g48970	0.660434	2.17609	mitochondrial substrate carrier family protein
At1g72750	0.899378	2.83385	ATTIM23-2 (Arabidopsis thaliana translocase inner membrane subunit 23-2); P-P-bond-hydrolysis-driven protein transmembrane transporter
At1g03860	0.482805	3.32936	prohibitin, putative
At5g47910	3.43332	3.51178	respiratory burst oxidase protein D (RbohD) / NADPH oxidase
At3g20000	2.14092	4.03409	TOM40; porin family protein
At5g13490	11.4634	4.15516	ADP, ATP carrier protein 2, mitochondrial / ADP/ATP translocase 2 / adenine nucleotide translocator 2 (ANT2)
At1g61570	1.69433	6.24189	mitochondrial import inner membrane translocase (TIM13)

## Sheet: prot syn
Table S7. Genes in guard cells that responded to sucrose, FDR < 0.05. Positive fold changes indicate the gene is up-regulated in sucrose compared with the mannitol control, negative fold changes indicate down-regulation in sucrose compared with mannitol. Fold expression in mannitol is the relative level of expression of each gene compared with the average level of expression of all genes (present…
AGI Gene Identifier	Fold Expression in Mannitol Relative to the Mean	Fold Change in Response to Sucrose	Gene Name/ Description
Protein synthesis
At3g22450	5.37749	-12.2117	Structural component of the ribosome
At2g27530	8.17333	2.39501	60S ribosomal protein L10A (RPL10aB)
At5g60390	63.5128	2.47992	elongation factor 1-alpha / EF-1-alpha
At2g18020	93.2413	2.52999	60S ribosomal protein L8 (RPL8A)
At3g04770	0.658461	2.53522	40S ribosomal protein SA (RPSaB)
At5g06360	2.2536	2.64946	ribosomal protein S8e family protein
At5g61170	1.48926	2.6859	40S ribosomal protein S19 (RPS19C)
At2g46280	4.76029	2.78093	eukaryotic translation initiation factor 3 subunit 2 / TGF-beta receptor interacting protein 1 / eIF-3 beta / eIF3i / TRIP-1 (TIF3I1)
At3g53020	3.6722	2.97209	STV1 (SHORT VALVE1); RPL24B; structural constituent of ribosome
At3g13920	5.38693	3.04334	eukaryotic translation initiation factor 4A-1 / eIF-4A-1
At2g32220	0.224274	3.10312	60S ribosomal protein L27 (RPL27A)
At1g74060	4.31522	3.10592	60S ribosomal protein L6 (RPL6C)
At5g20180	2.92989	3.05775	ribosomal protein L36 family protein
At1g57660	5.30543	3.06684	60S ribosomal protein L21 (RPL21E)
At1g43170	15.2691	3.11562	60S ribosomal protein L3 (RPL3A)
At4g20980	1.94239	3.32657	eukaryotic translation initiation factor 3 subunit 7, putative / eIF-3 zeta, putative / eIF3d, putative
At5g27770	7.52218	3.44885	60S ribosomal protein L22 (RPL22C)
At4g02930	3.32255	3.47539	elongation factor Tu, putative / EF-Tu, putative
At1g27400	0.988446	4.046	60S ribosomal protein L17 (RPL17A)
At3g04920	1.18454	4.0823	40S ribosomal protein S24 (RPS24A)
At2g17360	1.74689	4.08572	40S ribosomal protein S4 (RPS4A)
At3g62870	14.6806	4.11435	60S ribosomal protein L7A (RPL7aB)
At2g01250	5.85313	4.15825	60S ribosomal protein L7 (RPL7B)
At2g41840	6.5166	4.16912	40S ribosomal protein S2 (RPS2C)
At1g15810	0.205947	4.7821	ribosomal protein S15 family protein
At3g10610	0.816456	5.28283	40S ribosomal protein S17 (RPS17C)
At2g36620	2.3079	5.64897	60S ribosomal protein L24 (RPL24A)
At4g13170	1.72637	5.71	60S ribosomal protein L13A (RPL13aC)
At5g07090	0.957353	6.11264	40S ribosomal protein S4 (RPS4B)
At4g15770	3.84486	6.18597	60S ribosome subunit biogenesis protein, putative
At5g58420	3.41365	6.35334	40S ribosomal protein S4 (RPS4D)
At4g33760	0.170701	6.48414	tRNA synthetase class II (D, K and N) family protein
At5g39740	1.28651	6.80301	60S ribosomal protein L5 (RPL5B)
At4g30800	0.711559	6.86814	40S ribosomal protein S11 (RPS11B)
At5g60670	0.535122	7.63187	60S ribosomal protein L12 (RPL12C)
At2g37600	0.204657	8.59386	60S ribosomal protein L36 (RPL36A)
At5g23740	0.861052	8.77163	40S ribosomal protein S11 (RPS11C)
At3g58660	0.706562	8.85935	60S ribosomal protein-related
At3g55280	0.583033	9.80534	60S ribosomal protein L23A (RPL23aB)
At3g57490	0.277008	13.9312	40S ribosomal protein S2 (RPS2D)

## Sheet: prot mod
Table S7. Genes in guard cells that responded to sucrose, FDR < 0.05. Positive fold changes indicate the gene is up-regulated in sucrose compared with the mannitol control, negative fold changes indicate down-regulation in sucrose compared with mannitol. Fold expression in mannitol is the relative level of expression of each gene compared with the average level of expression of all genes (present…
AGI Gene Identifier	Fold Expression in Mannitol Relative to the Mean	Fold Change in Response to Sucrose	Gene Name/ Description
Posttranslational modification, protein folding, protein degradation
At3g59940	17.2478	-21.538	autophagy 4b (APG4b)
At2g45170	19.2906	-12.7838	autophagy 8e (APG8e)
At5g19120	5.62809	-8.39157	aspartic-type endopeptidase
At1g01240	3.69076	-5.53805	expressed protein; N-terminal protein myristoylation
At3g45010	22.3963	-3.32988	serine carboxypeptidase III, putative
At3g19190	3.61829	-2.80089	ATG2; autophagy-related 2
At1g24440	10.1194	-2.77702	RING/U-box superfamily protein
At1g60220	6.89613	-2.7502	OTS1; Ulp1 protease family protein
At1g69020	0.175556	-2.60122	prolyl oligopeptidase family protein
At5g54730	15.0324	-2.5228	AtATG18f (Arabidopsis thaliana homolog of yeast autophagy 18 (ATG18) f)
At3g12950	0.200685	-2.35869	Peptidase cysteine/serine, trypsin-like
At5g58787	1.27924	-2.31141	zinc finger (C3HC4-type RING finger) family protein
At4g16520	73.6758	-2.2443	autophagy 8f (APG8f)
At4g34870	0.761605	2.2729	peptidyl-prolyl cis-trans isomerase / cyclophilin (CYP1) / rotamase
At1g66160	1.78633	2.35139	U-box domain-containing protein
At1g65040	0.176765	2.37913	zinc finger (C3HC4-type RING finger) family protein
At3g25230	9.09119	2.51194	peptidyl-prolyl cis-trans isomerase / FK506-binding protein (ROF1)
At3g20050	3.17451	2.70997	T-complex protein 1 alpha subunit / TCP-1-alpha / chaperonin (CCT1)
At1g62710	6.73951	2.81378	vacuolar processing enzyme beta / beta-VPE
At1g24510	4.59604	2.94286	T-complex protein 1 epsilon subunit, putative / TCP-1-epsilon, putative / chaperonin, putative
At1g66180	0.383373	3.20846	aspartyl protease family protein
At2g22970	1.01321	3.75455	SCPL11; serine carboxypeptidase
At3g51800	6.61723	3.77059	metallopeptidase M24 family protein
At2g28000	2.63901	3.80655	RuBisCO subunit binding-protein alpha subunit, chloroplast / 60 kDa chaperonin alpha subunit / CPN-60 alpha
At4g29510	1.16499	5.51354	ATPRMT11/PRMT11 (ARABIDOPSIS ARGININE METHYLTRANSFERASE 11); protein-arginine N-methyltransferase
At3g10530	0.1865	7.15143	transducin family protein / WD-40 repeat family protein/ CUL4-RING ubiquitin ligase complex
At1g15440	0.953158	8.46641	transducin family protein / WD-40 repeat family protein/ periodic tryptophan protein 2 (PWP2); CUL4-RING ubiquitin ligase complex
At5g56500	0.441125	10.84	chaperonin, putative

## Sheet: transcrip
Table S7. Genes in guard cells that responded to sucrose, FDR < 0.05. Positive fold changes indicate the gene is up-regulated in sucrose compared with the mannitol control, negative fold changes indicate down-regulation in sucrose compared with mannitol. Fold expression in mannitol is the relative level of expression of each gene compared with the average level of expression of all genes (present…
AGI Gene Identifier	Fold Expression in Mannitol Relative to the Mean	Fold Change in Response to Sucrose	Gene Name/ Description
Transcription factors and RNA modification
At5g49450	20.0094	-29.4098	bZIP family transcription factor
At4g37610	8.90468	-8.01446	TAZ zinc finger family protein / BTB/POZ domain-containing protein
At2g02710	38.9669	-5.59736	PAC motif-containing protein
At4g14540	2.06587	-5.28671	CCAAT-box binding transcription factor subunit B (NF-YB) (HAP3 ) (AHAP3) family
At3g16770	190.836	-4.68971	AP2 domain-containing protein RAP2.3 (RAP2.3)
At1g69490	140.876	-4.23323	no apical meristem (NAM) family protein
At2g03710	0.259605	-3.72123	MADS-box protein (AGL3)
At1g08460	5.38801	-3.34693	histone deacetylase family protein (HDA8)
At1g43160	81.9214	-3.2759	AP2 domain-containing protein RAP2.6 (RAP2.6)
At3g20250	7.79264	-2.80155	pumilio/Puf RNA-binding domain-containing protein
At2g18280	4.94846	-2.76503	AtTLP2 (TUBBY LIKE PROTEIN 2); phosphoric diester hydrolase/ transcription factor
At3g47610	0.189733	-2.40998	transcription regulators;zinc ion binding
At5g43960	1.94023	1.95142	nuclear transport factor 2 (NTF2) family protein / RNA recognition motif (RRM)-containing protein
At4g13940	18.9022	2.43632	adenosylhomocysteinase / S-adenosyl-L-homocysteine hydrolase / AdoHcyase (SAHH)/ DNA methylation-dependent gene silencing
At3g54810	0.274159	2.59058	zinc finger (GATA type) family protein/GATA transcription factor 8
At3g20740	0.662829	2.62268	fertilization-independent endosperm protein (FIE)
At3g53440	0.103624	2.63551	DNA binding/Homeodomain-like superfamily protein
At2g22400	1.05791	2.98774	NOL1/NOP2/sun family protein; S-adenosyl-L-methionine-dependent methyltransferases superfamily protein
At3g13570	0.897483	2.9956	SC35-like splicing factor, 30a kD (SCL30a)
At5g52470	15.7571	3.03636	fibrillarin 1 (FBR1) (FIB1) (SKIP7); RNA processing
At5g64420	1.14114	3.14294	DNA polymerase V family
At3g22310	0.494358	3.67064	DEAD box RNA helicase, putative (RH9)
At2g40360	4.12274	3.86782	transducin family protein / WD-40 repeat family protein/rRNA processing
At5g24840	0.551867	4.59622	tRNA (guanine-N-7) methyltransferase
At3g06530	0.151706	4.97196	BAP28-related; ARM repeat superfamily protein
At1g03110	0.0812884	5.20144	TRM82 (RNA Modification 82); transducin family protein / WD-40 repeat family protein
At1g14920	0.41707	5.23397	GAI (GA INSENSITIVE); transcription factor
At1g48920	4.22568	5.36711	nucleolin-like 1
At5g22650	1.88096	5.9175	Histone Deacetylase 2 (HD2)
At3g23620	0.762848	6.19982	Ribosomal RNA processing Brix domain protein
At5g53290	0.0910401	6.80831	AP2 domain-containing transcription factor, putative
At3g15000	0.605092	8.99237	RIP1 (RNA-editing factor interacting protein 1)
At1g56110	0.701922	10.8038	NOP56 (ARABIDOPSIS HOMOLOG OF NUCLEOLAR PROTEIN NOP56); snoRNA-binding domain containing protein
At3g13940	0.0878958	11.0093	DNA-directed RNA polymerase activity,
At1g60850	0.227234	11.234	RPAC42; DNA-directed RNA polymerase
At1g66390	0.228475	12.9394	myb family transcription factor, putative / production of anthocyanin pigment 2 protein (PAP2)
At4g25630	0.863735	13.5601	fibrillarin 2 (FIB2);snoRNA binding
At1g52930	0.254872	14.9859	Ribosomal RNA processing Brix domain protein
At3g44750	0.176471	25.4695	histone deacetylase, putative (HD2A)

## Sheet: signal
Table S7. Genes in guard cells that responded to sucrose, FDR < 0.05. Positive fold changes indicate the gene is up-regulated in sucrose compared with the mannitol control, negative fold changes indicate down-regulation in sucrose compared with mannitol. Fold expression in mannitol is the relative level of expression of each gene compared with the average level of expression of all genes (present…
AGI Gene Identifier	Fold Expression in Mannitol Relative to the Mean	Fold Change in Response to Sucrose	Gene Name/ Description
Signaling and protein kinases
At5g21170	7.09467	-24.887	AKINbeta1; 5'-AMP-activated protein kinase beta-2 subunit
At1g15740	24.1852	-8.66774	leucine-rich repeat family protein
At5g63020	0.779165	-8.11958	disease resistance protein (CC-NBS-LRR class), putative
At4g38470	7.49621	-7.91297	protein kinase family protein
At1g21920	25.2019	-6.1415	MORN (Membrane Occupation and Recognition Nexus) repeat-containing protein /phosphatidylinositol-4-phosphate 5-kinase-related
At1g48260	7.19781	-5.43102	CBL-interacting protein kinase 17 (CIPK17)
At5g39030	3.77324	-5.37928	protein kinase family protein
At1g49740	3.4684	-3.88874	PLC-like phosphodiesterases superfamily protein
At1g61420	1.27015	-3.64351	S-locus lectin protein kinase family protein
At3g48530	12.254	-3.28862	SNF1-related protein kinase regulatory subunit gamma 1 (KING1; CBS domain-containing protein
At1g62630	4.16226	-2.7054	disease resistance protein (CC-NBS-LRR class), putative
At4g27800	9.43035	-1.85897	protein phosphatase 2C PPH1 / PP2C PPH1 (PPH1)
At2g01570	0.888888	1.97275	gibberellin response modulator (RGA1) / gibberellin-responsive modulator
At4g26570	14.1232	2.17033	ATCBL3 (CALCINEURIN B-LIKE 3)
At5g54380	2.68458	2.76268	protein kinase family protein; brassinosteroid mediated signaling pathway
At1g75840	0.535558	4.19438	Rac-like GTP-binding protein (ARAC5) / Rho-like GTP-binding protein (ROP4)
At3g56070	0.189242	4.59891	peptidyl-prolyl cis-trans isomerase, putative / cyclophilin, putative / rotamase, putative
At5g22840	0.0817188	6.24537	protein kinase family protein
At3g18130	0.626259	8.2854	guanine nucleotide-binding family protein / activated protein kinase C receptor (RACK1)
At1g48630	2.51906	8.84691	guanine nucleotide-binding family protein / activated protein kinase C receptor, putative / RACK, putative
At1g18350	0.651894	9.97656	mitogen-activated protein kinase kinase (MAPKK), putative (MKK7)

## Sheet: transport
Table S7. Genes in guard cells that responded to sucrose, FDR < 0.05. Positive fold changes indicate the gene is up-regulated in sucrose compared with the mannitol control, negative fold changes indicate down-regulation in sucrose compared with mannitol. Fold expression in mannitol is the relative level of expression of each gene compared with the average level of expression of all genes (present…
AGI Gene Identifier	Fold Expression in Mannitol Relative to the Mean	Fold Change in Response to Sucrose	Gene Name/ Description
Transporters
At4g01010	3.41858	-15.6589	cyclic nucleotide-regulated ion channel, putative (CNGC13)
At2g48020	8.52159	-6.54174	sugar transporter, putative
At4g21120	11.5858	-4.55826	AAT1 (CATIONIC AMINO ACID TRANSPORTER 1); cationic amino acid transmembrane transporter
At4g36670	68.9728	-4.40628	mannitol transporter, putative
At1g71880	32.2172	-3.35986	sucrose transporter / sucrose-proton symporter (SUC1)
At1g58032	15.9831	-3.30226	amino acid permease family protein
At5g16150	8.70436	-2.60136	hexose transporter, putative
At3g19930	117.548	-2.15579	sugar transport protein (STP4)
At1g22570	9.69554	-1.99865	proton-dependent oligopeptide transport (POT) family protein
At4g00430	54.95	1.8526	PIP1; plasma membrane intrinsic protein, water channel
At2g43950	0.602827	2.33698	cation transporter; chloroplast
At4g17550	1.59954	3.20585	transporter-related; glycerol-3-phosphate permease gene family
At5g61520	0.336984	3.67175	hexose transporter, putative
At4g15920	0.299707	3.91169	SWEET17, sugar transporter; nodulin MtN3 family protein
At2g22500	3.74924	4.21283	DIC1, DICARBOXYLATE CARRIER 1; mitochondrial substrate carrier family protein
At5g28540	33.7933	4.31251	luminal binding protein 1 (BiP-1) (BP1)
At1g61890	1.03742	4.82295	MATE efflux family protein
At1g69870	0.741406	5.59812	nitrate transporter NRT1.7; proton-dependent oligopeptide transport (POT) family protein
At4g34950	3.36805	8.4017	nodulin family protein; Major facilitator superfamily, general substrate transporter
At3g01930	0.157796	9.57216	nodulin family protein; Major facilitator superfamily, general substrate transporter
At1g61800	0.315906	146.244	glucose-6-phosphate/phosphate translocator, putative

## Sheet: carbos
Table S7. Genes in guard cells that responded to sucrose, FDR < 0.05. Positive fold changes indicate the gene is up-regulated in sucrose compared with the mannitol control, negative fold changes indicate down-regulation in sucrose compared with mannitol. Fold expression in mannitol is the relative level of expression of each gene compared with the average level of expression of all genes (present…
AGI Gene Identifier	Fold Expression in Mannitol Relative to the Mean	Fold Change in Response to Sucrose	Gene Name/ Description
Carbohydrate metabolism
At5g49360	48.5937	-409.964	BXL1/ glycosyl hydrolase family 3 protein
At5g56870	36.5757	-380.87	beta-galactosidase, putative / lactase, putative
At2g44130	4.57452	-22.466	kelch repeat-containing F-box family protein; galactose oxidase family protein
At1g05560	9.50655	-15.5168	UDP-glucose transferase (UGT75B2)
At2g18700	28.3779	-9.57628	TPS11; trehalose phosphate synthase 11; glycosyl transferase family 20 protein / trehalose-phosphatase family protein
At1g62660	5.98999	-9.0966	beta-fructosidase (BFRUCT3) / beta-fructofuranosidase / invertase, vacuolar
At5g20250	80.8426	-6.44873	raffinose synthase family protein / seed imbibition protein, putative (din10)
At5g51970	26.3932	-5.02951	sorbitol dehydrogenase, putative / L-iditol 2-dehydrogenase, putative
At3g60130	12.4516	-4.39225	glycosyl hydrolase family 1 protein / beta-glucosidase, putative (YLS1)
At4g19860	38.7352	-4.34884	lecithin:cholesterol acyltransferase family protein / LACT family protein
At3g47800	2.54885	-4.28242	aldose 1-epimerase family protein
At5g63800	14.0902	-4.14682	BGAL 6; beta-galactosidase, glycosyl hydrolase family 35 protein
At1g12780	16.4578	-3.13157	UDP-glucose 4-epimerase / UDP-galactose 4-epimerase / Galactowaldenase
At3g06500	44.6729	-3.08221	beta-fructofuranosidase, putative / invertase, putative / saccharase, putative / beta-fructosidase, putative
At4g38240	0.130308	-2.01507	CGL1 (COMPLEX GLYCAN LESS, N-ACETYLGLUCOSAMINYLTRANSFERASE I)
At3g56310	45.9541	-1.86007	alpha-galactosidase, putative / melibiase, putative / alpha-D-galactoside galactohydrolase, putative
At3g15350	10.5572	2.06395	glycosyltransferase family 14 protein / core-2/I-branching enzyme family protein
At5g20280	4.53344	2.20579	SPS1F; sucrose-phosphate synthase
At3g02570	4.52042	2.21811	phosphomannose isomerase type I family protein
At5g03650	2.56685	2.88786	SBE2.2 (STARCH BRANCHING ENZYME 2.2)
At4g36360	4.77736	3.06785	beta-galactosidase, putative / lactase, putative
At3g29320	3.60795	3.3383	glucan phosphorylase, putative
At1g70090	1.33966	3.34754	glycosyl transferase family 8 protein
At2g36390	1.87491	4.2137	1,4-alpha-glucan branching enzyme / starch branching enzyme class II (SBE2-1)
At1g55120	1.38801	4.3062	ATFRUCT5 (BETA-FRUCTOFURANOSIDASE 5)
At4g09510	0.646896	4.65232	beta-fructofuranosidase, putative / invertase, putative / saccharase, putative / beta-fructosidase, putative
At4g39210	2.46217	6.5386	glucose-1-phosphate adenylyltransferase large subunit 3 (APL3) / ADP-glucose pyrophosphorylase
At4g09020	0.79167	19.1442	isoamylase, putative / starch debranching enzyme, putative
At4g17770	0.559054	50.3015	TPS5; Trehalose-phosphate synthase 5/glycosyl transferase family 20 protein

## Sheet: glycol
Table S7 Genes in guard cells that responded to sucrose, FDR < 0.05. Positive fold changes indicate the gene is up-regulated in sucrose compared with the mannitol control, negative fold changes indicate down-regulation in sucrose compared with mannitol. Fold expression in mannitol is the relative level of expression of each gene compared with the average level of expression of all genes (present …
AGI Gene Identifier	Fold Expression in Mannitol Relative to the Mean	Fold Change in Response to Sucrose	Gene Name/ Description
Glycolysis, TCA cycle and gluconeogenesiss
At4g29220	10.5268	-2.008	phosphofructokinase family protein
At3g22960	2.91002	2.44224	pyruvate kinase, putative
At2g17280	0.943481	5.30984	phosphoglycerate/bisphosphoglycerate mutase family protein
At5g08570	0.818001	8.83455	pyruvate kinase, putative
At1g21440	0.0862986	10.7725	mutase family protein; isocitrate lyase family

[truncated: 8 more sheets: cell wall, stress, redox, lipid, devel, structure, Enzymes, Other]
